# Supplementary material for: Identification and therapeutic modulation of a pro-inflammatory subset of disease-associated-microglia in Alzheimer’s disease
Source: Mol Neurodegener. 2018 May 21;13:24. doi: 10.1186/s13024-018-0254-8 (PMC5963076; doi:10.1186/s13024-018-0254-8)
Supplement: Supplementary file 1 — Table S1. Mouse microglial transcriptomic modules identified by Weighted Correlation Network Analysis (WGCNA). (XLSX 5372 kb) [file 13024_2018_254_MOESM1_ESM.xlsx]

## Sheet: Sheet1
Table S1, Related to Figure 1. Mouse microglial transcriptomic modules identified by WGCNA
GeneSymbol	Module	kMEmidnightblue	kMEred	kMElightyellow	kMEmagenta	kMEgreen	kMEturquoise	kMEyellow	kMEsalmon	kMEgreenyellow	kMEpink	kMEblack	kMEpurple	kMEblue	kMEgrey60	kMElightcyan	kMElightgreen	kMEcyan	kMEbrown	kMEtan	kMEgrey	Module assignment	ModuleKme
42624	magenta	0.42264	0.167498	0.363171	0.845303	0.0479001	-0.0285969	0.762293	-0.220717	0.102295	-0.306545	-0.366109	-0.768998	-0.816034	-0.472985	-0.403766	0.0454332	0.423696	-0.277091	-0.0929161	-0.0547976	magenta	0.8453
Abcb1b	magenta	0.531924	0.337301	0.328689	0.823767	0.177547	-0.0335635	0.633923	-0.309677	-0.0183716	-0.462018	-0.188287	-0.601894	-0.756319	-0.290123	-0.390736	0.239436	0.387995	-0.220664	-0.0955762	0.037494	magenta	0.8238
Adamts1	magenta	0.385264	0.221746	0.310927	0.818441	0.233948	0.0111211	0.672667	-0.0741748	0.0393705	-0.398839	-0.289364	-0.687398	-0.792616	-0.339992	-0.217279	-0.032198	0.326191	-0.311315	-0.109673	0.150573	magenta	0.8184
Aebp2	magenta	0.58209	0.393137	0.33325	0.822201	0.0955161	-0.13957	0.520658	-0.251033	-0.0851432	-0.480653	-0.136982	-0.536527	-0.760914	-0.439594	-0.367633	0.222696	0.288644	-0.192737	-0.0319055	-0.0828962	magenta	0.8222
AI504432	magenta	0.548985	0.339153	0.463998	0.934535	0.244484	0.0331682	0.5516	-0.14378	-0.0395021	-0.437853	-0.166101	-0.594096	-0.887429	-0.311907	-0.313002	0.044963	0.208394	-0.373995	-0.198559	-0.00387835	magenta	0.9345
Akt3	magenta	0.381214	0.163724	0.447773	0.816302	0.170521	0.111742	0.656104	-0.11503	0.0811628	-0.245546	-0.270953	-0.704227	-0.835317	-0.425905	-0.318762	-0.11666	0.21723	-0.443288	-0.211311	-0.017204	magenta	0.8163
Alcam	magenta	0.279842	0.0361416	0.337024	0.83569	0.176321	0.151137	0.77868	-0.216039	0.134503	-0.248954	-0.433195	-0.757227	-0.83684	-0.617036	-0.630847	-0.146342	0.256053	-0.398688	-0.20273	0.112696	magenta	0.8357
Ankrd33b	magenta	0.513588	0.214103	0.477567	0.902174	0.265231	0.16934	0.608032	-0.182774	-0.0632813	-0.363191	-0.231139	-0.640446	-0.910248	-0.555788	-0.531441	-0.0534996	0.0957518	-0.482773	-0.276326	0.0488539	magenta	0.9022
Anxa7	magenta	0.636591	0.475832	0.469812	0.810494	0.282805	0.0298651	0.372237	-0.311814	-0.242203	-0.537554	0.0914852	-0.383783	-0.789007	-0.267947	-0.346712	0.0610332	0.0470698	-0.409451	-0.187313	0.0390104	magenta	0.8105
Arap2	magenta	0.389684	0.203575	0.333133	0.855179	0.0681567	-0.0429641	0.71647	-0.101063	0.0586832	-0.339165	-0.384181	-0.773481	-0.847034	-0.526343	-0.322694	0.0235351	0.374689	-0.270753	-0.0883734	-0.031923	magenta	0.8552
Areg	magenta	0.477931	0.243711	0.452852	0.902084	0.323513	0.159191	0.621377	-0.17668	-0.0491999	-0.35216	-0.185332	-0.606908	-0.880029	-0.562107	-0.535961	-0.143635	0.0918361	-0.472825	-0.245111	0.150605	magenta	0.9021
Arl5c	magenta	0.591519	0.241742	0.697981	0.812574	0.281068	0.240001	0.404883	-0.189313	-0.134563	-0.321601	0.0190498	-0.47559	-0.814867	-0.120203	-0.22126	-0.0729767	-0.0416434	-0.593438	-0.45063	-0.090411	magenta	0.8126
Arrdc4	magenta	0.432519	0.345093	0.352086	0.919791	0.261338	0.00814622	0.636789	-0.170428	0.0604004	-0.451064	-0.213796	-0.629923	-0.853112	-0.558143	-0.440222	-0.0654535	0.219216	-0.378737	-0.083947	0.0442093	magenta	0.9198
Atp10a	magenta	0.554588	0.306487	0.609097	0.872574	0.405526	0.222822	0.471563	-0.192724	-0.0669558	-0.371424	0.00418384	-0.503847	-0.869647	-0.221466	-0.32151	-0.118015	0.00430008	-0.604224	-0.327173	0.0352225	magenta	0.8726
Bcl2a1c	magenta	0.503251	0.285336	0.424207	0.941101	0.202652	0.00195899	0.702787	-0.191012	0.0323163	-0.421621	-0.275683	-0.707704	-0.897436	-0.545376	-0.467813	0.0025422	0.283594	-0.366549	-0.117836	0.0383161	magenta	0.9411
Bnip3	magenta	0.453428	0.352495	0.349527	0.830476	0.106282	-0.1267	0.67516	-0.183698	0.0474968	-0.458922	-0.239229	-0.682495	-0.790998	-0.506456	-0.288904	0.0232166	0.352031	-0.274173	0.0214811	-0.00316704	magenta	0.8305
Bst2	magenta	0.434333	0.242863	0.552916	0.905274	0.306738	0.178727	0.498943	-0.175268	0.0567204	-0.367262	-0.114629	-0.517011	-0.84617	-0.207413	-0.296104	-0.150884	0.0565929	-0.540306	-0.296709	-0.0532321	magenta	0.9053
Cd14	magenta	0.529784	0.233093	0.553243	0.908341	0.280588	0.158431	0.666412	-0.180416	-0.0378049	-0.350746	-0.213912	-0.697363	-0.929874	-0.583266	-0.519365	-0.091798	0.12723	-0.504944	-0.267368	0.100809	magenta	0.9083
Cd274	magenta	0.605549	0.387363	0.462068	0.870614	0.24538	0.0191865	0.373027	-0.232264	-0.138809	-0.511141	-0.00702857	-0.395097	-0.788519	-0.00880452	-0.186237	0.130925	0.134516	-0.359147	-0.238798	-0.0577897	magenta	0.8706
Cd44	magenta	0.523877	0.164401	0.64457	0.810451	0.0700037	0.113687	0.484779	-0.341058	0.00609078	-0.300762	-0.139656	-0.556354	-0.834581	-0.253432	-0.425904	-0.0421743	0.0781053	-0.542685	-0.293287	-0.25072	magenta	0.8105
Cd69	magenta	0.660449	0.390616	0.653113	0.902971	0.218131	0.0899181	0.470254	-0.292721	-0.156528	-0.465439	-0.0094269	-0.540771	-0.914486	-0.213262	-0.297073	0.0183716	0.0888888	-0.529393	-0.300144	-0.086039	magenta	0.903
Cfb	magenta	0.67131	0.495828	0.580254	0.806637	0.331887	0.134745	0.363487	-0.288211	-0.305726	-0.498316	0.155149	-0.412874	-0.835357	-0.35434	-0.400575	0.0398454	-0.0745088	-0.506591	-0.340335	0.102811	magenta	0.8066
Ch25h	magenta	0.472857	0.236767	0.503382	0.933911	0.229329	0.100077	0.634007	-0.125222	0.0634247	-0.340361	-0.24231	-0.685026	-0.923496	-0.441942	-0.381892	-0.113483	0.1772	-0.485039	-0.205888	-0.0236172	magenta	0.9339
Clic4	magenta	0.566071	0.197279	0.532853	0.936356	0.155037	0.0468527	0.687312	-0.161024	-0.0243439	-0.350339	-0.274761	-0.721372	-0.90565	-0.413015	-0.373301	0.0349981	0.282697	-0.386622	-0.24293	-0.027785	magenta	0.9364
Cpd	magenta	0.461076	0.216442	0.402875	0.866285	0.160232	-0.00846306	0.738075	-0.147808	0.0590745	-0.384969	-0.325041	-0.748958	-0.824657	-0.37	-0.307726	0.0960627	0.414859	-0.273597	-0.129804	0.0603332	magenta	0.8663
Crem	magenta	0.577398	0.368315	0.391531	0.817547	0.181482	-0.0709101	0.562303	-0.208144	-0.125023	-0.438421	-0.12836	-0.57796	-0.807434	-0.590427	-0.47201	0.0992599	0.19302	-0.284028	-0.0747786	0.0746817	magenta	0.8175
Csf1	magenta	0.297996	0.0118848	0.460208	0.86985	0.121293	0.116732	0.791788	-0.0439793	0.261254	-0.162199	-0.455141	-0.809943	-0.834471	-0.438958	-0.316281	-0.229709	0.341146	-0.43331	-0.157658	-0.0533989	magenta	0.8699
Cxcl1	magenta	0.617137	0.315683	0.615651	0.81078	0.313355	0.217502	0.435436	-0.230978	-0.213716	-0.341348	0.0269765	-0.476652	-0.851289	-0.496152	-0.548384	-0.0787485	-0.0959796	-0.536213	-0.367603	0.112524	magenta	0.8108
Cxcl10	magenta	0.654003	0.343812	0.630689	0.871284	0.266333	0.15769	0.385654	-0.18497	-0.180468	-0.371261	0.0282889	-0.442315	-0.846291	-0.140442	-0.24078	0.00540482	0.0236391	-0.516709	-0.356583	-0.070396	magenta	0.8713
Cxcl16	magenta	0.634851	0.337776	0.590302	0.824073	0.187019	0.102289	0.427048	-0.348016	-0.132039	-0.447325	0.007518	-0.473337	-0.802628	-0.0892876	-0.247333	0.0733426	0.0850675	-0.492923	-0.297599	-0.163394	magenta	0.8241
Cxcl2	magenta	0.734791	0.389258	0.694261	0.839771	0.22616	0.103604	0.407026	-0.289765	-0.189998	-0.424501	0.0712084	-0.484045	-0.868688	-0.275328	-0.350203	0.0457676	-0.00173105	-0.553786	-0.303708	-0.117395	magenta	0.8398
Dusp5	magenta	0.550269	0.261097	0.552067	0.855393	0.198105	0.135199	0.496395	-0.276676	-0.069136	-0.337811	-0.103775	-0.522799	-0.852318	-0.493728	-0.538544	-0.0978529	0.015068	-0.525039	-0.24397	-0.0612651	magenta	0.8554
Ell2	magenta	0.719154	0.394155	0.552255	0.881828	0.139582	-0.056539	0.560963	-0.272677	-0.167468	-0.495278	-0.0902627	-0.625698	-0.896956	-0.347206	-0.334577	0.177367	0.237924	-0.37096	-0.164703	-0.0371486	magenta	0.8818
Ero1l	magenta	0.365823	0.096416	0.373329	0.811771	0.0807784	0.0593095	0.839314	-0.195222	0.125507	-0.252797	-0.437391	-0.844763	-0.827286	-0.676354	-0.552072	-0.0422808	0.37171	-0.325681	-0.118372	0.0784611	magenta	0.8118
Ets2	magenta	0.705958	0.344566	0.679997	0.822856	0.252496	0.145363	0.398523	-0.285094	-0.272044	-0.414849	0.0601809	-0.470437	-0.876128	-0.354308	-0.458413	0.0184377	-0.0717217	-0.554385	-0.383975	-0.00188059	magenta	0.8229
F3	magenta	0.507176	0.24623	0.417842	0.927928	0.205206	0.0591982	0.65321	-0.154264	-0.0149243	-0.380098	-0.265632	-0.670973	-0.884986	-0.50974	-0.44557	0.00481517	0.236036	-0.373784	-0.176282	0.0342605	magenta	0.9279
Fabp3	magenta	0.385351	0.0886372	0.508983	0.84156	0.150021	0.143458	0.805799	-0.218561	0.153857	-0.24082	-0.361059	-0.821238	-0.856427	-0.430206	-0.411433	-0.0956179	0.328671	-0.46333	-0.219332	-0.00857455	magenta	0.8416
Fgf2	magenta	0.425515	0.229	0.370478	0.845451	0.26624	0.0450631	0.614625	0.00321313	0.00745318	-0.342558	-0.249054	-0.659802	-0.851855	-0.475416	-0.293628	-0.144609	0.191081	-0.402536	-0.142419	0.134341	magenta	0.8455
Fgl2	magenta	0.554089	0.376197	0.49375	0.869379	0.151856	0.0367214	0.44775	-0.310739	-0.123942	-0.50322	-0.0658047	-0.498728	-0.826556	-0.148063	-0.266585	0.122417	0.14613	-0.390504	-0.264215	-0.118222	magenta	0.8694
Fzd7	magenta	0.440706	0.183036	0.403718	0.828719	0.154093	-0.000561599	0.750703	-0.156503	0.0537449	-0.317674	-0.319303	-0.75319	-0.821351	-0.488027	-0.378391	-0.008725	0.364963	-0.320346	-0.108007	0.0756855	magenta	0.8287
Gas7	magenta	0.280678	0.039006	0.392762	0.887224	0.179525	0.169547	0.779494	-0.141726	0.187958	-0.208817	-0.438333	-0.786844	-0.879619	-0.615538	-0.548212	-0.211035	0.24441	-0.458474	-0.222463	0.0263523	magenta	0.8872
Gch1	magenta	0.734874	0.332195	0.63345	0.868109	0.173932	0.0555474	0.565362	-0.281827	-0.199411	-0.41778	-0.0716703	-0.628545	-0.898626	-0.345541	-0.386001	0.172373	0.178358	-0.428209	-0.288747	-0.0300292	magenta	0.8681
Gcnt2	magenta	0.566868	0.233832	0.510254	0.823877	0.124322	0.00551062	0.703981	-0.165398	-0.0273733	-0.337536	-0.229951	-0.74707	-0.83435	-0.383528	-0.287423	0.0901696	0.332433	-0.339785	-0.160543	0.0105997	magenta	0.8239
Ggct	magenta	0.380591	0.220875	0.408746	0.896737	0.245106	0.131078	0.597535	-0.163808	0.0716552	-0.324959	-0.256922	-0.606971	-0.855184	-0.428054	-0.410464	-0.122117	0.176132	-0.458422	-0.194053	-0.0288302	magenta	0.8967
Gm8995	magenta	0.765942	0.503018	0.550113	0.811667	0.278758	0.0290146	0.390951	-0.337149	-0.371185	-0.600895	0.0837433	-0.451097	-0.850874	-0.241952	-0.376117	0.297809	0.0766456	-0.36192	-0.309317	0.12827	magenta	0.8117
Gm9706	magenta	0.688477	0.527479	0.584432	0.869933	0.422277	0.09023	0.338149	-0.265434	-0.280769	-0.581442	0.168438	-0.341154	-0.824103	-0.198162	-0.292864	0.0842026	-0.0087559	-0.469388	-0.296921	0.0888908	magenta	0.8699
Gpd2	magenta	0.59963	0.309494	0.652862	0.812711	0.179268	0.105202	0.50791	-0.303816	-0.0545099	-0.352384	-0.0381769	-0.554433	-0.826289	-0.194758	-0.312395	0.0191749	0.145751	-0.516928	-0.260543	-0.103635	magenta	0.8127
H2-M3	magenta	0.246312	0.307313	0.267375	0.801434	0.19117	0.0512159	0.454462	-0.336213	0.145203	-0.471909	-0.149702	-0.443365	-0.724706	-0.39375	-0.416947	-0.191218	0.0692061	-0.462623	-0.0695649	-0.156213	magenta	0.8014
H2-Q5	magenta	0.536282	0.331932	0.477501	0.816893	0.158418	0.0454315	0.464618	-0.277236	-0.18838	-0.477471	-0.0556793	-0.507176	-0.795312	-0.140647	-0.260272	0.110468	0.135792	-0.364951	-0.328984	-0.025437	magenta	0.8169
Hat1	magenta	0.609037	0.49724	0.354109	0.805785	0.0215223	-0.228991	0.473262	-0.342338	-0.126515	-0.591824	-0.0806888	-0.51766	-0.763812	-0.382233	-0.306665	0.280161	0.297511	-0.199754	0.0291827	-0.171421	magenta	0.8058
Hif1a	magenta	0.39984	0.199177	0.321729	0.939859	0.202056	0.0144583	0.711908	-0.0710124	0.0721568	-0.3685	-0.373135	-0.714453	-0.867404	-0.48501	-0.374141	-0.0217758	0.339772	-0.293237	-0.127136	0.0705441	magenta	0.9399
Id3	magenta	0.307795	-0.0371893	0.536468	0.835576	0.163382	0.175984	0.65966	0.0075593	0.178192	-0.123087	-0.382394	-0.717488	-0.842903	-0.415731	-0.302737	-0.294694	0.159434	-0.521761	-0.265048	-0.073494	magenta	0.8356
Ifi204	magenta	0.582899	0.34336	0.547002	0.862699	0.0931167	-0.0223453	0.604178	-0.329643	-0.0721742	-0.467005	-0.136602	-0.651162	-0.858092	-0.334767	-0.330001	0.108811	0.250007	-0.389283	-0.210769	-0.099037	magenta	0.8627
Ifi44	magenta	0.522111	0.409766	0.432744	0.829208	0.400933	0.079844	0.462754	-0.222305	-0.123893	-0.515251	0.0218243	-0.422654	-0.753559	-0.244828	-0.326641	0.0243967	0.0850231	-0.395056	-0.228131	0.18371	magenta	0.8292
Ifit2	magenta	0.544267	0.473394	0.484617	0.87673	0.291637	0.0572885	0.460943	-0.281223	-0.112151	-0.536583	0.011762	-0.478053	-0.822487	-0.219263	-0.25942	0.0341529	0.115302	-0.439075	-0.228494	-0.010325	magenta	0.8767
Il12b	magenta	0.592114	0.386934	0.533154	0.968548	0.334312	0.135711	0.51374	-0.231991	-0.143794	-0.48172	-0.0623224	-0.542936	-0.941902	-0.419202	-0.449135	-0.0445948	0.0347472	-0.517452	-0.304694	0.0489863	magenta	0.9685
Il18bp	magenta	0.543156	0.294867	0.531737	0.935353	0.285273	0.190109	0.533366	-0.199376	-0.104133	-0.384276	-0.128557	-0.588109	-0.937908	-0.397806	-0.440671	-0.0618323	0.0496267	-0.530047	-0.338495	0.0244943	magenta	0.9354
Il1b	magenta	0.71177	0.340435	0.709411	0.867865	0.260584	0.127675	0.514135	-0.212539	-0.170573	-0.375316	-0.00236077	-0.57841	-0.89794	-0.313076	-0.335954	0.0246078	0.0753305	-0.533466	-0.324812	-0.000900235	magenta	0.8679
Il1rn	magenta	0.551482	0.234065	0.579869	0.910899	0.227366	0.113289	0.622985	-0.198712	-0.00522035	-0.351721	-0.185311	-0.659234	-0.911573	-0.395488	-0.397625	-0.105163	0.163554	-0.524704	-0.230779	-0.015883	magenta	0.9109
Il23a	magenta	0.501886	0.286092	0.466775	0.882774	0.404939	0.179046	0.565742	-0.138516	-0.126041	-0.386029	-0.125862	-0.55591	-0.869638	-0.5755	-0.526549	-0.119365	0.0430628	-0.469007	-0.27632	0.236023	magenta	0.8828
Irg1	magenta	0.596111	0.310075	0.670582	0.844261	0.218262	0.142552	0.405449	-0.30615	-0.120218	-0.399721	0.0035752	-0.464836	-0.858862	-0.217521	-0.359886	-0.0921797	-0.0100386	-0.584109	-0.339163	-0.110602	magenta	0.8443
Itga5	magenta	0.643679	0.187371	0.700997	0.871434	0.255663	0.229408	0.578304	-0.165059	-0.0825515	-0.256615	-0.1327	-0.641884	-0.901168	-0.299351	-0.370462	-0.00499668	0.114685	-0.548173	-0.380638	-0.0161044	magenta	0.8714
Jag1	magenta	0.63867	0.474375	0.40792	0.838787	0.328747	0.00832323	0.367381	-0.134618	-0.201079	-0.511662	0.0485052	-0.39945	-0.80506	-0.287235	-0.259543	0.0364949	0.0480118	-0.390461	-0.155297	0.0939351	magenta	0.8388
Kynu	magenta	0.229244	0.0658213	0.251529	0.824356	0.223027	0.12377	0.723368	-0.182945	0.2044	-0.27244	-0.409315	-0.677973	-0.778029	-0.485615	-0.552434	-0.12153	0.277343	-0.353433	-0.14779	0.104706	magenta	0.8244
Ldha	magenta	0.401376	0.127998	0.443056	0.841745	-0.0204638	0.022491	0.779254	-0.264133	0.121299	-0.27151	-0.405733	-0.809901	-0.842358	-0.516639	-0.465491	0.00740757	0.384788	-0.333393	-0.12674	-0.100415	magenta	0.8417
Lgi2	magenta	0.203424	-0.0132023	0.288675	0.847527	0.226995	0.148295	0.819238	-0.0399798	0.217524	-0.182952	-0.496677	-0.782752	-0.804634	-0.625423	-0.505655	-0.240276	0.306462	-0.35689	-0.157607	0.168677	magenta	0.8475
Lox	magenta	0.414833	0.195338	0.380144	0.902966	0.223716	0.0415316	0.761389	-0.143383	0.106701	-0.33217	-0.336912	-0.742752	-0.864288	-0.511932	-0.445216	-0.0637738	0.343962	-0.356981	-0.118782	0.106533	magenta	0.903
Maff	magenta	0.657311	0.261136	0.602015	0.90076	0.259072	0.153152	0.571213	-0.204473	-0.141847	-0.356928	-0.117394	-0.604298	-0.90058	-0.366809	-0.411444	0.0148231	0.129483	-0.488212	-0.320572	0.0373612	magenta	0.9008
Malt1	magenta	0.577058	0.45158	0.359327	0.914032	0.277894	-0.030172	0.502978	-0.203197	-0.133218	-0.560866	-0.0883675	-0.525453	-0.872705	-0.407448	-0.386084	0.0656176	0.154184	-0.343287	-0.129456	0.083436	magenta	0.914
Mapkapk2	magenta	0.720314	0.250501	0.742659	0.835826	0.247132	0.204373	0.471277	-0.268471	-0.211796	-0.329051	-0.00488965	-0.547075	-0.886802	-0.279886	-0.42564	0.0523622	0.00345481	-0.563508	-0.425218	-0.0299973	magenta	0.8358
Mcoln2	magenta	0.336158	0.0936152	0.433062	0.816341	0.23545	0.225496	0.675999	-0.221394	0.108254	-0.205997	-0.289891	-0.666404	-0.824807	-0.61265	-0.636469	-0.24477	0.110991	-0.508076	-0.231336	0.0928509	magenta	0.8163
Mdfic	magenta	0.502238	0.20605	0.485188	0.836264	0.188428	0.163499	0.659211	-0.184238	-0.125706	-0.295905	-0.229927	-0.692165	-0.863687	-0.531181	-0.501649	0.0124093	0.175548	-0.406236	-0.352615	0.135014	magenta	0.8363
Etl4	yellow	0.228808	-0.003933	0.329783	0.845152	0.109887	0.0569231	0.870374	-0.0216815	0.264474	-0.170706	-0.548415	-0.873511	-0.823495	-0.615232	-0.419174	-0.169742	0.419597	-0.321509	-0.0949469	0.0617758	yellow	0.8704
Myo1d	magenta	0.426327	0.136178	0.434412	0.842724	0.272051	0.213132	0.572919	-0.104166	0.0282973	-0.233533	-0.228204	-0.591451	-0.818562	-0.295098	-0.348833	-0.0762632	0.159306	-0.452591	-0.297192	0.0394069	magenta	0.8427
Nab1	magenta	0.726937	0.416315	0.508333	0.845659	0.162631	-0.0032278	0.474025	-0.286455	-0.271991	-0.489389	-0.047665	-0.530813	-0.852831	-0.297045	-0.392931	0.295661	0.182732	-0.301946	-0.259532	0.0241992	magenta	0.8457
Nab2	magenta	0.446705	0.0492656	0.568076	0.844578	0.250406	0.223026	0.708671	-0.0500329	0.054455	-0.133368	-0.297978	-0.713	-0.83965	-0.500923	-0.452465	-0.144278	0.194508	-0.464633	-0.312103	0.126567	magenta	0.8446
Nampt	magenta	0.689184	0.594327	0.480129	0.801236	0.160342	-0.0971499	0.364516	-0.479753	-0.224228	-0.652114	0.146417	-0.382678	-0.771935	-0.241525	-0.354706	0.238845	0.0937922	-0.357031	-0.131365	-0.110549	magenta	0.8012
Nfil3	magenta	0.458481	0.154973	0.486585	0.817173	-0.0194966	-0.0370924	0.691922	-0.138431	0.108343	-0.218535	-0.32898	-0.754163	-0.826091	-0.593086	-0.401196	-0.0596591	0.304891	-0.358007	-0.0695202	-0.165703	magenta	0.8172
Nod2	magenta	0.559443	0.418074	0.435563	0.840395	0.359981	0.149414	0.467868	-0.257113	-0.175765	-0.490849	0.00750779	-0.486468	-0.84443	-0.439706	-0.452294	-0.0407671	-0.00637518	-0.488165	-0.260028	0.15196	magenta	0.8404
Nr4a3	magenta	0.458764	0.214942	0.430205	0.830035	0.0326895	-0.0689738	0.595432	-0.170264	0.0233582	-0.344666	-0.248181	-0.654561	-0.824387	-0.431099	-0.305804	-0.0173066	0.234272	-0.345665	-0.11941	-0.142427	magenta	0.83
Nrp2	magenta	0.513791	0.251581	0.527798	0.827167	0.283214	0.178496	0.55684	-0.228308	-0.00666747	-0.314013	-0.105375	-0.558436	-0.791759	-0.419565	-0.466913	-0.00844602	0.11433	-0.482271	-0.272425	-0.0345883	magenta	0.8272
Oasl2	magenta	0.391267	0.200264	0.493575	0.871903	0.157909	0.127867	0.662019	-0.235322	0.0996772	-0.310733	-0.247376	-0.678123	-0.834505	-0.354618	-0.344853	-0.0867599	0.220612	-0.462278	-0.241886	-0.0895384	magenta	0.8719
Osbpl3	magenta	0.489688	0.210668	0.384098	0.830863	0.146235	0.0843291	0.701817	-0.294713	-0.0796726	-0.355561	-0.264102	-0.693554	-0.832404	-0.542166	-0.554231	0.0557194	0.270107	-0.332079	-0.235469	0.104658	magenta	0.8309
Pdcd1	magenta	0.29881	0.0306055	0.435216	0.862436	0.197044	0.131937	0.791234	-0.0426434	0.204004	-0.21142	-0.436591	-0.806527	-0.848852	-0.508057	-0.363709	-0.215766	0.305678	-0.444679	-0.185325	0.0621296	magenta	0.8624
Pde4b	magenta	0.669909	0.359921	0.523244	0.874212	0.259157	0.051361	0.536158	-0.120128	-0.20812	-0.418542	-0.0900871	-0.590109	-0.887314	-0.478712	-0.384327	0.0606912	0.123737	-0.394271	-0.235435	0.112332	magenta	0.8742
Pfkl	magenta	0.311999	0.111054	0.496998	0.856498	0.335245	0.310681	0.569743	-0.0343153	0.0797103	-0.198474	-0.239944	-0.608827	-0.856185	-0.448694	-0.407305	-0.289071	0.0139741	-0.570333	-0.338042	0.0372276	magenta	0.8565
Phlda1	magenta	0.578094	0.267367	0.613571	0.899282	0.211832	0.0922775	0.574091	-0.172397	-0.0321963	-0.355535	-0.136098	-0.64191	-0.91309	-0.39725	-0.341508	-0.0807056	0.124877	-0.533792	-0.251708	-0.0763897	magenta	0.8993
Plaur	magenta	0.667376	0.195295	0.711988	0.846753	0.207802	0.180284	0.583828	-0.289705	-0.127496	-0.326772	-0.115144	-0.633483	-0.886111	-0.307962	-0.458912	0.060276	0.115684	-0.517455	-0.389152	-0.0163853	magenta	0.8468
Plek	magenta	0.735174	0.394381	0.538063	0.800765	0.308688	0.0998967	0.446296	-0.210929	-0.296239	-0.447936	0.0300909	-0.510006	-0.835721	-0.356322	-0.416024	0.214702	0.0730288	-0.389041	-0.331049	0.149918	magenta	0.8008
Prdm1	magenta	0.69011	0.388268	0.593022	0.853928	0.280412	0.0940961	0.400179	-0.231521	-0.17613	-0.435681	0.0457925	-0.447791	-0.834809	-0.184454	-0.283966	0.136769	0.0523444	-0.449145	-0.278537	-0.0795094	magenta	0.8539
Procr	magenta	0.369891	0.199543	0.401852	0.912655	0.266296	0.104554	0.681501	-0.0772171	0.0957909	-0.308601	-0.297844	-0.687636	-0.878067	-0.586114	-0.440901	-0.209146	0.195065	-0.44233	-0.153319	0.0822829	magenta	0.9127
Prr5l	magenta	0.423566	0.178765	0.557095	0.90338	0.282916	0.256529	0.666448	-0.215988	0.0350681	-0.291468	-0.213573	-0.674777	-0.886204	-0.432818	-0.462429	-0.175573	0.121605	-0.549999	-0.357133	0.0543284	magenta	0.9034
Psmb6	magenta	0.394426	0.159256	0.469623	0.935535	0.228789	0.18067	0.683454	-0.215909	0.135173	-0.2944	-0.285657	-0.676719	-0.883258	-0.407157	-0.456445	-0.141255	0.202325	-0.486003	-0.236787	-0.0448689	magenta	0.9355
Ptgs2	magenta	0.605346	0.354381	0.525226	0.958874	0.231723	0.0510158	0.563436	-0.196332	-0.0726166	-0.436208	-0.124639	-0.601303	-0.921291	-0.389845	-0.385216	0.00595044	0.154346	-0.444738	-0.220603	-0.0285134	magenta	0.9589
Rab11fip1	magenta	0.517463	0.42351	0.478145	0.862469	0.310199	0.00908428	0.440879	-0.193847	-0.0818997	-0.498541	-0.0288385	-0.461484	-0.827773	-0.31832	-0.358665	0.0329102	0.10168	-0.405034	-0.171159	0.0476669	magenta	0.8625
Rab20	magenta	0.692918	0.310336	0.691613	0.816447	0.234742	0.170269	0.411018	-0.350337	-0.203771	-0.43832	0.0479085	-0.476986	-0.85618	-0.101589	-0.298981	0.0018621	-0.0124774	-0.590057	-0.373045	-0.0794849	magenta	0.8164
Rbpj	magenta	0.635004	0.353684	0.492583	0.82561	0.161366	-0.012208	0.464569	-0.226978	-0.112377	-0.408524	-0.0486401	-0.500425	-0.785643	-0.282681	-0.30234	0.130092	0.168006	-0.350082	-0.16678	-0.104835	magenta	0.8256
Rgs16	magenta	0.486767	0.179268	0.512533	0.894353	0.276907	0.195641	0.662731	-0.10994	-0.0452978	-0.265557	-0.239959	-0.685955	-0.907057	-0.532622	-0.488558	-0.116662	0.14155	-0.469056	-0.304644	0.142553	magenta	0.8944
Rhoc	magenta	0.436212	0.132096	0.458127	0.87162	0.175233	0.0575117	0.724132	-0.123449	0.112868	-0.271327	-0.328822	-0.726647	-0.840256	-0.509228	-0.400162	-0.0762678	0.287216	-0.386961	-0.143053	-0.00751908	magenta	0.8716
Rsad2	magenta	0.647344	0.402615	0.67109	0.883309	0.343951	0.232452	0.431575	-0.314217	-0.256645	-0.46848	0.0583088	-0.473453	-0.891227	-0.22513	-0.378367	0.0202666	-0.0280589	-0.572538	-0.458981	0.0613854	magenta	0.8833
Serpine1	magenta	0.76365	0.435352	0.727972	0.839806	0.283815	0.148596	0.375475	-0.295801	-0.259322	-0.435011	0.148978	-0.433683	-0.846201	-0.169955	-0.294856	0.0950089	-0.0132008	-0.536745	-0.379498	-0.0582999	magenta	0.8398
Slc15a3	magenta	0.672761	0.228126	0.707865	0.826449	0.286324	0.24461	0.586099	-0.226437	-0.218355	-0.304158	-0.0719396	-0.645664	-0.902393	-0.336285	-0.414926	0.0361915	0.0903298	-0.540989	-0.455037	0.128151	magenta	0.8264
Slc16a10	magenta	0.686005	0.519916	0.402154	0.806517	0.263603	-0.136494	0.422206	-0.296695	-0.238822	-0.667852	0.055405	-0.425656	-0.753937	-0.156594	-0.215057	0.284585	0.239063	-0.233046	-0.103938	0.100168	magenta	0.8065
Slc16a3	magenta	0.499945	0.141299	0.563629	0.881978	0.192474	0.136387	0.733349	-0.160878	0.0154187	-0.285784	-0.291477	-0.766167	-0.910324	-0.546534	-0.474434	-0.105722	0.213647	-0.474162	-0.25667	0.0675661	magenta	0.882
Slc23a2	magenta	0.647211	0.406218	0.57945	0.82497	0.502345	0.20191	0.424815	-0.113789	-0.273868	-0.441052	0.108881	-0.425313	-0.799148	-0.178351	-0.220612	0.0154211	0.0324365	-0.471781	-0.39795	0.264116	magenta	0.825
Slc2a1	magenta	0.397843	0.0638448	0.426873	0.861666	0.0742954	0.0301059	0.828732	-0.0684959	0.14914	-0.217242	-0.453331	-0.858198	-0.862219	-0.606661	-0.400439	-0.101535	0.375443	-0.346567	-0.11045	0.0147177	magenta	0.8617
Slc2a6	magenta	0.423475	0.132185	0.526547	0.929858	0.25822	0.207027	0.697201	-0.149457	0.0688345	-0.259634	-0.298146	-0.709818	-0.917376	-0.514812	-0.517099	-0.18747	0.1544	-0.526556	-0.307151	0.0492177	magenta	0.9299
Slc44a1	magenta	0.411142	0.310334	0.364208	0.903525	0.181594	-0.00632305	0.584998	-0.166414	0.0780509	-0.416709	-0.224208	-0.607614	-0.841731	-0.490564	-0.353322	-0.0848822	0.210868	-0.40332	-0.0803127	-0.0874937	magenta	0.9035
Slfn5	magenta	0.575445	0.487799	0.397948	0.83941	0.28912	-0.0353844	0.44674	-0.343355	-0.160422	-0.652576	0.0201573	-0.447902	-0.78838	-0.112846	-0.215745	0.167687	0.180985	-0.355566	-0.177278	0.0426065	magenta	0.8394
Sod2	magenta	0.4854	0.269319	0.535081	0.928434	0.222216	0.162476	0.513831	-0.213157	0.00120141	-0.332321	-0.147916	-0.557786	-0.902152	-0.37383	-0.412279	-0.135246	0.0618938	-0.552636	-0.27354	-0.134541	magenta	0.9284
Sra1	magenta	0.41011	0.288606	0.330795	0.801062	0.111835	-0.090466	0.599475	-0.174815	0.147305	-0.362763	-0.240844	-0.61769	-0.766768	-0.548046	-0.393315	-0.0593002	0.263301	-0.319398	0.0541036	-0.0679053	magenta	0.8011
Stx11	magenta	0.567881	0.28474	0.607917	0.851305	0.319847	0.258589	0.342257	-0.208948	-0.22968	-0.37409	0.00237097	-0.398373	-0.865739	-0.205058	-0.381221	-0.129278	-0.11403	-0.577654	-0.446652	0.0560177	magenta	0.8513
Gng12	yellow	0.248252	0.0654416	0.259043	0.814561	0.0300578	-0.0734802	0.85976	-0.0530567	0.253564	-0.227413	-0.532991	-0.859223	-0.773627	-0.603219	-0.358344	-0.068444	0.513579	-0.216912	0.0104053	0.00570368	yellow	0.8598
Tbc1d1	magenta	0.64382	0.425414	0.578353	0.868701	0.267812	0.110656	0.396975	-0.274183	-0.194799	-0.455826	0.0624824	-0.44751	-0.85089	-0.209034	-0.287742	0.0459731	0.0433184	-0.505868	-0.313058	-0.0914369	magenta	0.8687
Tlr2	magenta	0.546505	0.268536	0.538238	0.975997	0.327352	0.158802	0.617008	-0.154331	-0.0390906	-0.393718	-0.188469	-0.632058	-0.936964	-0.356005	-0.406525	-0.0503041	0.154976	-0.482788	-0.295392	0.0773765	magenta	0.976
Tmem106a	magenta	0.248683	-0.00501828	0.59972	0.827467	0.181821	0.365565	0.620153	-0.317013	0.193975	-0.1279	-0.25748	-0.634793	-0.836259	-0.412318	-0.567903	-0.374242	-0.00543325	-0.68979	-0.413135	-0.148902	magenta	0.8275
Tmem184b	magenta	0.435407	0.331962	0.487157	0.81139	0.33848	0.179059	0.457477	-0.217856	-0.0579917	-0.35038	-0.0191097	-0.442171	-0.746513	-0.389892	-0.432316	-0.0874736	0.0275918	-0.461617	-0.280792	0.0478242	magenta	0.8114
Tnfaip2	magenta	0.485362	0.159188	0.559188	0.949163	0.277587	0.218725	0.597403	-0.172003	0.018459	-0.302499	-0.229783	-0.614734	-0.906799	-0.301727	-0.425699	-0.0998584	0.126874	-0.519165	-0.34743	-0.0113827	magenta	0.9492
Tnfsf8	magenta	0.474866	0.328995	0.419758	0.941673	0.327705	0.123285	0.595806	-0.198229	0.0101335	-0.456065	-0.169658	-0.605487	-0.900438	-0.355447	-0.380764	-0.0493649	0.160385	-0.473581	-0.208906	0.0430228	magenta	0.9417
Tnfsf9	magenta	0.547306	0.308607	0.562895	0.877429	0.244505	0.142896	0.458673	-0.242254	-0.0476014	-0.393298	-0.0634674	-0.495646	-0.838624	-0.0713449	-0.232715	0.0131347	0.1105	-0.484323	-0.298868	-0.104182	magenta	0.8774
Tpm4	magenta	0.339785	0.0478031	0.480973	0.845215	0.100772	0.119134	0.734928	-0.141592	0.239135	-0.169686	-0.403499	-0.759366	-0.819094	-0.369551	-0.367871	-0.111985	0.32298	-0.421421	-0.164057	-0.114226	magenta	0.8452
Sh3pxd2b	yellow	0.210786	-0.0442809	0.327633	0.809376	0.162132	0.158425	0.799007	-0.0238534	0.220763	-0.125698	-0.490507	-0.789152	-0.791988	-0.639184	-0.494595	-0.257593	0.275973	-0.375535	-0.173966	0.102329	yellow	0.799
Trim25	magenta	0.574208	0.280221	0.677149	0.836038	0.282578	0.293308	0.393448	-0.368242	-0.141416	-0.368516	0.0405744	-0.453082	-0.854377	-0.243551	-0.442536	-0.0521629	-0.10673	-0.654255	-0.468882	-0.140939	magenta	0.836
Tspo	magenta	0.420191	0.163046	0.636338	0.888087	0.230467	0.240476	0.567471	-0.27572	0.101459	-0.288919	-0.190497	-0.6238	-0.909879	-0.346449	-0.456253	-0.193175	0.0478039	-0.6421	-0.327332	-0.133002	magenta	0.8881
Uaca	magenta	0.706096	0.48424	0.491967	0.804899	0.256316	0.0659488	0.346604	-0.289936	-0.323905	-0.519522	0.129999	-0.380088	-0.791986	-0.257139	-0.342779	0.10579	-0.00822461	-0.406808	-0.270468	0.0685757	magenta	0.8049
Uap1	magenta	0.538722	0.282722	0.480235	0.815629	0.151631	0.0304139	0.626448	-0.136468	-0.0405832	-0.358742	-0.182514	-0.683964	-0.830763	-0.286441	-0.190364	0.0435764	0.288061	-0.374254	-0.188209	0.0133555	magenta	0.8156
Rftn1	yellow	0.34901	0.0274857	0.456062	0.803017	0.0908114	0.127454	0.837613	-0.190756	0.172233	-0.160265	-0.421028	-0.81971	-0.788207	-0.543791	-0.510526	-0.067085	0.365584	-0.358091	-0.202306	0.0401423	yellow	0.8376
Usp12	magenta	0.52837	0.333192	0.447147	0.846268	0.36427	0.124253	0.491091	-0.182162	-0.165174	-0.460877	-0.0400614	-0.500885	-0.825067	-0.355841	-0.375568	-0.0245941	0.036222	-0.44639	-0.324881	0.151846	magenta	0.8463
Usp18	magenta	0.430598	0.250895	0.511555	0.909184	0.381215	0.277563	0.526289	-0.196918	-0.0145542	-0.34141	-0.12459	-0.516898	-0.858741	-0.358777	-0.437375	-0.143858	0.010177	-0.557038	-0.358692	0.0518534	magenta	0.9092
Xaf1	magenta	0.560179	0.372814	0.61521	0.870702	0.296588	0.229247	0.451591	-0.346048	-0.138519	-0.435213	0.0382982	-0.48897	-0.868653	-0.267789	-0.396673	-0.0484986	-0.0447686	-0.598019	-0.411162	-0.0392114	magenta	0.8707
Zbp1	magenta	0.566437	0.299549	0.625965	0.890687	0.301295	0.203556	0.5444	-0.254085	-0.097766	-0.379716	-0.0615837	-0.582539	-0.894236	-0.299917	-0.3591	-0.0244762	0.0733035	-0.558575	-0.372017	-0.0164224	magenta	0.8907
Srgn	magenta	0.612396	0.271111	0.563825	0.799816	0.131713	0.107647	0.507113	-0.225615	-0.159663	-0.338429	-0.129311	-0.610599	-0.873135	-0.463066	-0.455409	0.0749717	0.076752	-0.445696	-0.278941	-0.0427735	magenta	0.7998
Lancl2	magenta	0.322955	0.0809649	0.485719	0.798739	0.164808	0.144931	0.692651	-0.183589	0.178639	-0.190237	-0.309617	-0.702849	-0.8001	-0.563078	-0.494343	-0.230737	0.191781	-0.474531	-0.156196	-0.0443201	magenta	0.7987
Psmb8	magenta	0.477942	0.341479	0.635684	0.798363	0.296943	0.253417	0.335037	-0.329131	-0.0333067	-0.369292	0.0805215	-0.395438	-0.806941	-0.0993323	-0.286408	-0.139106	-0.0922359	-0.666678	-0.368001	-0.171101	magenta	0.7984
Rxrg	magenta	0.200634	0.133766	0.358138	0.797684	0.364726	0.266632	0.571745	-0.0870417	0.142296	-0.233608	-0.224553	-0.539776	-0.755639	-0.462281	-0.393419	-0.391847	0.0291458	-0.545169	-0.242095	0.119292	magenta	0.7977
Kcna3	magenta	0.437517	0.159424	0.707368	0.797233	0.416173	0.425326	0.383205	-0.10133	0.00663694	-0.1633	0.005494	-0.437566	-0.815277	-0.160803	-0.313535	-0.314845	-0.17792	-0.744712	-0.482198	-0.0415603	magenta	0.7972
Gpr18	magenta	0.426229	0.264636	0.605768	0.794528	0.274948	0.241268	0.35653	-0.286648	-0.0774196	-0.352605	0.00875104	-0.402219	-0.80263	-0.229871	-0.375497	-0.249312	-0.119594	-0.651809	-0.400709	-0.0765858	magenta	0.7945
D16Ertd472e	magenta	0.653726	0.409631	0.577334	0.79367	0.137181	0.0131333	0.455255	-0.339543	-0.208866	-0.455493	0.00505949	-0.532775	-0.841883	-0.309519	-0.364403	0.119428	0.110759	-0.436181	-0.237105	-0.047153	magenta	0.7937
Stx6	magenta	0.584194	0.33713	0.568914	0.793323	0.376524	0.142315	0.42384	-0.11929	-0.0627195	-0.392257	0.0216449	-0.481232	-0.80655	-0.155807	-0.190234	-0.0235959	0.0622335	-0.526011	-0.254861	0.025717	magenta	0.7933
Dyrk2	magenta	0.718204	0.577842	0.358295	0.790782	0.265125	-0.141225	0.262203	-0.26432	-0.310328	-0.65431	0.144783	-0.258258	-0.694591	-0.063776	-0.168906	0.306132	0.142333	-0.198366	-0.0955533	0.0356872	magenta	0.7908
H2-Q7	magenta	0.393166	0.0330117	0.497281	0.790458	-0.0483303	0.0672263	0.745665	-0.231475	0.0903107	-0.223739	-0.388226	-0.803364	-0.810868	-0.372802	-0.338932	-0.0293159	0.326817	-0.379963	-0.251469	-0.140947	magenta	0.7905
Stx3	yellow	0.340902	0.0468362	0.351222	0.790106	0.152549	0.130728	0.840481	-0.192484	0.119663	-0.221766	-0.435297	-0.823992	-0.80894	-0.633313	-0.577874	-0.0502523	0.353622	-0.336124	-0.168753	0.159856	yellow	0.8405
Il1r1	magenta	0.354182	0.156217	0.288668	0.789245	0.0414965	-0.176463	0.74117	0.0850807	0.189549	-0.275143	-0.447634	-0.784139	-0.744034	-0.481077	-0.140481	0.0306807	0.519458	-0.146556	0.0966302	-0.00992363	magenta	0.7892
Ppp3cc	magenta	0.459934	0.334273	0.249583	0.788529	0.0356209	-0.170021	0.548845	-0.1261	-0.11625	-0.466478	-0.255526	-0.611408	-0.764271	-0.479383	-0.285916	0.171314	0.325004	-0.161159	-0.0451697	-0.00764947	magenta	0.7885
Irak3	magenta	0.675109	0.332601	0.701684	0.788183	0.310113	0.217167	0.385819	-0.295984	-0.27347	-0.410093	0.0807569	-0.475277	-0.862132	-0.168458	-0.358775	0.0648712	-0.0405546	-0.563473	-0.441825	0.0151748	magenta	0.7882
Slc25a25	magenta	0.604154	0.160707	0.688201	0.787806	0.33105	0.294484	0.457077	-0.0979529	-0.175777	-0.181109	-0.0237796	-0.493305	-0.821243	-0.350132	-0.422149	-0.131531	-0.0666948	-0.557961	-0.449709	0.113455	magenta	0.7878
Ldlr	yellow	0.173499	-0.0156813	0.197321	0.787432	0.0208051	-0.0549668	0.847952	-0.104215	0.306246	-0.19807	-0.573835	-0.80599	-0.719855	-0.635236	-0.493289	-0.110094	0.476895	-0.199107	0.0191814	0.0156513	yellow	0.848
Stat1	magenta	0.431345	0.382001	0.472697	0.78657	0.338506	0.155169	0.416978	-0.270688	-0.0309476	-0.446889	0.0154142	-0.420473	-0.744027	-0.24667	-0.299364	-0.0889246	0.00863101	-0.503651	-0.25885	-0.00561502	magenta	0.7866
Pvr	magenta	0.743269	0.369934	0.553518	0.786552	0.241652	0.0471695	0.457477	-0.223808	-0.253096	-0.438845	0.011663	-0.516578	-0.827829	-0.35853	-0.376049	0.166314	0.0865595	-0.391893	-0.219412	0.0511929	magenta	0.7866
Sdc4	magenta	0.5939	0.236919	0.597342	0.786402	0.209193	0.075883	0.631579	-0.111989	-0.0728517	-0.276952	-0.136009	-0.661417	-0.809654	-0.477507	-0.341736	-0.0232058	0.200649	-0.409457	-0.203791	0.0906197	magenta	0.7864
Foxp4	magenta	0.536297	0.200631	0.637091	0.78598	0.279976	0.275425	0.425767	-0.195046	-0.153276	-0.285615	-0.0534744	-0.507652	-0.847707	-0.331718	-0.427435	-0.122363	-0.0868487	-0.612599	-0.434908	0.00708205	magenta	0.786
Daam1	magenta	0.586051	0.420789	0.385756	0.785931	0.196453	-0.0812902	0.566436	-0.264271	-0.175838	-0.532379	-0.0633515	-0.56244	-0.757026	-0.268054	-0.201728	0.150623	0.316554	-0.267184	-0.130487	0.0917794	magenta	0.7859
Npc2	yellow	0.361311	0.12405	0.360352	0.785893	0.0865488	-0.0246666	0.822949	-0.229901	0.108187	-0.323067	-0.391039	-0.785881	-0.750337	-0.567337	-0.475096	0.00715216	0.430044	-0.23722	-0.0890854	0.1035	yellow	0.8229
Ifih1	magenta	0.650861	0.666582	0.4773	0.785531	0.264857	-0.0532647	0.235781	-0.438654	-0.254963	-0.709982	0.222176	-0.272378	-0.746018	-0.106808	-0.231156	0.194574	0.0242621	-0.40145	-0.16201	-0.0828055	magenta	0.7855
Txnrd1	magenta	0.743763	0.260948	0.590333	0.784776	0.1902	0.0646659	0.538648	-0.165326	-0.268224	-0.328564	-0.0762744	-0.587424	-0.811578	-0.351931	-0.380473	0.231099	0.182307	-0.317252	-0.325618	0.0954647	magenta	0.7848
Vegfa	magenta	0.259746	-0.0237497	0.398484	0.783535	0.0569467	0.0587761	0.779465	-0.00837639	0.255349	-0.134234	-0.479904	-0.81055	-0.786974	-0.628518	-0.367953	-0.280923	0.30355	-0.404464	-0.0699147	-0.0476427	magenta	0.7835
Apbb2	yellow	0.239095	-0.0167821	0.318119	0.782798	0.0301533	0.00874708	0.874131	0.00891896	0.254804	-0.12723	-0.56329	-0.88721	-0.759323	-0.558421	-0.3284	-0.0785823	0.50471	-0.223311	-0.0710799	0.0302825	yellow	0.8741
Nr4a2	magenta	0.396612	0.112356	0.45489	0.781935	0.198383	0.167971	0.566298	-0.139302	-0.0168252	-0.223842	-0.258713	-0.605382	-0.833051	-0.58898	-0.548199	-0.189125	0.0554371	-0.483526	-0.260464	0.080975	magenta	0.7819
Oas1a	magenta	0.513733	0.294946	0.549171	0.781807	0.243633	0.16081	0.544392	-0.261822	-0.144262	-0.360923	-0.0546931	-0.56655	-0.796792	-0.311594	-0.340448	0.00420245	0.121501	-0.458909	-0.340954	0.0643501	magenta	0.7818
Ogfr	magenta	0.53325	0.371071	0.497755	0.781645	0.429978	0.123625	0.330932	-0.182224	-0.115786	-0.44281	0.103036	-0.330361	-0.741087	-0.285685	-0.3362	-0.0704057	-0.0806535	-0.482271	-0.245875	0.0787876	magenta	0.7816
Rai14	yellow	0.210064	-0.075674	0.304017	0.780081	0.0104085	-0.0109533	0.919316	-0.0258278	0.334985	-0.119419	-0.607597	-0.903238	-0.740606	-0.599593	-0.382805	-0.138027	0.526903	-0.23834	-0.0056203	0.01633	yellow	0.9193
Rhbdf2	magenta	0.779503	0.376724	0.626831	0.779652	0.259403	0.0931311	0.313501	-0.19234	-0.340677	-0.408882	0.145077	-0.36571	-0.762569	-0.0393729	-0.178	0.173677	0.0200315	-0.4064	-0.380733	0.00601866	magenta	0.7797
Cdkn1a	magenta	0.449977	0.0250291	0.481066	0.779226	0.102442	0.0924675	0.813623	-0.135684	0.0725387	-0.160563	-0.399479	-0.818133	-0.803409	-0.641083	-0.538222	0.00485336	0.341807	-0.321954	-0.18174	0.0875596	magenta	0.7792
Pgk1	yellow	0.255881	-0.0112708	0.359495	0.777804	-0.0754528	-0.0244692	0.883083	-0.141524	0.29314	-0.172399	-0.566781	-0.911922	-0.784733	-0.626144	-0.411895	-0.113552	0.476643	-0.291021	-0.00894856	-0.0941307	yellow	0.8831
St3gal1	magenta	0.564857	0.280368	0.602112	0.777057	0.207454	0.184192	0.458161	-0.285843	-0.0966838	-0.308844	-0.0333959	-0.515611	-0.811311	-0.291114	-0.417905	0.0367003	0.0517969	-0.523873	-0.315404	-0.0796035	magenta	0.7771
Tap1	magenta	0.58134	0.400492	0.713541	0.774923	0.255032	0.24963	0.226176	-0.432643	-0.227554	-0.422419	0.200473	-0.279039	-0.780678	-0.118602	-0.379296	-0.0843057	-0.211871	-0.663092	-0.465872	-0.161672	magenta	0.7749
Gm1966	magenta	0.544194	0.424187	0.351518	0.774788	0.0616334	-0.180815	0.545108	-0.338748	-0.12815	-0.590192	-0.144919	-0.588342	-0.762813	-0.290383	-0.279036	0.303043	0.360907	-0.176951	-0.070383	-0.0304246	magenta	0.7748
Cd72	magenta	0.346985	0.0649246	0.565059	0.774253	0.0988407	0.127112	0.631541	0.0526979	0.168491	-0.0953794	-0.310326	-0.730128	-0.810214	-0.371979	-0.150945	-0.242997	0.201895	-0.490813	-0.206888	-0.120376	magenta	0.7743
Slamf7	magenta	0.594619	0.552149	0.538456	0.774181	0.156399	-0.00589736	0.239968	-0.458694	-0.179154	-0.609241	0.176951	-0.300001	-0.756804	-0.0499562	-0.227445	0.0517511	-0.0256607	-0.494909	-0.208034	-0.229055	magenta	0.7742
Sox7	yellow	0.232764	0.0106075	0.307152	0.772539	0.233261	0.17976	0.786921	-0.0700535	0.127397	-0.185159	-0.435689	-0.756066	-0.775805	-0.676308	-0.544999	-0.228883	0.247028	-0.365188	-0.187514	0.251045	yellow	0.7869
Samd9l	magenta	0.586193	0.490607	0.479378	0.772287	0.164229	-0.0502373	0.384199	-0.376027	-0.217371	-0.578019	0.0451581	-0.408857	-0.747989	-0.174376	-0.273911	0.147496	0.127884	-0.340681	-0.203896	-0.021971	magenta	0.7723
Slc7a11	magenta	0.612171	0.502915	0.291029	0.771854	0.162066	-0.226848	0.412976	-0.293613	-0.114525	-0.595253	0.00212011	-0.406832	-0.708449	-0.359994	-0.329104	0.17046	0.228661	-0.203469	0.0821468	-0.00763615	magenta	0.7719
Axl	yellow	0.154997	-0.140805	0.375479	0.771757	-0.0164399	0.0582365	0.904286	-0.0408664	0.378641	-0.0628249	-0.623363	-0.916169	-0.760138	-0.558488	-0.36101	-0.232905	0.459272	-0.342183	-0.0841774	-0.0781342	yellow	0.9043
H2-T10	magenta	0.620109	0.390515	0.521619	0.771448	0.307783	0.155203	0.411665	-0.248809	-0.310869	-0.465118	0.0618772	-0.466015	-0.810913	-0.267518	-0.34704	0.0987802	-0.0122045	-0.451707	-0.408329	0.148136	magenta	0.7714
Efr3b	yellow	0.186689	-0.0761216	0.301418	0.771341	0.0743159	0.028618	0.842614	0.130585	0.255903	-0.0973715	-0.590434	-0.865429	-0.760611	-0.65188	-0.30821	-0.225232	0.4144	-0.261934	-0.0591705	0.095103	yellow	0.8426
H2-T23	magenta	0.389221	0.357778	0.313873	0.770918	0.0892723	-0.073274	0.494551	-0.34089	0.0129072	-0.540976	-0.123364	-0.511872	-0.733413	-0.298564	-0.269871	-0.0743571	0.168966	-0.371975	-0.0653394	-0.100601	magenta	0.7709
Mocos	magenta	0.321238	0.0142148	0.490822	0.770733	0.102691	0.215398	0.734101	-0.340266	0.108569	-0.187674	-0.351743	-0.724588	-0.803833	-0.594548	-0.695971	-0.141746	0.182291	-0.476818	-0.30255	0.0123904	magenta	0.7707
Ifi27l2a	magenta	0.261185	0.0104091	0.475756	0.770504	0.0478172	0.103155	0.770936	-0.181265	0.255386	-0.175362	-0.410312	-0.788446	-0.76757	-0.441824	-0.340386	-0.185757	0.309786	-0.432003	-0.158729	-0.112977	magenta	0.7705
Tmem178	yellow	0.213175	0.00714408	0.270839	0.769025	0.120277	0.0601241	0.775098	-0.0592206	0.173895	-0.186612	-0.477482	-0.771268	-0.771439	-0.773151	-0.541626	-0.217578	0.267741	-0.326906	-0.105127	0.103122	yellow	0.7751
Tpi1	yellow	0.206107	-0.0931452	0.356728	0.767904	0.0270916	0.0357505	0.910801	-0.0135225	0.318879	-0.0932783	-0.596802	-0.91437	-0.757564	-0.576296	-0.365371	-0.148016	0.499655	-0.27141	-0.055166	0.0212135	yellow	0.9108
Zdhhc21	magenta	0.498098	0.396158	0.339455	0.767247	-0.00201766	-0.15126	0.489972	-0.261413	-0.0908383	-0.499428	-0.152662	-0.581016	-0.768991	-0.328941	-0.239502	0.170432	0.282632	-0.229999	-0.0696256	-0.113689	magenta	0.7672
Arhgap26	magenta	0.281325	0.22251	0.290979	0.767017	0.359461	0.0459362	0.619675	-0.0885557	0.178658	-0.357665	-0.22797	-0.574229	-0.715406	-0.368566	-0.347527	-0.184642	0.244672	-0.375258	-0.0320942	0.216322	magenta	0.767
Tcap	yellow	0.138689	-0.0789732	0.212379	0.766633	0.0929675	0.0454719	0.87857	-0.0120853	0.286483	-0.134103	-0.606548	-0.852738	-0.744999	-0.660925	-0.455399	-0.186805	0.437587	-0.242851	-0.0414886	0.12451	yellow	0.8786
Mtmr11	magenta	0.414104	0.169814	0.316437	0.766525	0.180703	-0.0724388	0.681943	0.0789344	0.0165487	-0.288771	-0.357459	-0.721013	-0.780497	-0.624136	-0.332371	0.00766851	0.335917	-0.215453	-0.0440127	0.202741	magenta	0.7665
Ifit3	magenta	0.411198	0.308307	0.494805	0.766286	0.24979	0.202161	0.430914	-0.307312	-0.0365315	-0.388123	-0.0306652	-0.457864	-0.739976	-0.0883567	-0.236174	-0.0165091	0.0586727	-0.505503	-0.33692	-0.087753	magenta	0.7663
Irf7	magenta	0.523143	0.197522	0.788065	0.765973	0.312671	0.412558	0.379487	-0.260774	-0.132879	-0.216384	0.0677064	-0.442917	-0.813932	-0.152256	-0.338162	-0.193709	-0.183777	-0.719758	-0.564504	-0.0581952	magenta	0.766
H2-Q8	magenta	0.574223	0.132137	0.727484	0.765797	0.229666	0.305825	0.402866	-0.16741	-0.139773	-0.211869	-0.0276671	-0.493978	-0.790986	-0.0491313	-0.227497	-0.000138588	-0.0300905	-0.57154	-0.534851	-0.13078	magenta	0.7658
Zfp503	magenta	0.392084	0.230074	0.278145	0.764824	0.384188	0.0984295	0.65158	-0.154696	-0.0412393	-0.401772	-0.209063	-0.599715	-0.752498	-0.483484	-0.448393	-0.0503858	0.224336	-0.316306	-0.158155	0.367789	magenta	0.7648
Prelid2	magenta	0.392382	0.139781	0.530258	0.764189	0.186176	0.239134	0.605409	-0.237655	0.0222975	-0.201446	-0.194422	-0.635442	-0.784117	-0.333127	-0.395399	-0.0765607	0.138604	-0.515107	-0.342677	-0.0506022	magenta	0.7642
Crlf2	yellow	0.231676	-0.0324378	0.315696	0.763501	0.0649511	0.0400298	0.820667	-0.0734419	0.234822	-0.102626	-0.49961	-0.783111	-0.729704	-0.646589	-0.488202	-0.178927	0.393441	-0.270421	-0.055721	0.0689117	yellow	0.8207
Tgif1	magenta	0.790189	0.422383	0.586299	0.761885	0.252272	-0.00413271	0.361434	-0.243987	-0.367931	-0.515478	0.11949	-0.414025	-0.78121	-0.134785	-0.186406	0.215375	0.0784711	-0.366968	-0.292295	0.0615141	magenta	0.7619
Rtp4	magenta	0.293205	0.19261	0.501881	0.760582	0.297362	0.292799	0.487101	-0.23818	0.0823444	-0.248949	-0.107162	-0.49107	-0.734878	-0.26018	-0.34019	-0.196109	0.0112393	-0.572334	-0.352416	-0.0476335	magenta	0.7606
Psmg4	magenta	0.196019	0.101498	0.365091	0.760561	0.313637	0.166771	0.627759	-0.0941321	0.323828	-0.222988	-0.276285	-0.600169	-0.714003	-0.366488	-0.335853	-0.295528	0.185598	-0.494344	-0.079336	0.00492846	magenta	0.7606
Samd4b	magenta	0.732329	0.398033	0.402172	0.760502	0.148433	-0.125583	0.458109	-0.114918	-0.32735	-0.466547	-0.0514172	-0.496602	-0.736372	-0.31777	-0.201327	0.325955	0.260236	-0.125483	-0.14077	0.100207	magenta	0.7605
Cmpk2	magenta	0.679921	0.600165	0.527445	0.759034	0.420983	-0.0340031	0.278206	-0.225744	-0.329396	-0.642915	0.222312	-0.277889	-0.729229	-0.139203	-0.210647	0.154189	0.0258997	-0.344616	-0.196276	0.221124	magenta	0.759
Trps1	magenta	0.509215	0.310343	0.434338	0.758313	-0.0354536	-0.166704	0.546201	-0.274636	0.000340983	-0.453877	-0.165995	-0.612959	-0.749823	-0.356572	-0.2518	0.107567	0.293262	-0.290162	-0.0605762	-0.202595	magenta	0.7583
Cd5	yellow	0.129814	-0.114866	0.213857	0.757745	0.108328	0.0983378	0.880548	0.0138694	0.276899	-0.0956147	-0.62547	-0.855935	-0.742699	-0.65454	-0.461022	-0.200238	0.420563	-0.26021	-0.092629	0.16357	yellow	0.8805
Gca	magenta	0.590016	0.291416	0.466954	0.757287	0.0975148	-0.0983447	0.525121	-0.260041	-0.117959	-0.472897	-0.138719	-0.592238	-0.801749	-0.281944	-0.285517	0.14681	0.260321	-0.313892	-0.145523	-0.0117674	magenta	0.7573
Stk38l	magenta	0.787784	0.582575	0.475688	0.757175	0.350958	-0.0308537	0.202864	-0.190945	-0.378986	-0.585934	0.222349	-0.253759	-0.720234	-0.0525707	-0.148792	0.335834	0.0415735	-0.296678	-0.202834	0.0305204	magenta	0.7572
Elovl7	magenta	0.368333	0.083558	0.447525	0.756453	0.301006	0.289456	0.607445	-0.119416	-0.0609735	-0.228377	-0.240175	-0.633531	-0.818837	-0.607831	-0.553858	-0.21974	0.00388591	-0.52287	-0.367254	0.223559	magenta	0.7565
Pacsin1	yellow	0.128641	-0.0958413	0.226107	0.755603	0.0651963	0.025231	0.862536	0.0440193	0.337555	-0.110295	-0.623273	-0.862801	-0.734199	-0.627255	-0.367108	-0.21166	0.446597	-0.264906	-0.0013835	0.0510694	yellow	0.8625
Tmbim4	magenta	0.216527	0.156165	0.351256	0.755566	0.135842	0.164993	0.457892	-0.366541	0.180352	-0.271042	-0.166014	-0.433671	-0.715135	-0.466532	-0.57647	-0.355706	-0.0343459	-0.55059	-0.15352	-0.171133	magenta	0.7556
Tank	magenta	0.595235	0.486163	0.390955	0.754928	0.149648	-0.0907847	0.256536	-0.370793	-0.212159	-0.608768	0.0716217	-0.308052	-0.72186	-0.243496	-0.365136	0.219463	0.0309982	-0.332557	-0.15762	-0.126191	magenta	0.7549
Adm	magenta	0.527101	0.325912	0.457165	0.754046	0.310224	0.222496	0.409835	-0.274766	-0.194488	-0.34503	0.0125647	-0.411971	-0.764513	-0.605376	-0.633578	-0.0833103	-0.117253	-0.4879	-0.302024	0.123129	magenta	0.754
Igsf10	magenta	0.384296	0.110144	0.454759	0.753208	0.200984	0.243993	0.520533	-0.0429543	-0.103891	-0.183486	-0.220827	-0.587488	-0.778895	-0.571372	-0.456064	-0.124492	0.017403	-0.43268	-0.385888	0.0767983	magenta	0.7532
Itgal	magenta	0.471944	0.245828	0.699537	0.752861	0.246699	0.277865	0.280739	-0.360838	-0.0617918	-0.303662	0.0781474	-0.344655	-0.781072	-0.21679	-0.430797	-0.228453	-0.202717	-0.702529	-0.409901	-0.214249	magenta	0.7529
Cxcl9	magenta	0.56062	0.430903	0.533109	0.752691	0.41503	0.220109	0.253463	-0.27292	-0.167205	-0.41373	0.201311	-0.273844	-0.746119	-0.198247	-0.348567	-0.107451	-0.176359	-0.575392	-0.305381	0.0541679	magenta	0.7527
Ptprc	magenta	0.543041	0.504223	0.319282	0.752284	0.204189	-0.09053	0.297885	-0.331387	-0.244313	-0.653176	0.0429559	-0.332109	-0.708864	-0.206205	-0.333491	0.2335	0.0977623	-0.244333	-0.181083	0.0238423	magenta	0.7523
Treml2	magenta	0.2683	0.197221	0.223942	0.751837	0.174033	-0.0435765	0.693528	-0.153635	0.163665	-0.397305	-0.330336	-0.668853	-0.705029	-0.336031	-0.253298	-0.0279556	0.405471	-0.258071	0.000175796	0.0748935	magenta	0.7518
Abi3bp	magenta	0.254371	0.08711	0.279237	0.751358	0.231141	0.0721954	0.687778	-0.0508367	0.148752	-0.197224	-0.356112	-0.650565	-0.717661	-0.613894	-0.480929	-0.211217	0.244942	-0.338119	-0.0946729	0.153138	magenta	0.7514
Mbd2	magenta	0.560345	0.333188	0.468359	0.751212	-0.0326531	-0.0349285	0.456134	-0.424583	-0.0711657	-0.412623	-0.0934083	-0.51738	-0.752409	-0.314365	-0.403941	0.191056	0.173457	-0.345985	-0.152789	-0.258118	magenta	0.7512
Ctse	yellow	0.105543	-0.159368	0.245174	0.750972	0.0302444	0.0528101	0.917186	-0.00937956	0.361364	-0.0681654	-0.675179	-0.893507	-0.721134	-0.631551	-0.455592	-0.167063	0.492883	-0.231598	-0.0511376	0.0585456	yellow	0.9172
Rrad	magenta	0.661786	0.201805	0.726177	0.750508	0.34449	0.33531	0.357383	-0.181958	-0.252391	-0.204154	0.0715465	-0.388961	-0.776364	-0.263226	-0.402	-0.0253989	-0.127244	-0.562039	-0.48741	0.0393107	magenta	0.7505
Nfkb2	magenta	0.708228	0.279347	0.764587	0.750476	0.381623	0.380083	0.240309	-0.183097	-0.382961	-0.259927	0.181011	-0.305391	-0.794259	-0.235886	-0.429749	-0.0371455	-0.264913	-0.613941	-0.610014	0.0787537	magenta	0.7505
Ube2l6	magenta	0.326032	0.36203	0.32567	0.749201	0.328858	0.0662476	0.313007	-0.223757	0.0449054	-0.480778	0.00492294	-0.308381	-0.658527	-0.252681	-0.293741	-0.120281	-0.0170119	-0.435329	-0.116699	-0.0547296	magenta	0.7492
Sgms1	magenta	0.399505	0.202205	0.366665	0.746974	0.0361968	-0.0329651	0.694443	-0.170773	0.110231	-0.290083	-0.340896	-0.742886	-0.763769	-0.585386	-0.419882	0.0246936	0.348723	-0.297149	-0.0258379	-0.0468284	magenta	0.747
Mesdc1	magenta	0.39503	0.301652	0.408476	0.745618	0.363369	0.269865	0.397128	-0.228498	-0.0390212	-0.327004	-0.0173532	-0.410645	-0.759631	-0.420858	-0.484571	-0.181925	-0.0833218	-0.556724	-0.255795	0.0859528	magenta	0.7456
Marcksl1	magenta	0.5908	0.34313	0.532995	0.745567	0.417731	0.245138	0.252577	-0.1116	-0.298133	-0.34615	0.0840563	-0.314176	-0.781165	-0.452735	-0.468624	-0.0474007	-0.217367	-0.515644	-0.359012	0.151744	magenta	0.7456
Chst11	yellow	0.173869	-0.0374182	0.292106	0.744902	0.023167	-0.0215241	0.714235	0.1818	0.270466	-0.080694	-0.511598	-0.772673	-0.722135	-0.552798	-0.158343	-0.287498	0.348703	-0.299133	-0.0197154	-0.0728116	yellow	0.7142
Ndufa1	yellow	0.126842	-0.0471918	0.313951	0.744272	0.043873	0.0735704	0.834548	-0.184004	0.429169	-0.141797	-0.531968	-0.796149	-0.692476	-0.480752	-0.434039	-0.203169	0.42785	-0.345467	-0.00817668	-0.088446	yellow	0.8345
Cox6a2	yellow	0.143647	-0.145007	0.30995	0.743636	0.0310285	0.0641711	0.922682	0.0556398	0.355913	-0.0245871	-0.647222	-0.919184	-0.725502	-0.521146	-0.30098	-0.184189	0.528152	-0.248298	-0.0593523	0.0484776	yellow	0.9227
Rnf149	magenta	0.435336	0.114654	0.307666	0.743319	0.0227711	-0.00716777	0.617727	-0.226758	-0.019161	-0.322018	-0.302435	-0.642559	-0.730087	-0.148511	-0.232327	0.135224	0.361297	-0.232688	-0.18142	-0.0440002	magenta	0.7433
Tnip1	magenta	0.632181	0.296108	0.725223	0.74297	0.43246	0.46048	0.217672	-0.241048	-0.311941	-0.278354	0.226921	-0.265258	-0.766902	-0.113408	-0.406309	-0.0883086	-0.328448	-0.679819	-0.638536	0.0503948	magenta	0.743
Slc39a14	magenta	0.685635	0.487986	0.548048	0.742705	0.413347	0.0780449	0.270076	-0.110579	-0.293548	-0.462743	0.213481	-0.306279	-0.716296	0.000661334	-0.0573009	0.154757	0.0418956	-0.384086	-0.288253	0.106161	magenta	0.7427
Clec2d	magenta	0.523721	0.311146	0.477186	0.742358	0.261893	0.0772922	0.335552	-0.25267	-0.0920692	-0.409515	0.0236545	-0.345885	-0.703421	-0.281267	-0.33631	-0.0108897	-0.0190619	-0.436115	-0.169107	-0.0951278	magenta	0.7424
Mx1	magenta	0.682921	0.47373	0.679594	0.742172	0.44424	0.275405	0.177861	-0.272473	-0.381934	-0.457963	0.303006	-0.201775	-0.726927	-0.102634	-0.297594	0.0661118	-0.239864	-0.550452	-0.513352	0.0690183	magenta	0.7422
Nlrc5	magenta	0.492176	0.375409	0.533192	0.741954	0.207776	0.11971	0.40195	-0.349315	-0.141146	-0.405267	0.0744432	-0.418572	-0.727486	-0.21542	-0.285715	-0.0758769	0.0238469	-0.494024	-0.308546	-0.0470269	magenta	0.742
Ifitm5	magenta	0.31531	0.0021647	0.495189	0.741887	0.350691	0.389925	0.549984	-0.0731318	-0.0119547	-0.108949	-0.206235	-0.535452	-0.739544	-0.332263	-0.425917	-0.24959	0.00849188	-0.509766	-0.4372	0.180771	magenta	0.7419
Fabp5	yellow	0.154318	-0.126946	0.293901	0.741052	-0.041505	-0.00643712	0.925451	-0.0657515	0.376455	-0.087746	-0.647603	-0.915434	-0.708911	-0.563054	-0.386641	-0.107979	0.558508	-0.217152	-0.00823664	-0.0418829	yellow	0.9255
Gm1673	yellow	0.0868338	-0.178301	0.258877	0.741007	0.0318928	0.0691563	0.935414	0.0087148	0.397761	-0.0453013	-0.682531	-0.916237	-0.71892	-0.652548	-0.423037	-0.240456	0.484819	-0.266717	-0.0325573	0.0510707	yellow	0.9354
Eea1	magenta	0.585603	0.563512	0.215946	0.740661	0.0971984	-0.285352	0.413626	-0.345737	-0.181302	-0.668481	-0.0302463	-0.437715	-0.697147	-0.262652	-0.267715	0.41953	0.35746	-0.0685298	0.0453438	-0.00745693	magenta	0.7407
St8sia4	magenta	0.347612	0.20603	0.332681	0.740426	0.153769	0.0320875	0.631514	-0.310009	0.000541531	-0.411189	-0.25888	-0.627989	-0.75808	-0.383888	-0.416084	-0.016388	0.242419	-0.337853	-0.167111	0.0952603	magenta	0.7404
S1pr1	magenta	0.509623	0.474281	0.394843	0.73979	0.295922	0.0494276	0.261113	-0.236096	-0.238856	-0.531943	0.139711	-0.273944	-0.675357	-0.0584403	-0.143612	0.0384049	-0.0102049	-0.371488	-0.270021	0.0346649	magenta	0.7398
Osm	magenta	0.620544	0.289957	0.723694	0.73966	0.165415	0.226376	0.285539	-0.400011	-0.211967	-0.35314	0.145241	-0.36169	-0.785558	-0.0918896	-0.3151	-0.118483	-0.162823	-0.67252	-0.446756	-0.190619	magenta	0.7397
Olr1	magenta	0.502706	0.307628	0.47806	0.738652	0.214937	0.0154117	0.323634	-0.0340377	-0.0964804	-0.30451	-0.00678085	-0.385561	-0.720888	-0.187914	-0.158692	-0.0890636	0.0417263	-0.408309	-0.18776	-0.0357352	magenta	0.7387
Ctla2a	yellow	0.20745	-0.102057	0.407552	0.738584	-0.0737243	0.079911	0.822385	-0.098336	0.24851	-0.0764579	-0.547144	-0.863295	-0.748023	-0.471046	-0.310302	-0.183831	0.402988	-0.337993	-0.164979	-0.112328	yellow	0.8224
Nfe2l1	magenta	0.498852	0.263013	0.367612	0.738045	0.305989	0.0313096	0.499062	0.0234279	-0.110002	-0.327432	-0.122753	-0.494518	-0.670596	-0.116608	-0.0860931	0.126663	0.288641	-0.206549	-0.152715	0.155115	magenta	0.738
Gpnmb	yellow	0.160446	-0.126912	0.289614	0.736945	-0.0294848	0.00569523	0.944288	-0.029121	0.340581	-0.0747612	-0.653761	-0.936664	-0.720084	-0.610469	-0.395299	-0.122062	0.552353	-0.21003	-0.0311556	0.0209109	yellow	0.9443
Alpk1	magenta	0.504019	0.392973	0.398223	0.736262	0.280009	0.0711089	0.333275	-0.207305	-0.228909	-0.478829	0.0166989	-0.383857	-0.716462	-0.142968	-0.282067	0.188028	0.0704431	-0.314243	-0.289792	0.0676684	magenta	0.7363
Mrpl30	magenta	0.285164	0.11651	0.600928	0.736205	0.316754	0.353781	0.480823	-0.207129	0.16643	-0.10767	-0.0953004	-0.476273	-0.723169	-0.29207	-0.41347	-0.332491	-0.040669	-0.652149	-0.310487	-0.0735773	magenta	0.7362
Rap2b	yellow	0.423428	0.135655	0.410886	0.735632	0.0621388	0.00599877	0.796526	-0.240068	0.0742236	-0.247677	-0.340056	-0.781296	-0.755305	-0.531862	-0.446866	0.0457355	0.422087	-0.278908	-0.103876	0.0778935	yellow	0.7965
Il3ra	yellow	0.167576	-0.0372679	0.254753	0.734868	0.0644082	0.0477222	0.846903	-0.147616	0.247743	-0.192393	-0.537124	-0.823845	-0.737505	-0.62293	-0.477059	-0.18878	0.395234	-0.309105	-0.0477629	0.0727836	yellow	0.8469
Fam174a	magenta	0.28184	0.260737	0.161904	0.734616	0.120674	-0.0969813	0.662243	-0.303824	0.166385	-0.419195	-0.306862	-0.603112	-0.672332	-0.510612	-0.445023	0.0142754	0.366989	-0.231391	0.0910898	0.00772556	magenta	0.7346
Bbx	magenta	0.574693	0.615991	0.268497	0.733938	0.166944	-0.220323	0.341517	-0.267143	-0.205244	-0.673466	0.0564538	-0.372658	-0.683689	-0.190427	-0.153128	0.239683	0.224905	-0.182595	0.0171489	0.0453707	magenta	0.7339
Ccdc86	magenta	0.505973	0.406708	0.510703	0.733893	0.269755	0.111587	0.389228	-0.334101	-0.0662162	-0.446115	0.0715156	-0.42416	-0.727733	-0.258792	-0.317656	-0.010957	0.0221965	-0.513535	-0.209992	-0.0831095	magenta	0.7339
Mif	yellow	0.247165	-0.0763855	0.455765	0.733869	0.0427775	0.138481	0.867197	-0.154376	0.273176	-0.111017	-0.494023	-0.880913	-0.76342	-0.48131	-0.38669	-0.178252	0.39028	-0.404673	-0.149187	-0.0217232	yellow	0.8672
Prkg1	yellow	0.143267	-0.0840334	0.284975	0.732286	0.173428	0.191937	0.835906	-0.102075	0.282728	-0.090654	-0.531001	-0.790498	-0.718842	-0.53078	-0.531961	-0.177851	0.365981	-0.33276	-0.146957	0.152896	yellow	0.8359
H2-Ob	yellow	0.102949	-0.110119	0.364073	0.731993	0.01398	0.111166	0.83808	-0.127543	0.39735	-0.0630633	-0.569923	-0.839187	-0.737373	-0.551787	-0.461188	-0.284139	0.374838	-0.388662	-0.0878632	-0.0556053	yellow	0.8381
Sp100	magenta	0.379228	0.2385	0.595604	0.730733	0.191623	0.25361	0.402272	-0.424432	0.0119621	-0.339823	-0.0136057	-0.438134	-0.731979	-0.218296	-0.387866	-0.131226	-0.0581411	-0.631451	-0.381092	-0.215893	magenta	0.7307
Vat1	yellow	0.0808307	-0.189016	0.300298	0.730344	-0.00609272	0.104189	0.917202	-0.11763	0.446207	0.00248558	-0.644904	-0.86547	-0.678338	-0.610792	-0.536387	-0.218032	0.460589	-0.286115	-0.0602153	-0.0329845	yellow	0.9172
Iqgap1	magenta	0.273177	-0.042532	0.540583	0.729879	0.0343954	0.189187	0.67924	-0.329712	0.242561	-0.129204	-0.365984	-0.68589	-0.737219	-0.374109	-0.548473	-0.14609	0.228928	-0.489414	-0.257113	-0.167082	magenta	0.7299
Car13	magenta	0.54399	0.294496	0.590225	0.729615	0.399197	0.34918	0.175321	-0.270382	-0.285945	-0.353933	0.178091	-0.185317	-0.689337	-0.00235537	-0.37689	-0.00664446	-0.226225	-0.517574	-0.523454	0.0480757	magenta	0.7296
Anxa5	yellow	0.154528	-0.179209	0.3672	0.728586	-0.101225	0.0404108	0.88445	-0.060094	0.384896	-0.0193779	-0.646235	-0.898918	-0.705211	-0.476308	-0.335471	-0.137612	0.515251	-0.266682	-0.0850682	-0.134956	yellow	0.8845
Slc43a3	magenta	0.397779	0.13605	0.531069	0.727887	0.015353	0.114203	0.500789	-0.196354	-0.047324	-0.216051	-0.213053	-0.593058	-0.77483	-0.424464	-0.360936	-0.105497	0.106387	-0.442132	-0.295931	-0.154116	magenta	0.7279
Pogk	magenta	0.349586	0.182559	0.345107	0.727711	0.25983	0.101711	0.596036	0.0254184	0.0320193	-0.204151	-0.227259	-0.590393	-0.708387	-0.598706	-0.370416	-0.176732	0.179797	-0.328397	-0.132723	0.19566	magenta	0.7277
Ier3	magenta	0.674246	0.504777	0.501192	0.727695	0.295696	0.104813	0.258095	-0.328316	-0.37589	-0.509038	0.20633	-0.293171	-0.752202	-0.384586	-0.442694	0.019699	-0.1458	-0.472172	-0.295687	0.0972689	magenta	0.7277
Mocs1	magenta	0.200223	0.0992533	0.403546	0.727673	0.116133	0.221578	0.593818	-0.413411	0.247638	-0.225289	-0.24916	-0.589811	-0.723478	-0.384788	-0.551621	-0.254702	0.11145	-0.572294	-0.209263	-0.182786	magenta	0.7277
Relb	magenta	0.751774	0.250396	0.75395	0.72759	0.296178	0.280521	0.385595	-0.163505	-0.328574	-0.239493	0.0883385	-0.468075	-0.806355	-0.214216	-0.319404	0.0773777	-0.0532747	-0.537408	-0.506172	0.0648236	magenta	0.7276
Atp1b3	yellow	0.384362	0.212107	0.304481	0.72676	-0.080226	-0.140364	0.779298	-0.370448	0.176489	-0.34908	-0.362829	-0.761538	-0.696493	-0.539549	-0.454801	0.129066	0.490597	-0.198343	0.0770398	-0.140375	yellow	0.7793
Hectd2	yellow	0.37643	0.129709	0.306089	0.725498	-0.0532319	-0.201391	0.708837	0.0671965	0.0794392	-0.259024	-0.430762	-0.774529	-0.724384	-0.540027	-0.159868	0.0161453	0.461032	-0.137708	0.0243293	-0.00151885	yellow	0.7088
Il1a	midnightblue	0.85244	0.532796	0.635199	0.724405	0.338095	0.0788239	0.258342	-0.308037	-0.516014	-0.570992	0.25178	-0.325785	-0.789973	-0.277964	-0.357401	0.223322	-0.0976025	-0.430851	-0.3565	0.164535	midnightblue	0.8524
Slamf9	magenta	0.350033	0.368395	0.420002	0.72432	0.364481	0.139609	0.351242	-0.263271	-0.00511233	-0.472254	0.0430744	-0.338436	-0.677856	-0.118856	-0.196425	-0.17766	0.00662756	-0.53455	-0.211345	-0.00459832	magenta	0.7243
AI607873	magenta	0.557354	0.15099	0.680229	0.724123	0.0169245	0.131994	0.575716	-0.357355	-0.0452168	-0.231294	-0.147671	-0.640388	-0.775451	-0.338157	-0.440539	0.109213	0.162078	-0.450457	-0.345933	-0.191412	magenta	0.7241
Pomp	magenta	0.290153	0.174215	0.518141	0.7239	0.241129	0.299011	0.336255	-0.204786	0.166793	-0.173715	-0.062048	-0.381541	-0.69509	-0.185172	-0.345776	-0.210987	-0.0747273	-0.59636	-0.273606	-0.26802	magenta	0.7239
Ikbke	magenta	0.630127	0.295651	0.65499	0.723582	0.409337	0.264372	0.294585	-0.161227	-0.271498	-0.31759	0.131964	-0.344281	-0.768083	-0.291834	-0.424819	-0.0100451	-0.159079	-0.542651	-0.426936	0.141476	magenta	0.7236
Efna5	yellow	0.182439	-0.0336113	0.330837	0.722761	0.165255	0.186168	0.734789	-0.0511759	0.218965	-0.0418088	-0.414519	-0.713895	-0.720673	-0.64373	-0.504838	-0.302535	0.233353	-0.413411	-0.170657	0.0908924	yellow	0.7348
Clint1	magenta	0.546383	0.37659	0.33693	0.722663	0.180159	-0.227416	0.569539	-0.0861084	-0.00176147	-0.500746	-0.138759	-0.583298	-0.685521	-0.260299	-0.0918298	0.202047	0.422973	-0.173554	0.0737553	0.059285	magenta	0.7227
Dram1	magenta	0.720121	0.458752	0.512001	0.722022	0.265501	0.0190127	0.335166	-0.331627	-0.369739	-0.533699	0.134617	-0.387918	-0.787261	-0.184227	-0.335121	0.19414	0.0516937	-0.385285	-0.292	0.147788	magenta	0.722
Lgals3bp	yellow	0.281685	-0.00284951	0.466669	0.721891	-0.0172295	0.0435325	0.821876	-0.190666	0.220583	-0.171919	-0.418913	-0.829103	-0.721344	-0.46438	-0.317711	-0.148369	0.389566	-0.360176	-0.142072	-0.0817336	yellow	0.8219
Zc3hav1	magenta	0.718303	0.699891	0.406275	0.72146	0.196348	-0.132486	0.158399	-0.502833	-0.408852	-0.769462	0.307266	-0.186801	-0.67655	-0.0868292	-0.282861	0.34039	0.0108631	-0.280663	-0.178641	-0.0626841	magenta	0.7215
H2-Q2	magenta	0.326204	-0.00461232	0.53229	0.720722	0.156153	0.309434	0.655043	-0.233713	0.0699068	-0.137659	-0.289949	-0.684027	-0.788621	-0.409561	-0.501199	-0.21132	0.0858065	-0.538094	-0.367693	0.0666331	magenta	0.7207
Tmem219	magenta	0.297994	0.508149	0.162285	0.720383	0.339801	-0.0923782	0.387309	-0.239307	0.0279967	-0.576267	0.0068728	-0.321123	-0.615797	-0.389562	-0.31708	-0.0482362	0.124655	-0.28466	0.0553798	0.100093	magenta	0.7204
Lrrc8c	magenta	0.451882	0.180434	0.524962	0.720315	0.321786	0.209643	0.473122	-0.118392	-0.0968529	-0.251691	-0.0744915	-0.506261	-0.743403	-0.308712	-0.324443	-0.0968602	0.0465924	-0.492458	-0.329545	0.119067	magenta	0.7203
Pim3	magenta	0.327954	-0.0359213	0.458239	0.720004	0.358144	0.417236	0.555715	-0.0945745	-0.0932924	-0.128826	-0.222851	-0.554432	-0.761994	-0.485754	-0.557376	-0.306226	-0.0884588	-0.54689	-0.477372	0.281891	magenta	0.72
Plxna2	yellow	0.102958	-0.0439496	0.166179	0.71928	0.110056	0.0676012	0.84002	-0.0986278	0.292167	-0.135772	-0.552472	-0.772658	-0.678257	-0.714219	-0.597186	-0.187083	0.388374	-0.237134	-0.0404493	0.175797	yellow	0.84
Olfr110	yellow	0.197342	0.137546	0.149852	0.719191	0.0232404	-0.102083	0.738788	-0.301388	0.269961	-0.3249	-0.402928	-0.663759	-0.640833	-0.493897	-0.492866	-0.0346442	0.431785	-0.181162	0.0748408	-0.0223874	yellow	0.7388
Oasl1	magenta	0.688045	0.411043	0.739775	0.719087	0.348535	0.246521	0.302437	-0.265651	-0.337145	-0.372408	0.206123	-0.333702	-0.742878	-0.235773	-0.355799	0.0472778	-0.148228	-0.536856	-0.451505	0.0749904	magenta	0.7191
Adarb1	yellow	0.250818	0.0391466	0.265912	0.71747	0.0102764	-0.109919	0.863839	0.00225843	0.227855	-0.196065	-0.532705	-0.867975	-0.699919	-0.587126	-0.274499	-0.0194598	0.559011	-0.141124	0.0597079	0.0601936	yellow	0.8638
Dll1	magenta	0.434107	0.331376	0.379115	0.71689	0.415966	0.131116	0.381557	-0.0370237	-0.156627	-0.33627	0.0236333	-0.379943	-0.704918	-0.453572	-0.3455	-0.144567	-0.0362137	-0.403014	-0.225789	0.259926	magenta	0.7169
Serpina3n	magenta	0.287141	0.235507	0.2297	0.716507	0.341702	-0.0488699	0.542393	0.0491487	0.0509458	-0.372025	-0.217716	-0.531293	-0.671362	-0.467397	-0.235738	-0.106224	0.242285	-0.244316	-0.0176186	0.24423	magenta	0.7165
Eif6	magenta	0.436251	0.166446	0.691247	0.716464	0.241079	0.314354	0.272901	-0.226651	0.0690393	-0.137961	0.036652	-0.32727	-0.705312	-0.176523	-0.373547	-0.200088	-0.139902	-0.649199	-0.352509	-0.260461	magenta	0.7165
Rnf19a	magenta	0.655211	0.42195	0.431063	0.716424	0.0764772	0.0827814	0.267005	-0.492115	-0.305164	-0.490312	0.0898099	-0.301164	-0.705591	-0.324267	-0.579523	0.220404	-0.0725809	-0.351643	-0.280248	-0.123306	magenta	0.7164
Idi1	yellow	0.128472	0.0733084	0.124671	0.716321	0.104758	-0.0822678	0.732366	-0.0853254	0.348157	-0.211737	-0.476329	-0.678883	-0.645655	-0.614497	-0.456591	-0.154169	0.424632	-0.20708	0.147901	0.0301139	yellow	0.7324
2010111I01Rik	magenta	0.51876	0.387464	0.224612	0.716106	0.221657	0.00692563	0.362125	-0.160683	-0.259905	-0.432367	-0.0674324	-0.408762	-0.730814	-0.432865	-0.422124	0.221375	0.0946881	-0.210507	-0.174769	0.16163	magenta	0.7161
Eml2	yellow	0.113632	-0.106017	0.308996	0.716077	0.199802	0.235256	0.748893	0.00232382	0.225607	-0.0574687	-0.491785	-0.735582	-0.734816	-0.676696	-0.498631	-0.378552	0.188635	-0.426077	-0.195173	0.182597	yellow	0.7489
Cd200r4	yellow	0.111523	-0.0671444	0.204979	0.715615	-0.099671	-0.0939626	0.901918	-0.0570656	0.410139	-0.106947	-0.650424	-0.875611	-0.654694	-0.539842	-0.325234	-0.102242	0.609039	-0.131458	0.101223	-0.0595996	yellow	0.9019
Lamc1	magenta	0.373926	0.0990769	0.532529	0.715401	0.267363	0.330823	0.539987	-0.158563	0.0493189	-0.113674	-0.160177	-0.579229	-0.741109	-0.398107	-0.449068	-0.12125	0.0457261	-0.528436	-0.36216	-0.0198873	magenta	0.7154
Seh1l	magenta	0.710047	0.625479	0.294204	0.715222	0.213101	-0.210695	0.299211	-0.256641	-0.260687	-0.622388	0.129391	-0.319757	-0.661661	-0.264684	-0.259983	0.412774	0.207148	-0.134178	0.0394389	0.027604	magenta	0.7152
Ptchd1	yellow	0.133008	-0.0444834	0.178288	0.715024	-0.100123	-0.123744	0.92829	-0.0653481	0.383476	-0.149506	-0.657269	-0.910467	-0.671467	-0.593598	-0.327998	-0.0804547	0.634575	-0.124272	0.124698	-0.0405132	yellow	0.9283
Dhx58	magenta	0.462968	0.386289	0.528379	0.714819	0.469628	0.236019	0.258715	-0.20416	-0.178296	-0.417632	0.172359	-0.248419	-0.673241	-0.13241	-0.233407	-0.0710364	-0.119209	-0.524316	-0.374457	0.104629	magenta	0.7148
Klrb1b	yellow	0.0483956	-0.151213	0.172143	0.714624	0.0146397	-0.00232459	0.903495	0.0827961	0.398712	-0.0476284	-0.700676	-0.898962	-0.698463	-0.66556	-0.37048	-0.218259	0.51222	-0.19232	0.0539298	0.0722609	yellow	0.9035
Psme1	magenta	0.345081	0.238071	0.617114	0.714478	0.32624	0.37586	0.269686	-0.313951	0.0598251	-0.247833	0.101415	-0.308439	-0.711399	-0.0692276	-0.294813	-0.299797	-0.203134	-0.740901	-0.399023	-0.215581	magenta	0.7145
Glipr1	yellow	0.181629	-0.0779891	0.309211	0.713801	-0.0990426	-0.0118041	0.85026	-0.241167	0.323128	-0.148653	-0.584508	-0.843754	-0.703011	-0.544083	-0.506822	-0.0533884	0.479399	-0.25041	-0.0375415	-0.117346	yellow	0.8503
Trex1	magenta	0.627055	0.358777	0.669764	0.712294	0.537967	0.340049	0.241214	-0.190848	-0.295058	-0.350772	0.258819	-0.251002	-0.749334	-0.1792	-0.32856	-0.114061	-0.274046	-0.654683	-0.477417	0.178248	magenta	0.7123
Nfkbie	midnightblue	0.824274	0.554565	0.522777	0.71171	0.26792	-0.0496689	0.217816	-0.259852	-0.505942	-0.6066	0.254697	-0.270864	-0.724735	-0.152162	-0.190995	0.2271	-0.0175644	-0.33214	-0.269137	0.102552	midnightblue	0.8243
Lif	magenta	0.680874	0.529757	0.496922	0.710612	0.57163	0.0916744	0.119568	-0.078627	-0.397032	-0.547958	0.293095	-0.142718	-0.67981	-0.04573	-0.159236	0.150483	-0.122163	-0.377549	-0.291736	0.273692	magenta	0.7106
Ctsl	yellow	0.227205	0.0126385	0.287831	0.710603	0.0901013	-0.0381424	0.861684	-0.0363271	0.236625	-0.18988	-0.501259	-0.823517	-0.666719	-0.608572	-0.387247	-0.0390909	0.505816	-0.162002	-0.0107183	0.158441	yellow	0.8617
Srebf2	yellow	0.0424254	-0.126099	0.158146	0.710549	-0.0242337	-0.0731135	0.874857	0.037767	0.448549	-0.0560877	-0.662879	-0.83697	-0.643075	-0.709771	-0.427893	-0.216959	0.520429	-0.155832	0.106348	-0.00384298	yellow	0.8749
Tsc22d1	yellow	0.259295	-0.055182	0.286496	0.709874	0.0239221	-0.0539231	0.820303	0.037442	0.230998	-0.0991324	-0.536726	-0.804814	-0.68433	-0.719748	-0.410266	-0.10332	0.434434	-0.17765	0.0123772	0.0715172	yellow	0.8203
Ralgapa2	magenta	0.62721	0.502375	0.389799	0.709737	0.189625	0.0109653	0.283913	-0.298723	-0.329882	-0.518824	0.0971463	-0.365769	-0.731614	-0.256004	-0.296544	0.263136	0.0445588	-0.314728	-0.226493	-0.0416012	magenta	0.7097
H2-K1	yellow	0.436572	0.154213	0.375858	0.709073	-0.061523	-0.04802	0.765733	-0.309882	0.010681	-0.322783	-0.352418	-0.800975	-0.751245	-0.503939	-0.405514	0.116457	0.416633	-0.254887	-0.11801	-0.0267039	yellow	0.7657
Rbms2	magenta	0.55333	0.500935	0.365828	0.708129	0.328096	-0.0405598	0.378026	-0.216335	-0.150976	-0.548267	0.0940706	-0.380046	-0.655841	-0.00480334	-0.0690423	0.194867	0.219789	-0.28506	-0.114918	0.0798624	magenta	0.7081
Acer3	magenta	0.504211	0.570764	0.232816	0.708048	0.229318	-0.171785	0.364259	-0.370171	-0.169437	-0.725213	0.0726154	-0.374092	-0.666878	-0.238182	-0.227891	0.195924	0.179379	-0.246415	-0.00918778	0.0288125	magenta	0.708
Gna13	magenta	0.639647	0.500283	0.323439	0.706775	0.179103	-0.157017	0.325302	-0.245312	-0.28582	-0.617093	0.108002	-0.342531	-0.635591	-0.00372528	-0.0279572	0.241523	0.194641	-0.183382	-0.122367	0.021036	magenta	0.7068
Acsl5	magenta	0.529919	0.58341	0.336582	0.706313	0.210212	-0.143793	0.208329	-0.323049	-0.118662	-0.62121	0.140749	-0.240508	-0.636126	-0.0673949	-0.17967	0.210077	0.126778	-0.278395	-0.0055729	-0.116793	magenta	0.7063
Pyhin1	magenta	0.668498	0.677807	0.480559	0.705846	0.233499	-0.0778181	0.154018	-0.453515	-0.317817	-0.703563	0.304905	-0.193498	-0.685623	-0.0756105	-0.226753	0.248926	-0.0552787	-0.363747	-0.188898	-0.0804946	magenta	0.7058
Gpr85	magenta	0.589725	0.382762	0.474206	0.705479	0.263389	-0.0168396	0.41807	-0.124882	-0.227251	-0.407348	-0.00924342	-0.454157	-0.719382	-0.434687	-0.343227	0.0915475	0.113383	-0.294787	-0.176426	0.160017	magenta	0.7055
Cd52	yellow	0.151832	0.139918	0.183385	0.705443	-0.0523364	-0.20006	0.685527	-0.0411329	0.31359	-0.31404	-0.448954	-0.718611	-0.667899	-0.476254	-0.134638	-0.175014	0.426875	-0.225017	0.167164	-0.140695	yellow	0.6855
Ptpru	yellow	0.324185	0.0575877	0.278714	0.70436	0.156916	0.101543	0.72739	-0.04397	-0.00911706	-0.209384	-0.402039	-0.746135	-0.743693	-0.638903	-0.461226	-0.0171876	0.301674	-0.238584	-0.18682	0.262524	yellow	0.7274
Mvp	magenta	0.372324	0.136526	0.623071	0.704143	0.0970626	0.299555	0.340876	-0.419214	0.0372041	-0.188451	-0.016347	-0.388709	-0.706615	-0.0715267	-0.397866	-0.158487	-0.0675127	-0.636132	-0.415199	-0.325794	magenta	0.7041
Ifit1	magenta	0.620638	0.66495	0.332036	0.704093	0.268118	-0.151386	0.239333	-0.364207	-0.28738	-0.71184	0.207318	-0.221432	-0.620011	-0.087937	-0.185669	0.32942	0.135365	-0.19105	-0.094401	0.0581757	magenta	0.7041
Satb2	magenta	0.315166	0.215677	0.220627	0.703946	0.36479	0.0242367	0.5375	-0.0472717	0.0812839	-0.311538	-0.190569	-0.483775	-0.644574	-0.334707	-0.343026	0.00417371	0.256191	-0.223132	-0.0751972	0.24256	magenta	0.7039
Slfn2	magenta	0.599517	0.232701	0.773663	0.70306	0.216967	0.282954	0.237617	-0.403814	-0.158206	-0.312864	0.144577	-0.30851	-0.733001	0.0032349	-0.300481	-0.0662907	-0.190412	-0.670219	-0.46199	-0.260424	magenta	0.7031
Ctla2b	magenta	0.363796	0.107299	0.484498	0.702367	0.134056	0.174114	0.547226	-0.182296	0.0264787	-0.169995	-0.221906	-0.550541	-0.68948	-0.458075	-0.420862	-0.083993	0.107163	-0.389702	-0.260592	-0.0224261	magenta	0.7024
Mamdc2	yellow	0.0323872	-0.138752	0.116292	0.702067	-0.0399111	-0.0609697	0.904713	0.0629986	0.408837	-0.0709084	-0.714149	-0.892957	-0.665807	-0.708579	-0.38069	-0.18857	0.542391	-0.140805	0.0907551	0.0329609	yellow	0.9047
Actr3b	yellow	0.046213	-0.204126	0.254044	0.701538	-0.0491202	0.00385997	0.924354	0.0911335	0.45614	0.0177869	-0.716113	-0.931414	-0.679453	-0.580599	-0.282884	-0.242409	0.549889	-0.224668	0.0186162	-0.0364051	yellow	0.9244
Acot9	magenta	0.541579	0.251497	0.641306	0.701092	0.197925	0.219965	0.343105	-0.413032	-0.0861382	-0.303108	0.0509055	-0.362851	-0.704498	-0.141699	-0.437771	0.0152415	-0.0440404	-0.556495	-0.349975	-0.159365	magenta	0.7011
Cck	yellow	0.0702553	-0.180263	0.257017	0.700498	0.0262679	0.0959432	0.863594	-0.018576	0.409257	-0.0153283	-0.631396	-0.872106	-0.707202	-0.625714	-0.423977	-0.253976	0.419599	-0.324234	-0.0426294	-0.0416179	yellow	0.8636
Sqstm1	magenta	0.569148	0.083919	0.598968	0.70036	0.100505	0.184376	0.406528	-0.294578	-0.161392	-0.225081	-0.0961712	-0.431587	-0.689355	-0.0745517	-0.373283	0.118616	0.0844902	-0.38512	-0.436581	-0.0886958	magenta	0.7004
Ift57	magenta	0.428411	0.277232	0.291533	0.700301	-0.134608	-0.29389	0.616127	-0.129658	0.104874	-0.353813	-0.302431	-0.681139	-0.6737	-0.46802	-0.141201	0.125147	0.48289	-0.118531	0.175101	-0.208712	magenta	0.7003
Cstb	yellow	0.323171	-0.123285	0.483789	0.700256	0.0645149	0.181434	0.776661	-0.210688	0.212128	-0.0561997	-0.425036	-0.749106	-0.693637	-0.367992	-0.451381	-0.0718302	0.348997	-0.376264	-0.220033	-0.0660233	yellow	0.7767
Cst7	yellow	0.3459	0.00555418	0.450739	0.699859	-0.0664759	-0.0390382	0.839686	-0.0103149	0.194858	-0.0969198	-0.476498	-0.895001	-0.733856	-0.532339	-0.234919	-0.0626728	0.49267	-0.256686	-0.0517202	-0.0365271	yellow	0.8397
Hpse	yellow	0.182289	-0.144484	0.303475	0.699763	-0.0892326	-0.00879772	0.935567	-0.0852505	0.318627	-0.0632704	-0.648541	-0.929943	-0.690775	-0.535477	-0.385328	-0.0555163	0.584268	-0.178538	-0.04362	-0.00831845	yellow	0.9356
1500012F01Rik	yellow	0.376339	0.00250644	0.449829	0.698738	-0.0115993	-0.00213581	0.804291	-0.0538789	0.138801	-0.135439	-0.460705	-0.847204	-0.727682	-0.466096	-0.283733	0.0688019	0.464494	-0.231132	-0.104949	-0.0293022	yellow	0.8043
Cybb	yellow	0.156412	-0.102398	0.370891	0.698456	-0.0737898	0.0173223	0.708207	-0.195394	0.324977	-0.13198	-0.504329	-0.729622	-0.680114	-0.414528	-0.410149	-0.142396	0.347595	-0.324438	-0.101605	-0.206338	yellow	0.7082
Tpd52	yellow	0.239348	0.0759435	0.15174	0.698248	-0.00600043	-0.143082	0.815229	-0.0995044	0.215102	-0.28727	-0.518117	-0.791195	-0.64149	-0.518792	-0.332213	0.113013	0.569841	-0.0583782	0.0763631	0.0522975	yellow	0.8152
Agpat4	yellow	0.20051	-0.050164	0.314562	0.697604	0.205345	0.138278	0.720011	0.0244616	0.18185	-0.145338	-0.411114	-0.72421	-0.715246	-0.460354	-0.255865	-0.311659	0.23802	-0.380814	-0.124582	0.176799	yellow	0.72
Aig1	yellow	0.295218	0.218502	0.209758	0.697359	0.136485	0.0428372	0.656885	-0.369486	0.118997	-0.365342	-0.256124	-0.616062	-0.6808	-0.369713	-0.442757	-0.00680645	0.314808	-0.299584	-0.0203549	0.0569847	yellow	0.6569
Sdc3	yellow	0.273798	0.0408676	0.411924	0.696538	0.0376273	0.00709501	0.84302	-0.161316	0.241054	-0.204321	-0.426632	-0.850697	-0.711568	-0.447786	-0.283762	-0.0770101	0.466426	-0.312994	-0.0697301	0.00877296	yellow	0.843
Tiparp	magenta	0.751168	0.406513	0.479149	0.696464	0.110752	-0.0114609	0.37564	-0.397642	-0.403393	-0.480181	0.0781271	-0.417464	-0.74483	-0.393467	-0.446757	0.280917	0.0503956	-0.300159	-0.255809	0.0108545	magenta	0.6965
Fzd1	magenta	0.577652	0.279479	0.502814	0.695988	0.402751	0.321589	0.196171	-0.110015	-0.361202	-0.306161	0.12191	-0.233297	-0.712742	0.00720022	-0.21275	-0.0258182	-0.155105	-0.467111	-0.462019	0.178778	magenta	0.696
Gm6981	yellow	0.039249	-0.222888	0.317432	0.695983	0.00174363	0.148813	0.896628	-0.0140337	0.451639	0.0471244	-0.672058	-0.891047	-0.680028	-0.596992	-0.439706	-0.250821	0.444011	-0.307145	-0.0782392	-0.0357764	yellow	0.8966
Egln3	yellow	0.0612	-0.158752	0.170396	0.695398	-0.0787095	-0.0655578	0.944316	0.053082	0.44708	-0.0267542	-0.735443	-0.93003	-0.657635	-0.664932	-0.363717	-0.149069	0.608185	-0.129094	0.107435	-0.00444574	yellow	0.9443
Rassf1	magenta	0.762252	0.39011	0.515893	0.695388	0.366879	0.140157	0.247419	-0.139781	-0.431235	-0.362054	0.18368	-0.250416	-0.67868	-0.254232	-0.362065	0.222925	-0.0697576	-0.294737	-0.357787	0.21036	magenta	0.6954
Coq10b	midnightblue	0.833785	0.435851	0.584067	0.694837	0.138597	-0.0303564	0.337899	-0.331741	-0.405395	-0.471867	0.158827	-0.381735	-0.72091	-0.282375	-0.324193	0.256177	0.0408417	-0.332115	-0.256214	-0.0162066	midnightblue	0.8338
Pfkfb3	magenta	0.769299	0.43061	0.599402	0.694725	0.151342	0.0604588	0.292409	-0.296733	-0.390826	-0.471868	0.173076	-0.388367	-0.734002	-0.00189244	-0.113011	0.247394	0.025596	-0.394684	-0.369299	-0.0621771	magenta	0.6947
AW112010	magenta	0.433393	0.374038	0.568363	0.693905	0.310048	0.250186	0.140824	-0.282427	-0.0927707	-0.377251	0.192462	-0.208799	-0.71248	-0.0568118	-0.221299	-0.258123	-0.272173	-0.7013	-0.336914	-0.164258	magenta	0.6939
Bcl3	magenta	0.785982	0.286467	0.665343	0.693502	0.351771	0.207992	0.260463	-0.168716	-0.396356	-0.349431	0.168225	-0.314544	-0.731708	-0.120949	-0.283849	0.111126	-0.128109	-0.467568	-0.431812	0.133292	magenta	0.6935
Nfkbiz	lightyellow	0.745887	0.356058	0.826075	0.69343	0.23095	0.22769	0.243791	-0.325695	-0.42617	-0.39746	0.19804	-0.319811	-0.746992	-0.119283	-0.335715	0.0952176	-0.166208	-0.529396	-0.53826	-0.0186627	lightyellow	0.8261
Hcst	yellow	0.0718739	-0.232246	0.372358	0.692921	-0.0260817	0.13738	0.879283	-0.093481	0.44147	0.0350789	-0.640499	-0.86947	-0.684402	-0.518572	-0.435068	-0.245824	0.442702	-0.347491	-0.10364	-0.0932775	yellow	0.8793
Hmgn3	yellow	0.320079	0.157936	0.283566	0.692828	-0.0834191	-0.193953	0.712473	-0.0984469	0.20201	-0.254455	-0.400108	-0.747398	-0.675738	-0.600184	-0.276768	0.0101984	0.459245	-0.181305	0.11885	-0.112843	yellow	0.7125
Rnaseh2b	yellow	0.243292	0.109097	0.141596	0.691027	0.0976073	0.0245603	0.690973	-0.246328	0.14326	-0.287409	-0.398234	-0.644926	-0.663454	-0.494822	-0.541415	0.0273661	0.360782	-0.1936	-0.0228041	0.0819887	yellow	0.691
Cish	magenta	0.466643	0.124388	0.438911	0.690988	0.164186	0.0889366	0.51729	0.00643115	-0.028423	-0.117106	-0.171948	-0.529278	-0.672612	-0.404831	-0.328825	-0.0976879	0.161925	-0.307994	-0.174139	0.105563	magenta	0.691
Fam129b	magenta	0.497155	0.141756	0.511616	0.690793	0.0168869	-0.0115284	0.680306	-0.220132	0.0960055	-0.188175	-0.249127	-0.70415	-0.709169	-0.473816	-0.406366	0.0331724	0.340253	-0.331018	-0.0777343	-0.0755637	magenta	0.6908
Dact1	yellow	0.20496	-0.0563997	0.202169	0.6901	-0.0410177	-0.115419	0.893787	0.0485831	0.270743	-0.140822	-0.626855	-0.888661	-0.663396	-0.615982	-0.301938	-0.0177988	0.595278	-0.0744279	0.084731	0.0917522	yellow	0.8938
Cenpe	magenta	0.452173	0.347475	0.357308	0.689686	0.157957	0.0835461	0.376774	-0.377224	-0.226002	-0.450087	-0.0556818	-0.408514	-0.72083	-0.392094	-0.545032	0.103027	0.032725	-0.33607	-0.28363	0.0902077	magenta	0.6897
Fam162a	yellow	0.325542	0.185193	0.231434	0.689511	-0.11781	-0.265961	0.671696	-0.00943811	0.1949	-0.272459	-0.402895	-0.728542	-0.655721	-0.504623	-0.136057	0.0854078	0.508333	-0.0970145	0.183516	-0.192861	yellow	0.6717
Iigp1	midnightblue	0.777466	0.620923	0.578218	0.689153	0.405124	-0.00675648	0.176964	-0.290961	-0.478236	-0.646719	0.328945	-0.205994	-0.704681	-0.153451	-0.254709	0.245487	-0.0924861	-0.359834	-0.292104	0.207773	midnightblue	0.7775
Gem	magenta	0.753831	0.330567	0.661752	0.688185	0.476985	0.225822	0.282179	-0.0898382	-0.350418	-0.333787	0.194028	-0.304591	-0.71866	-0.11651	-0.229795	0.0515283	-0.096278	-0.494116	-0.402149	0.221614	magenta	0.6882
Tmem39a	magenta	0.406692	0.304616	0.197895	0.687774	0.260787	0.055164	0.508343	-0.134589	-0.136493	-0.363635	-0.156779	-0.465313	-0.654836	-0.526879	-0.442465	0.0454464	0.179086	-0.197142	-0.127721	0.283405	magenta	0.6878
Capg	yellow	0.0595183	-0.163261	0.26225	0.686336	-0.0774978	0.0227086	0.880392	-0.142448	0.48106	-0.0372675	-0.639093	-0.851777	-0.646037	-0.452265	-0.394777	-0.171786	0.530945	-0.263099	0.00891885	-0.136532	yellow	0.8804
Aldh1b1	magenta	0.465015	0.279238	0.429857	0.685479	0.158665	0.0836932	0.489052	-0.151137	-0.132975	-0.26564	-0.0980986	-0.527973	-0.713791	-0.472739	-0.415331	0.0239667	0.135397	-0.328198	-0.241934	0.127237	magenta	0.6855
Zc3h12d	magenta	0.387917	0.155742	0.339231	0.685157	0.333569	0.181215	0.545692	-0.147918	-0.0884348	-0.310767	-0.16119	-0.533585	-0.724595	-0.481141	-0.512538	-0.0743563	0.0798616	-0.370997	-0.239862	0.315795	magenta	0.6852
Ifnar2	magenta	0.212417	0.0833616	0.367496	0.684493	0.134	0.1549	0.631071	-0.192242	0.135785	-0.198468	-0.301694	-0.646308	-0.697499	-0.681974	-0.550526	-0.228274	0.114117	-0.433345	-0.187905	0.0276658	magenta	0.6845
Slc31a1	magenta	0.598754	0.443099	0.485192	0.683794	0.179129	-0.0246072	0.37738	-0.400464	-0.17139	-0.489912	0.107842	-0.375072	-0.654389	-0.393586	-0.447751	0.151474	0.0542303	-0.340171	-0.138135	-0.0574848	magenta	0.6838
Prdx4	yellow	0.148883	-0.0258429	0.217994	0.68348	-0.0425397	-0.0510915	0.895664	-0.166947	0.363749	-0.165869	-0.582829	-0.864898	-0.666024	-0.553558	-0.393947	-0.104917	0.552637	-0.213711	0.0853487	-0.000641246	yellow	0.8957
Bola2	yellow	0.0690942	-0.0832028	0.352558	0.682957	0.120939	0.18942	0.710864	-0.166844	0.452175	-0.053737	-0.437593	-0.68539	-0.636139	-0.314763	-0.382094	-0.215227	0.321994	-0.421934	-0.113123	-0.152332	yellow	0.7109
Rasl11a	magenta	0.222214	0.0509149	0.37282	0.682456	0.355688	0.327981	0.456505	-0.0804822	0.0272464	-0.20483	-0.153257	-0.471662	-0.679724	-0.273789	-0.287589	-0.286223	-0.0445	-0.513687	-0.375572	0.111902	magenta	0.6825
Clec1a	yellow	0.256109	0.00139106	0.17332	0.682289	0.0917474	0.00336615	0.797315	-0.0420133	0.106665	-0.206144	-0.491805	-0.778218	-0.681584	-0.529124	-0.378819	-0.0120661	0.445601	-0.132831	-0.0739821	0.256756	yellow	0.7973
Hpcal1	yellow	0.24649	0.0424378	0.30007	0.680534	-0.000110448	0.0213378	0.706988	-0.390565	0.191615	-0.276605	-0.378344	-0.68786	-0.690395	-0.414995	-0.52114	-0.0356483	0.330685	-0.329548	-0.0612735	-0.0823995	yellow	0.707
Spp1	yellow	-0.0341459	-0.220359	0.163353	0.680249	-0.0563668	0.0457914	0.887359	0.0165254	0.488864	0.00830385	-0.71862	-0.890467	-0.664272	-0.561882	-0.344284	-0.2918	0.48815	-0.263619	0.00868913	-0.0551121	yellow	0.8874
Osbpl8	yellow	0.435692	0.275064	0.224303	0.680132	-0.0520527	-0.175251	0.658869	-0.414812	-0.0442673	-0.488214	-0.287837	-0.671673	-0.682914	-0.436766	-0.447936	0.319248	0.454609	-0.103156	-0.0289525	-0.00930766	yellow	0.6589
Pdzk1ip1	yellow	0.400881	0.0755341	0.453098	0.679179	0.18345	0.23876	0.700101	-0.302358	-0.0437812	-0.201883	-0.248816	-0.685187	-0.730807	-0.470861	-0.539501	0.012228	0.219574	-0.398579	-0.328295	0.149411	yellow	0.7001
Aldoa	yellow	0.0916796	-0.0958657	0.147475	0.678516	-0.1245	-0.116893	0.926139	-0.0863167	0.399859	-0.127731	-0.665159	-0.892979	-0.631937	-0.603743	-0.352749	-0.130201	0.610339	-0.117205	0.135367	-0.0395296	yellow	0.9261
Rel	midnightblue	0.857916	0.679999	0.369715	0.678491	0.450688	-0.132114	0.161548	-0.149108	-0.550908	-0.72229	0.307234	-0.183951	-0.658235	-0.0572645	-0.13797	0.478739	0.0769603	-0.143651	-0.173816	0.336262	midnightblue	0.8579
Srxn1	magenta	0.571998	0.156036	0.503291	0.67833	0.0259896	0.01361	0.608422	-0.239264	-0.0373341	-0.179472	-0.19492	-0.619201	-0.689203	-0.50152	-0.481999	0.118994	0.27162	-0.282925	-0.135837	-0.035654	magenta	0.6783
Il2rg	magenta	0.346543	0.165304	0.430329	0.678043	-0.0626413	-0.0160519	0.596988	-0.356407	0.108167	-0.308867	-0.259559	-0.612086	-0.647379	-0.265087	-0.330865	0.00987907	0.30971	-0.319242	-0.107236	-0.200753	magenta	0.678
1810055G02Rik	magenta	0.494871	0.145909	0.388602	0.677883	0.146497	-0.000250999	0.473834	-0.0197976	-0.0817629	-0.248754	-0.208404	-0.524956	-0.68777	-0.29796	-0.231772	0.0710393	0.225762	-0.247165	-0.119255	0.0813488	magenta	0.6779
Ramp1	yellow	0.0965743	-0.211746	0.316951	0.677503	0.0383248	0.0755637	0.89451	0.14176	0.36215	0.0431293	-0.657819	-0.896879	-0.673032	-0.495388	-0.237538	-0.217978	0.507301	-0.236859	-0.0792965	0.0951279	yellow	0.8945
Bcl10	magenta	0.736153	0.427125	0.454615	0.677322	0.213814	0.0140136	0.32319	-0.208571	-0.378549	-0.381621	0.121477	-0.321223	-0.641743	-0.282687	-0.324937	0.279878	0.115466	-0.204268	-0.23681	0.124446	magenta	0.6773
Igf1	yellow	0.134472	-0.197066	0.300258	0.676957	-0.0857739	-0.00203134	0.966818	0.00296724	0.403852	0.0130011	-0.699166	-0.963628	-0.678048	-0.599572	-0.359166	-0.145002	0.592329	-0.198899	0.0126459	-0.00898253	yellow	0.9668
Bhlhe40	yellow	0.0024653	-0.250901	0.200712	0.676799	-0.0812692	-0.0244981	0.909137	0.0908505	0.495822	0.0476833	-0.738263	-0.892467	-0.630839	-0.570591	-0.310665	-0.278007	0.557691	-0.191182	0.0644949	-0.0545458	yellow	0.9091
Baiap2l2	yellow	0.187682	-0.0979722	0.317293	0.676789	0.163883	0.224267	0.835719	-0.0589794	0.156428	-0.064651	-0.50488	-0.815288	-0.718866	-0.637234	-0.508067	-0.193303	0.312087	-0.329342	-0.207769	0.256706	yellow	0.8357
H2-D1	yellow	0.256883	-0.0981354	0.503954	0.675814	-0.0747074	0.112179	0.775213	-0.301771	0.220324	-0.118437	-0.412652	-0.79072	-0.705708	-0.408327	-0.423977	-0.171862	0.297439	-0.424863	-0.232688	-0.150537	yellow	0.7752
Isg20	magenta	0.649658	0.379298	0.752654	0.674632	0.306056	0.278782	0.226743	-0.353544	-0.256974	-0.36802	0.22724	-0.306237	-0.743411	-0.115263	-0.338618	0.0157846	-0.212393	-0.634023	-0.453625	-0.0767023	magenta	0.6746
Asb10	yellow	0.0252255	-0.19583	0.161399	0.674179	0.0424059	0.045063	0.883885	-0.0118302	0.415602	-0.0477251	-0.662924	-0.830068	-0.630121	-0.612594	-0.45159	-0.220012	0.469498	-0.209744	0.00302194	0.0794293	yellow	0.8839
Myo5a	yellow	0.19706	-0.148227	0.308296	0.674132	-0.160618	-0.0306323	0.866493	-0.129674	0.293974	-0.0559756	-0.62629	-0.867073	-0.643058	-0.475709	-0.380379	0.0305361	0.575307	-0.127243	-0.0606438	-0.11908	yellow	0.8665
Sema4a	magenta	0.375596	0.199481	0.463946	0.674129	0.228642	0.192302	0.390905	-0.331494	-0.0656377	-0.330217	-0.0466271	-0.3952	-0.687881	-0.0923789	-0.37073	-0.105272	-0.00110466	-0.492034	-0.334858	0.0250677	magenta	0.6741
Alkbh5	magenta	0.408099	0.284573	0.272148	0.674009	0.128009	-0.0631475	0.59626	-0.220606	-0.0482062	-0.403232	-0.190456	-0.57258	-0.638435	-0.534236	-0.369232	0.0555905	0.294258	-0.193986	-0.0218499	0.109811	magenta	0.674
Gbp2	magenta	0.639757	0.395049	0.613757	0.673496	0.20036	0.11108	0.144608	-0.233653	-0.27537	-0.362631	0.187797	-0.209928	-0.647448	0.0438705	-0.158626	0.13921	-0.087571	-0.405529	-0.361095	-0.161624	magenta	0.6735
Pofut2	yellow	0.277985	-0.115969	0.501789	0.672689	0.056256	0.253135	0.658646	-0.152854	0.131085	0.00118598	-0.345578	-0.67161	-0.697655	-0.508024	-0.535954	-0.222966	0.11974	-0.457382	-0.334123	-0.0481765	yellow	0.6586
Ccl6	yellow	0.0853902	-0.100724	0.179733	0.671922	0.0217566	-0.0637295	0.922972	-0.0431357	0.433088	-0.112883	-0.635031	-0.865629	-0.622313	-0.536347	-0.369969	-0.121859	0.606234	-0.14689	0.101076	0.0880763	yellow	0.923
Cyth1	yellow	0.347871	0.154385	0.277167	0.671827	-0.0872717	-0.185623	0.642802	-0.325858	0.0940197	-0.394133	-0.317197	-0.641603	-0.643782	-0.399154	-0.332135	0.0387009	0.387724	-0.197599	0.052929	-0.143582	yellow	0.6428
Rbbp8	midnightblue	0.822258	0.554475	0.547657	0.671702	0.089697	-0.113415	0.254283	-0.480294	-0.366515	-0.603094	0.202933	-0.329402	-0.699488	-0.18439	-0.346749	0.419238	0.0774928	-0.289354	-0.178727	-0.120414	midnightblue	0.8223
Tubb6	magenta	0.674738	0.320108	0.585867	0.671416	0.13793	-0.0170406	0.398972	-0.204401	-0.193155	-0.333239	0.0242169	-0.44252	-0.681446	-0.256684	-0.263998	0.152935	0.133116	-0.321956	-0.171381	-0.0363659	magenta	0.6714
Gpr84	magenta	0.61269	0.241058	0.532472	0.671355	0.0389639	0.054315	0.373209	-0.200757	-0.140777	-0.23198	-0.0196525	-0.473934	-0.716309	-0.212058	-0.225401	0.0522004	0.0956613	-0.401032	-0.223386	-0.175302	magenta	0.6714
Tmbim1	yellow	0.259938	-0.0935829	0.39085	0.669356	0.0165759	0.0332709	0.772554	-0.0258228	0.260228	-0.0417095	-0.470802	-0.77462	-0.646787	-0.543758	-0.398335	-0.0820806	0.397083	-0.236936	-0.0668141	-0.0268752	yellow	0.7726
Asb11	yellow	0.0987578	-0.0386878	0.0932037	0.668925	0.0993841	0.0534103	0.761457	-0.078012	0.208014	-0.169939	-0.52133	-0.705711	-0.640975	-0.757557	-0.559302	-0.19995	0.31703	-0.206625	-0.0363907	0.186874	yellow	0.7615
Ggh	yellow	0.134486	0.092832	0.0704725	0.668899	-0.0250029	-0.18103	0.830647	-0.160598	0.322959	-0.302366	-0.541642	-0.784568	-0.610616	-0.506401	-0.298022	0.0162923	0.61609	-0.074668	0.192219	0.0182965	yellow	0.8306
Snrnp35	magenta	0.271541	0.0728003	0.367809	0.668773	0.311029	0.307997	0.469702	-0.130564	0.0458418	-0.116941	-0.152483	-0.458471	-0.657235	-0.37713	-0.50078	-0.126936	-0.0153683	-0.444738	-0.327976	0.0592331	magenta	0.6688
Rabgef1	midnightblue	0.854352	0.394411	0.637702	0.668501	0.255334	0.147476	0.159806	-0.255622	-0.524462	-0.41139	0.257952	-0.236644	-0.704371	-0.0854615	-0.275778	0.290862	-0.13876	-0.388915	-0.470846	0.0201208	midnightblue	0.8544
Ifrd1	midnightblue	0.857384	0.542116	0.434737	0.666648	0.166395	-0.158294	0.260708	-0.207123	-0.473135	-0.573652	0.178963	-0.332657	-0.686462	-0.128906	-0.120503	0.411002	0.132321	-0.18204	-0.164859	0.0642826	midnightblue	0.8574
Ctnna3	yellow	0.116974	-0.0839455	0.230448	0.666564	0.065572	-0.0354202	0.712617	0.150723	0.275891	-0.0864404	-0.523729	-0.727825	-0.652289	-0.66899	-0.281926	-0.289152	0.315733	-0.249621	0.0275935	0.0534301	yellow	0.7126
Cyp51	yellow	0.156068	0.0479643	0.0720893	0.666434	-0.049569	-0.219353	0.82767	-0.122083	0.340368	-0.234012	-0.546407	-0.763644	-0.594935	-0.580387	-0.387393	-0.00656951	0.607235	-0.0532759	0.215649	0.00666186	yellow	0.8277
Sh3bgrl	yellow	0.20412	0.0906818	0.153226	0.666323	0.0479037	-0.0638621	0.769819	-0.179578	0.195242	-0.277242	-0.46618	-0.714656	-0.632635	-0.476507	-0.401049	-0.0141699	0.475767	-0.136845	0.0338798	0.167362	yellow	0.7698
Asah2	magenta	0.540816	0.607046	0.235615	0.665551	0.242554	-0.159174	0.290027	-0.322475	-0.285849	-0.670168	0.153175	-0.255391	-0.57875	-0.0713287	-0.130958	0.276328	0.200267	-0.116395	-0.0741055	0.132906	magenta	0.6656
Lamc2	magenta	0.406421	0.109574	0.451969	0.665361	0.478632	0.44858	0.346449	-0.100334	-0.201401	-0.146726	-0.0148444	-0.325522	-0.679737	-0.394368	-0.591618	-0.153959	-0.200551	-0.484689	-0.505601	0.32316	magenta	0.6654
Gas2l3	yellow	0.14848	-0.119234	0.247011	0.66531	-0.078152	-0.0552382	0.938223	-0.0634231	0.348671	-0.0643829	-0.64426	-0.915294	-0.647056	-0.556254	-0.382533	-0.0384178	0.625809	-0.124436	0.0134745	0.0449674	yellow	0.9382
Lrpap1	yellow	-0.01295	-0.151033	0.128189	0.66496	-0.061045	-0.0310639	0.942358	-0.0808389	0.472151	-0.0613743	-0.696485	-0.884809	-0.614379	-0.654089	-0.447944	-0.223446	0.570292	-0.165355	0.0938557	0.0184966	yellow	0.9424
Mrpl27	magenta	0.196155	-0.0859471	0.463236	0.66414	0.0597054	0.253642	0.496132	-0.147168	0.26415	0.0312677	-0.316552	-0.554233	-0.678241	-0.328449	-0.431211	-0.2094	0.085113	-0.511952	-0.259513	-0.257792	magenta	0.6641
Tbca	yellow	0.196956	0.192872	0.177239	0.66404	0.18599	-0.0135926	0.654658	-0.236302	0.293406	-0.328686	-0.281732	-0.572096	-0.58623	-0.273047	-0.297054	-0.0698443	0.396531	-0.259643	0.101559	0.027878	yellow	0.6547
Rabggtb	magenta	0.428815	0.111223	0.350576	0.663144	-0.0236369	-0.0313112	0.575762	-0.130567	0.033269	-0.238514	-0.321171	-0.619909	-0.650955	-0.447514	-0.346664	0.128769	0.334421	-0.176608	-0.0544463	-0.0750146	magenta	0.6631
Otud1	magenta	0.294625	0.146417	0.294793	0.662838	0.1176	-0.0235765	0.58697	0.0180832	0.0978899	-0.170083	-0.249875	-0.591313	-0.636602	-0.468261	-0.20561	-0.181955	0.268026	-0.279765	-0.0478942	0.0478528	magenta	0.6628
Fas	magenta	0.632694	0.357895	0.476905	0.662808	0.253265	0.11813	0.195483	-0.203375	-0.49098	-0.442644	0.120346	-0.283067	-0.712785	-0.17186	-0.282056	0.159978	-0.0999602	-0.350688	-0.432641	0.109019	magenta	0.6628
Pdk3	magenta	0.358366	0.354159	0.323843	0.662712	0.0803091	-0.0469878	0.371753	-0.39907	0.09249	-0.431009	-0.0426137	-0.386871	-0.627713	-0.373067	-0.43276	0.0137709	0.114636	-0.363259	0.00856882	-0.217243	magenta	0.6627
Fam19a3	yellow	0.157155	-0.100661	0.211835	0.660987	0.190431	0.186988	0.739221	0.0479631	0.107887	-0.0877513	-0.495249	-0.731977	-0.688005	-0.594923	-0.434245	-0.219932	0.258722	-0.284021	-0.18244	0.298122	yellow	0.7392
Ehd1	magenta	0.609902	0.301806	0.68887	0.660934	0.215466	0.232868	0.201154	-0.317424	-0.272051	-0.307353	0.173918	-0.289441	-0.729467	-0.312504	-0.443713	-0.0948886	-0.270175	-0.6259	-0.424895	-0.131383	magenta	0.6609
1600014C10Rik	magenta	0.509455	0.406389	0.497142	0.66075	0.485551	0.254237	0.193655	-0.155217	-0.294137	-0.412119	0.236858	-0.212881	-0.662927	-0.0515016	-0.228203	-0.0308103	-0.187809	-0.468256	-0.401654	0.220615	magenta	0.6607
Gm5431	red	0.521641	0.689088	0.198561	0.660534	0.273086	-0.217063	0.153502	-0.365787	-0.21043	-0.739577	0.239112	-0.134943	-0.565752	-0.0353632	-0.124585	0.27961	0.101603	-0.168089	0.0506307	-0.00386579	red	0.6891
Mmp14	magenta	0.334334	0.170742	0.555012	0.660198	0.30769	0.342866	0.231741	-0.155064	-0.108939	-0.215911	0.0340908	-0.324059	-0.732654	-0.139526	-0.321918	-0.276388	-0.254827	-0.668206	-0.488067	-0.0168669	magenta	0.6602
Meox1	yellow	0.136947	-0.0344387	0.221501	0.660109	0.204634	0.110357	0.783967	0.0102151	0.183988	-0.119373	-0.470693	-0.733699	-0.651529	-0.652172	-0.431198	-0.249104	0.326528	-0.255243	-0.0788506	0.294819	yellow	0.784
Dkk2	yellow	-0.0393779	-0.206132	0.0612441	0.659073	-0.0115305	-0.0279958	0.888027	0.0573699	0.446353	-0.0378605	-0.73903	-0.844259	-0.60626	-0.712887	-0.444104	-0.226412	0.515583	-0.119817	0.0906597	0.0738634	yellow	0.888
Lmnb1	yellow	0.13949	-0.209097	0.3304	0.658691	-0.15721	-0.0240857	0.903946	0.00383391	0.359195	0.0172931	-0.680421	-0.934294	-0.665876	-0.511382	-0.279955	-0.1417	0.567575	-0.200337	-0.0202964	-0.103166	yellow	0.9039
Polr3c	magenta	0.172634	0.0422075	0.413647	0.658545	0.278103	0.340376	0.442617	-0.242691	0.219218	-0.146608	-0.184275	-0.424896	-0.62545	-0.287588	-0.466178	-0.292061	-0.0132336	-0.564048	-0.26973	-0.0622664	magenta	0.6585
Tmem159	magenta	0.463683	0.303078	0.407773	0.658356	0.147611	0.0583677	0.556832	-0.469	-0.0120105	-0.406726	-0.0243344	-0.513188	-0.65032	-0.364656	-0.468392	0.00395411	0.153714	-0.401835	-0.149031	0.00607664	magenta	0.6584
Gpr132	magenta	0.400589	0.0393951	0.603852	0.658253	0.242216	0.352285	0.477529	-0.286218	-0.0474775	-0.174477	-0.0991449	-0.487789	-0.716732	-0.393249	-0.547795	-0.278981	-0.118686	-0.640583	-0.432736	0.047411	magenta	0.6583
Casp4	midnightblue	0.901189	0.598715	0.59374	0.658041	0.253804	0.0380275	0.0942289	-0.330521	-0.609297	-0.599454	0.338004	-0.211461	-0.719606	0.0370388	-0.169579	0.451657	-0.0720918	-0.331237	-0.402124	0.0347256	midnightblue	0.9012
Pld3	yellow	0.0583881	-0.252576	0.311662	0.65797	0.0294498	0.133225	0.946488	-0.0400133	0.430631	0.0579732	-0.649037	-0.889342	-0.629057	-0.574069	-0.446169	-0.252161	0.492478	-0.273936	-0.0954703	0.0677645	yellow	0.9465
Crip1	yellow	0.119218	-0.262325	0.430029	0.657557	-0.05347	0.14232	0.859755	-0.0840815	0.391766	0.0645519	-0.620736	-0.873325	-0.67371	-0.417173	-0.381567	-0.178834	0.44612	-0.335166	-0.16516	-0.106659	yellow	0.8598
Dync1li1	magenta	0.221818	0.190722	0.233205	0.656628	0.34899	0.112986	0.474873	-0.189564	0.199961	-0.25166	-0.136931	-0.402487	-0.583845	-0.438268	-0.493077	-0.0974567	0.104168	-0.363084	-0.0473238	0.0446057	magenta	0.6566
Adamts4	midnightblue	0.723554	0.657868	0.391136	0.656328	0.594734	0.0523389	0.0844279	-0.105626	-0.52569	-0.643041	0.378026	-0.0798462	-0.636986	-0.0960535	-0.161515	0.188469	-0.144875	-0.29033	-0.250953	0.427261	midnightblue	0.7236
Irak2	midnightblue	0.741827	0.637374	0.455784	0.656298	0.39988	-0.00983819	0.0892861	-0.333019	-0.507003	-0.70352	0.395133	-0.0738856	-0.607219	-0.0331663	-0.205534	0.200021	-0.154258	-0.328538	-0.283411	0.185886	midnightblue	0.7418
H2-Q10	magenta	0.326098	0.0430685	0.482997	0.655946	0.168638	0.327442	0.488677	-0.342989	-0.0873372	-0.158989	-0.155261	-0.505489	-0.713861	-0.372827	-0.55391	-0.113167	-0.0100049	-0.502664	-0.445237	0.0190458	magenta	0.6559
Cadm1	yellow	0.0925259	-0.1358	0.202626	0.655912	0.0347726	0.0212506	0.946856	-0.0261488	0.362302	-0.0496188	-0.643792	-0.879448	-0.614666	-0.609437	-0.430116	-0.106012	0.578557	-0.134182	0.0074474	0.160037	yellow	0.9469
Fgf1	yellow	0.0145041	-0.191026	0.108807	0.65576	-0.0496389	-0.0518432	0.899639	0.11583	0.402309	0.00238361	-0.725836	-0.878372	-0.622032	-0.729464	-0.365497	-0.206929	0.546799	-0.103939	0.0844481	0.0651511	yellow	0.8996
Sgcb	magenta	0.474741	0.453618	0.244547	0.655638	0.0737723	-0.200745	0.44412	-0.278048	-0.0379586	-0.498429	-0.0436863	-0.426461	-0.589946	-0.350549	-0.237026	0.183196	0.29654	-0.158775	0.0591277	-0.0465663	magenta	0.6556
Dpp7	yellow	0.025487	-0.218486	0.272044	0.655286	-0.0587932	0.075988	0.91858	-0.145125	0.492521	0.020177	-0.657545	-0.862456	-0.603394	-0.526694	-0.466074	-0.187726	0.526935	-0.249287	-0.025056	-0.0862764	yellow	0.9186
Cd300lf	yellow	0.270257	-0.0614699	0.390194	0.655258	-0.0829921	0.0538893	0.814102	-0.340757	0.176	-0.16458	-0.468248	-0.811245	-0.685603	-0.54492	-0.549245	-0.0119524	0.408823	-0.285419	-0.147972	-0.0713124	yellow	0.8141
Stat2	magenta	0.643366	0.388493	0.581045	0.655035	0.391941	0.291707	0.144139	-0.30308	-0.373142	-0.423296	0.281337	-0.163025	-0.641179	-0.054745	-0.327681	0.125221	-0.254619	-0.497766	-0.514714	0.0760578	magenta	0.655
Nlrp3	midnightblue	0.859096	0.493898	0.682196	0.653663	0.319257	0.134461	0.209601	-0.312354	-0.49903	-0.480863	0.322997	-0.287914	-0.728743	-0.168878	-0.292576	0.243275	-0.140639	-0.464268	-0.407652	0.0569242	midnightblue	0.8591
Tmem123	magenta	0.32756	0.425536	0.161665	0.653398	0.101435	-0.227682	0.402033	-0.192805	0.0930265	-0.488461	-0.125363	-0.409165	-0.608836	-0.438738	-0.258711	-0.0398304	0.227535	-0.220716	0.219042	-0.0433185	magenta	0.6534
Sav1	midnightblue	0.767274	0.639846	0.487236	0.653198	0.268921	0.0117429	0.122512	-0.433681	-0.4252	-0.616901	0.338954	-0.181562	-0.668387	-0.156518	-0.292734	0.298728	-0.0976062	-0.388543	-0.216301	-0.049476	midnightblue	0.7673
Ctsb	yellow	0.075331	-0.168883	0.178012	0.652584	-0.113472	-0.0434878	0.916273	-0.0593267	0.352191	-0.0387981	-0.671004	-0.862741	-0.582246	-0.691192	-0.456511	-0.110904	0.556758	-0.0882639	0.016769	0.00494938	yellow	0.9163
Fkbp2	yellow	-0.0630157	-0.236064	0.24258	0.652162	0.0406849	0.231302	0.820414	-0.183013	0.524764	0.0549287	-0.605631	-0.756079	-0.605523	-0.553786	-0.603978	-0.321941	0.321903	-0.375983	-0.1091	-0.0782354	yellow	0.8204
Pwp1	magenta	0.502598	0.588637	0.206604	0.651978	0.317452	-0.185666	0.243383	-0.213789	-0.0837252	-0.614346	0.133551	-0.207979	-0.557767	-0.157422	-0.166528	0.18164	0.148194	-0.206897	0.113463	0.0524505	magenta	0.652
Vps54	red	0.72027	0.815611	0.2598	0.651504	0.332152	-0.192314	0.109016	-0.40397	-0.431223	-0.831352	0.360743	-0.121324	-0.616263	-0.0185708	-0.118197	0.410186	0.0643172	-0.18107	-0.0302027	0.124553	red	0.8156
Fgf13	yellow	0.132124	-0.129284	0.171141	0.651018	-0.0115592	-0.0962811	0.884919	0.159053	0.316634	-0.0355473	-0.659831	-0.871951	-0.623814	-0.617853	-0.265094	-0.0850671	0.589947	-0.0752536	0.0726316	0.108843	yellow	0.8849
Adamts14	magenta	0.358316	0.0869431	0.431623	0.650561	0.505533	0.458339	0.430226	-0.0398471	-0.156017	-0.12141	-0.0502577	-0.403234	-0.682017	-0.471811	-0.535502	-0.267601	-0.177927	-0.531881	-0.474022	0.385973	magenta	0.6506
Grasp	yellow	0.265092	-0.0386331	0.315183	0.6504	0.00345212	-0.0734912	0.773823	-0.0384239	0.208053	-0.139739	-0.463594	-0.762979	-0.631042	-0.518261	-0.324538	-0.0649259	0.423719	-0.188624	-0.00620196	0.0529743	yellow	0.7738
Aplp2	yellow	0.111484	-0.21098	0.301658	0.649548	-0.131441	-0.0366206	0.962835	0.0113049	0.403668	0.0309853	-0.697301	-0.954246	-0.632485	-0.594747	-0.326128	-0.136886	0.613838	-0.159696	0.012804	-0.03652	yellow	0.9628
Sntb2	yellow	0.176157	-0.0460447	0.145971	0.649344	-0.0386967	-0.0179305	0.798459	-0.171306	0.249342	-0.171769	-0.541527	-0.750884	-0.602748	-0.42484	-0.429446	0.0617419	0.509096	-0.0992666	-0.0331528	0.0627672	yellow	0.7985
Arhgef5	magenta	0.385078	0.162075	0.365494	0.648769	0.170773	0.0241407	0.532543	-0.0713088	-0.0233115	-0.242492	-0.150611	-0.519272	-0.625201	-0.414649	-0.283475	-0.120564	0.157294	-0.288911	-0.119284	0.130776	magenta	0.6488
Optn	magenta	0.637975	0.306475	0.493412	0.648403	0.0522078	0.0370726	0.436654	-0.371781	-0.259822	-0.392737	-0.024572	-0.4814	-0.669831	-0.0119359	-0.24635	0.337207	0.222611	-0.259693	-0.310993	-0.0257711	magenta	0.6484
Csrnp1	magenta	0.762767	0.367161	0.747973	0.647431	0.386636	0.264497	0.192316	-0.250135	-0.438525	-0.347255	0.308832	-0.244083	-0.710483	-0.22308	-0.375519	0.0208526	-0.276345	-0.577632	-0.508636	0.115315	magenta	0.6474
Pmvk	yellow	0.12688	-0.124235	0.315888	0.647319	-0.13701	0.0738914	0.800675	-0.282264	0.381464	-0.0407709	-0.540009	-0.789107	-0.632038	-0.472574	-0.487478	-0.105215	0.427783	-0.298755	-0.0793908	-0.23457	yellow	0.8007
Gadd45b	midnightblue	0.77375	0.379097	0.753497	0.647313	0.345231	0.234014	0.0970806	-0.284945	-0.421281	-0.389962	0.372345	-0.151345	-0.661062	0.124374	-0.175013	0.108828	-0.249556	-0.544823	-0.533205	-0.0483639	midnightblue	0.7738
Tlr1	magenta	0.467469	0.579615	0.274599	0.647099	0.290972	-0.0911464	0.114475	-0.148006	-0.150942	-0.572085	0.186076	-0.145674	-0.560716	0.0901342	0.0381413	0.131591	0.0501418	-0.248238	-0.0528722	-0.0375593	magenta	0.6471
Nrbf2	magenta	0.57818	0.229276	0.537565	0.647046	0.23099	0.234464	0.495	-0.236976	-0.266345	-0.300232	-0.0440937	-0.527332	-0.724002	-0.294379	-0.350439	0.0379791	0.0657558	-0.400159	-0.370188	0.203246	magenta	0.647
Flt1	yellow	0.00772815	-0.147054	0.120709	0.646745	-0.0579417	-0.112685	0.734164	0.245507	0.431713	0.0340601	-0.644019	-0.738963	-0.565898	-0.554939	-0.195671	-0.25797	0.48411	-0.100829	0.137322	-0.0548246	yellow	0.7342
Slc45a3	yellow	0.281179	-0.0031831	0.28626	0.645202	0.244201	0.0702693	0.671831	0.130466	0.0442454	-0.142427	-0.353731	-0.673838	-0.672592	-0.613867	-0.347103	-0.189024	0.222208	-0.272155	-0.142382	0.310959	yellow	0.6718
Dennd3	magenta	0.63924	0.471355	0.403325	0.645111	0.449118	0.154767	0.248379	-0.325578	-0.444612	-0.56472	0.212615	-0.241068	-0.68647	-0.0665096	-0.335827	0.142557	-0.0853339	-0.3919	-0.342052	0.345019	magenta	0.6451
Grhl1	yellow	0.362925	0.0281734	0.257139	0.644276	0.133695	-0.0604881	0.762709	0.0171025	0.0698141	-0.237795	-0.425196	-0.751947	-0.646437	-0.540651	-0.342758	0.0601789	0.441878	-0.114159	-0.0110688	0.267332	yellow	0.7627
Cbwd1	magenta	0.542435	0.449823	0.280474	0.64416	-0.0136835	-0.255512	0.502981	-0.338288	-0.0887821	-0.519095	-0.0592837	-0.506669	-0.607103	-0.272119	-0.226507	0.317237	0.39337	-0.100443	0.0768364	-0.0650522	magenta	0.6442
4930486L24Rik	yellow	0.48871	0.0629407	0.463269	0.64376	0.156749	0.107562	0.646726	0.0116634	-0.104446	-0.167962	-0.280409	-0.678988	-0.670308	-0.277028	-0.173053	0.145991	0.350175	-0.205495	-0.258934	0.191259	yellow	0.6467
Oas1f	magenta	0.305867	-0.00244186	0.31221	0.642721	0.382927	0.342869	0.526603	-0.0048456	-0.10577	-0.155168	-0.246703	-0.496977	-0.65259	-0.487644	-0.498948	-0.128573	0.0138124	-0.362752	-0.37278	0.363445	magenta	0.6427
Ddx24	magenta	0.524404	0.546086	0.35823	0.642335	0.0114753	-0.114835	0.271962	-0.485247	-0.113438	-0.520475	0.15171	-0.296837	-0.580434	-0.0856468	-0.167201	0.254902	0.163646	-0.275829	-0.0379584	-0.344745	magenta	0.6423
Slc25a44	magenta	0.278281	-0.0509113	0.480635	0.642215	0.195919	0.406686	0.620129	-0.25549	0.0941792	-0.0136814	-0.263747	-0.602906	-0.694672	-0.544381	-0.662412	-0.240019	0.0199407	-0.531793	-0.37404	0.103862	magenta	0.6422
Atp6v0d2	yellow	-0.0979111	-0.27714	0.0723475	0.641934	-0.0746521	0.00482645	0.898527	0.046608	0.532501	0.0620161	-0.783009	-0.854323	-0.583702	-0.688575	-0.466011	-0.27482	0.523719	-0.147646	0.0883139	-0.0202548	yellow	0.8985
Dusp28	magenta	0.51295	0.357036	0.50103	0.641586	0.499161	0.38808	0.11538	-0.191613	-0.335668	-0.342336	0.260923	-0.141466	-0.677045	-0.201943	-0.448129	-0.120338	-0.381025	-0.587279	-0.519941	0.244235	magenta	0.6416
St8sia6	yellow	0.0184119	-0.123867	0.0476793	0.64097	-0.127228	-0.193112	0.83826	0.180696	0.420883	-0.0437095	-0.716479	-0.831951	-0.568523	-0.592641	-0.181434	-0.139923	0.632284	0.000763266	0.204697	-0.0247858	yellow	0.8383
Pgam1	yellow	0.0652906	-0.15668	0.226136	0.640685	-0.0384561	0.00664436	0.822727	-0.110488	0.401988	-0.0588205	-0.585045	-0.763934	-0.588008	-0.653454	-0.531495	-0.24216	0.395213	-0.218197	0.0303565	-0.0144853	yellow	0.8227
Apoe	yellow	0.175221	-0.200316	0.340223	0.64051	-0.172144	-0.0276075	0.900108	0.0130368	0.301041	0.0274419	-0.66133	-0.913336	-0.634634	-0.603925	-0.32111	-0.0943537	0.555286	-0.137387	-0.0369597	-0.0464536	yellow	0.9001
Btla	yellow	0.218201	0.0154783	0.282325	0.640165	0.0930606	0.0705523	0.694805	-0.225169	0.0937548	-0.220866	-0.387006	-0.669651	-0.674047	-0.643486	-0.624702	-0.131479	0.241204	-0.279374	-0.135042	0.189639	yellow	0.6948
Crtc2	midnightblue	0.761287	0.445139	0.375495	0.639252	0.360047	0.0195821	0.289142	-0.178159	-0.45794	-0.487644	0.145744	-0.306746	-0.662453	-0.275682	-0.358336	0.400124	0.0458539	-0.190272	-0.264605	0.273869	midnightblue	0.7613
Tmem191c	yellow	0.250314	0.0319417	0.230943	0.639219	0.19709	0.129756	0.68236	-0.0652104	0.0300621	-0.198503	-0.380175	-0.640444	-0.631175	-0.544791	-0.468124	-0.045785	0.273766	-0.194125	-0.16152	0.341945	yellow	0.6824
Dnase1l1	yellow	0.0450356	-0.192227	0.313593	0.6392	0.0283835	0.192136	0.787173	-0.238659	0.359817	-0.0280952	-0.5429	-0.733686	-0.614262	-0.501489	-0.600592	-0.202747	0.314346	-0.342117	-0.185951	-0.0211103	yellow	0.7872
Cdk14	magenta	0.314772	0.310837	0.299175	0.638478	0.180476	0.17949	0.240703	-0.270304	0.0132512	-0.31935	0.000210247	-0.296145	-0.61924	-0.256111	-0.349894	-0.0562815	-0.0817784	-0.470075	-0.176345	-0.202843	magenta	0.6385
Prdx1	yellow	0.297431	-0.0415101	0.469093	0.638211	-0.0100825	0.101796	0.687542	-0.229254	0.286792	-0.0310757	-0.371922	-0.699982	-0.658935	-0.594406	-0.540078	-0.0884851	0.270987	-0.386863	-0.0720253	-0.197646	yellow	0.6875
Rbms1	magenta	0.629166	0.56374	0.312154	0.638162	0.347065	-0.0966952	0.195771	-0.264452	-0.3813	-0.642583	0.203934	-0.185979	-0.598145	-0.0740087	-0.252526	0.347587	0.0745488	-0.14347	-0.150165	0.243218	magenta	0.6382
Pim1	lightyellow	0.690149	0.258804	0.784964	0.637751	0.489284	0.425915	0.0979228	-0.177318	-0.473409	-0.262842	0.320377	-0.144051	-0.681869	0.00520412	-0.329743	-0.014058	-0.365718	-0.605016	-0.698721	0.169003	lightyellow	0.785
Oas1c	magenta	0.52018	0.555169	0.28742	0.637692	0.308599	-0.0155169	0.213197	-0.359601	-0.294715	-0.627	0.183749	-0.21704	-0.613413	-0.246922	-0.335453	0.204815	-0.00693404	-0.291344	-0.154943	0.124349	magenta	0.6377
Prnp	yellow	0.0392682	-0.158311	0.184677	0.637392	-0.126615	-0.0652764	0.909516	0.0455681	0.433482	-0.00530583	-0.697258	-0.921094	-0.631705	-0.722717	-0.320612	-0.246253	0.538543	-0.171715	0.132583	-0.053901	yellow	0.9095
Pnmt	yellow	0.243159	-0.12986	0.445178	0.636662	0.169177	0.262199	0.65549	-0.0785242	0.155211	-0.0398027	-0.339842	-0.663717	-0.65235	-0.285315	-0.3045	-0.182434	0.182566	-0.429414	-0.319125	0.00877429	yellow	0.6555
Oas3	magenta	0.543629	0.379684	0.679648	0.6364	0.481411	0.32728	0.128365	-0.264646	-0.289844	-0.388552	0.295818	-0.160335	-0.670593	-0.0247673	-0.295733	-0.0458496	-0.311723	-0.614551	-0.501217	0.117839	magenta	0.6364
Acaca	yellow	-0.0115793	-0.157914	0.0680967	0.635977	-0.136408	-0.164291	0.913879	0.112777	0.49208	-0.037561	-0.759686	-0.907098	-0.584172	-0.62002	-0.244873	-0.129157	0.672238	-0.0407527	0.197966	-0.0381109	yellow	0.9139
Anxa2	yellow	0.193531	-0.169893	0.432796	0.635963	-0.216325	-0.01834	0.851357	-0.123119	0.332934	0.00193272	-0.606786	-0.899147	-0.66779	-0.482922	-0.331116	-0.0990832	0.52335	-0.249128	-0.0541736	-0.186024	yellow	0.8514
Sez6l2	magenta	0.287422	0.065985	0.367381	0.635782	0.261656	0.326327	0.548255	-0.14413	-0.0149609	-0.134006	-0.20297	-0.517728	-0.635053	-0.330978	-0.4166	-0.111844	0.0803191	-0.412881	-0.373674	0.168353	magenta	0.6358
Slc7a1	magenta	0.388215	0.0350811	0.378409	0.63476	0.010905	0.0160045	0.537905	-0.0619403	0.0394401	-0.118603	-0.280668	-0.593797	-0.642636	-0.271255	-0.212098	-0.0215934	0.29575	-0.262774	-0.141963	-0.0905561	magenta	0.6348
Coro2a	magenta	0.652047	0.494914	0.448664	0.634504	0.261555	0.062855	0.309865	-0.478194	-0.336124	-0.544019	0.21129	-0.276572	-0.602992	-0.200371	-0.390289	0.260056	0.0432478	-0.290925	-0.258829	0.0980258	magenta	0.6345
Sh3bp2	magenta	0.604442	0.292213	0.527373	0.634495	0.335851	0.211103	0.416872	-0.311424	-0.322459	-0.400774	0.0965713	-0.410671	-0.664558	-0.14795	-0.361057	0.163346	0.0300396	-0.393984	-0.448425	0.221777	magenta	0.6345
Itprip	magenta	0.260024	0.0742196	0.23444	0.634419	0.0884799	-0.0298794	0.559487	0.0907949	0.033743	-0.166796	-0.344126	-0.597849	-0.637208	-0.615339	-0.288118	-0.0674082	0.243967	-0.163864	-0.0488703	0.0989856	magenta	0.6344
Chmp2a	magenta	0.0805874	0.123256	0.291137	0.634409	0.0677333	0.185482	0.43243	-0.329687	0.347136	-0.115958	-0.213492	-0.410909	-0.565489	-0.460897	-0.565069	-0.261798	0.0340962	-0.453694	-0.0666589	-0.287377	magenta	0.6344
Ppme1	magenta	0.306552	0.163514	0.436157	0.633846	0.248349	0.110146	0.447364	0.087895	0.037219	-0.164661	-0.123724	-0.483065	-0.617394	-0.358836	-0.147108	-0.167143	0.118098	-0.346977	-0.173376	0.0303664	magenta	0.6338
Gm4951	magenta	0.516294	0.624876	0.373318	0.63376	0.189814	-0.0998156	0.134204	-0.416393	-0.22782	-0.619566	0.260914	-0.155796	-0.588075	-0.220048	-0.260382	0.152275	-0.0577191	-0.328766	-0.111556	-0.134208	magenta	0.6338
Sik1	yellow	0.178789	-0.00761574	0.237826	0.633722	-0.0252212	-0.00935392	0.677763	-0.293152	0.221227	-0.223393	-0.418917	-0.632162	-0.59851	-0.673879	-0.645337	-0.137839	0.24483	-0.276828	-0.0291869	-0.0590472	yellow	0.6778
Kcnh2	yellow	0.0395219	-0.182079	0.166269	0.633455	0.115214	0.169591	0.770071	0.033347	0.278808	0.0100917	-0.571156	-0.730289	-0.617424	-0.641661	-0.467816	-0.287645	0.307767	-0.257624	-0.107807	0.175611	yellow	0.7701
Nub1	magenta	0.387285	0.373606	0.46545	0.63326	0.56074	0.370238	0.102441	-0.17324	-0.155268	-0.34814	0.285466	-0.0570112	-0.558881	-0.0324591	-0.253883	-0.253805	-0.313967	-0.585423	-0.386521	0.125454	magenta	0.6333
Serpine2	yellow	0.127203	-0.0709622	0.231712	0.633158	-0.127169	-0.175206	0.845876	0.149918	0.295138	-0.0913499	-0.627853	-0.879233	-0.622875	-0.615155	-0.140621	-0.173364	0.572323	-0.0897555	0.109924	0.023027	yellow	0.8459
Ccrl2	magenta	0.531339	0.291908	0.719844	0.633105	0.197768	0.262927	0.214213	-0.435113	-0.143668	-0.354133	0.190917	-0.26775	-0.663137	0.019503	-0.243421	-0.158371	-0.210756	-0.686124	-0.404901	-0.238126	magenta	0.6331
Cited4	yellow	0.237063	-0.0526148	0.337177	0.633103	0.233481	0.273911	0.696652	-0.0858167	0.0688545	-0.0691797	-0.357099	-0.677361	-0.688893	-0.642149	-0.556152	-0.209163	0.146522	-0.37576	-0.244376	0.285063	yellow	0.6967
Tnf	midnightblue	0.798817	0.54222	0.721267	0.632843	0.310764	0.0847888	-0.00695926	-0.32066	-0.441385	-0.539631	0.42935	-0.0739584	-0.642728	0.214735	-0.0569668	0.197267	-0.200699	-0.487584	-0.39155	-0.104715	midnightblue	0.7988
AF529169	yellow	0.0817312	-0.16467	0.179801	0.632181	-0.0828364	-0.094794	0.961324	0.0902175	0.38557	-0.00819791	-0.717607	-0.940112	-0.611589	-0.678715	-0.323863	-0.112882	0.645118	-0.0755827	0.0967826	0.0861718	yellow	0.9613
Chst3	yellow	0.0294543	-0.126512	0.0762316	0.631928	0.0627928	0.0108266	0.785819	0.0931241	0.285671	-0.0875977	-0.610585	-0.759722	-0.624528	-0.696555	-0.398769	-0.263237	0.367789	-0.171346	0.0147312	0.188386	yellow	0.7858
H2-Bl	magenta	0.283541	-0.0193875	0.418291	0.631554	0.279604	0.358569	0.549359	-0.186451	-0.0955454	-0.105816	-0.20682	-0.524057	-0.683625	-0.580864	-0.649801	-0.242225	-0.0691305	-0.482123	-0.442537	0.259782	magenta	0.6316
Pmaip1	yellow	0.349512	0.00694394	0.284203	0.630528	0.0419837	-0.00554662	0.673131	-0.266829	0.0915643	-0.248188	-0.376237	-0.624695	-0.606452	-0.395255	-0.453376	0.0945027	0.369076	-0.172762	-0.0599496	0.028026	yellow	0.6731
Lyz1	yellow	0.151191	-0.0816801	0.238466	0.630023	-0.118883	-0.114322	0.850802	-0.0627105	0.280995	-0.156218	-0.59927	-0.862878	-0.636605	-0.510249	-0.275381	-0.0928296	0.550042	-0.140092	0.0438282	0.0167863	yellow	0.8508
Arl5b	magenta	0.54114	0.174424	0.572638	0.629908	-0.000372079	0.114967	0.426267	-0.340467	-0.119514	-0.233421	-0.0752701	-0.493039	-0.682207	-0.196255	-0.314591	0.0648952	0.0921689	-0.393896	-0.287742	-0.182738	magenta	0.6299
Cdkn2b	magenta	0.307042	0.0946273	0.300212	0.629477	0.21759	0.18152	0.589468	-0.0532322	-0.0152493	-0.123576	-0.233718	-0.585703	-0.668858	-0.530631	-0.45557	-0.168297	0.13668	-0.339905	-0.234753	0.274254	magenta	0.6295
Lrrc8d	magenta	0.331934	0.419124	0.0794848	0.628671	0.100954	-0.198382	0.55364	-0.348761	0.0337949	-0.56649	-0.167069	-0.51886	-0.575149	-0.333281	-0.288663	0.170554	0.396348	-0.11091	0.142225	0.0872036	magenta	0.6287
Ltv1	midnightblue	0.82527	0.54569	0.422022	0.628513	0.176721	-0.0973891	0.123732	-0.311686	-0.466581	-0.562151	0.265624	-0.196811	-0.6291	-0.0852869	-0.193768	0.414783	0.0231814	-0.207645	-0.174416	-0.0359133	midnightblue	0.8253
Wipf3	yellow	0.109009	-0.126276	0.212377	0.628332	0.171763	0.243077	0.748953	-0.0665498	0.131056	-0.0718277	-0.489526	-0.723055	-0.669055	-0.678048	-0.571277	-0.262188	0.205191	-0.331702	-0.223603	0.275487	yellow	0.749
Ptger4	yellow	0.142775	-0.227734	0.312782	0.627814	-0.169229	-0.0652216	0.932811	0.00121936	0.404363	0.0397137	-0.691493	-0.940666	-0.629542	-0.543146	-0.287275	-0.141871	0.604475	-0.172457	0.0462918	-0.093407	yellow	0.9328
Zmynd15	magenta	0.557968	0.314594	0.6058	0.627762	0.45397	0.356248	0.224595	-0.20756	-0.29429	-0.310972	0.202775	-0.260746	-0.691792	-0.19501	-0.350518	-0.0704072	-0.274535	-0.615888	-0.468113	0.127197	magenta	0.6278
B3gnt2	magenta	0.596364	0.567131	0.440386	0.627367	0.319499	0.0940534	0.105932	-0.479132	-0.297569	-0.5957	0.304508	-0.109725	-0.617857	-0.0577962	-0.321223	0.121023	-0.150675	-0.470309	-0.208162	-0.0538046	magenta	0.6274
Fam129a	magenta	0.380099	0.385157	0.431711	0.626618	0.293805	0.0981585	0.228556	-0.322272	-0.0888914	-0.509398	0.110546	-0.234625	-0.586825	-0.0982553	-0.225782	-0.0409187	-0.0540394	-0.462337	-0.1888	-0.122117	magenta	0.6266
Parp4	midnightblue	0.695229	0.575487	0.359672	0.626456	0.00346434	-0.113066	0.248838	-0.497351	-0.382448	-0.590797	0.188215	-0.296568	-0.618522	-0.0625555	-0.200442	0.398757	0.157218	-0.20102	-0.166473	-0.126999	midnightblue	0.6952
Errfi1	magenta	0.628655	0.281559	0.485714	0.626007	0.287693	0.0970915	0.229909	-0.0956314	-0.298364	-0.29909	0.0778195	-0.253694	-0.606816	-0.287376	-0.353875	0.11071	-0.0510747	-0.304429	-0.266637	0.0942798	magenta	0.626
Fam20c	yellow	0.115597	-0.197129	0.299072	0.625971	-0.0816073	-0.00671531	0.95799	-0.00626984	0.396075	0.02259	-0.659203	-0.943451	-0.628314	-0.530006	-0.298795	-0.164683	0.604878	-0.197534	0.00586802	0.0186869	yellow	0.958
Apoc4	yellow	0.175992	-0.168594	0.34292	0.625563	0.0355463	0.18907	0.853284	-0.0335852	0.208088	0.0222958	-0.553862	-0.8562	-0.668269	-0.612117	-0.439406	-0.171145	0.374492	-0.284861	-0.186394	0.144426	yellow	0.8533
Kdm6b	midnightblue	0.857804	0.351365	0.618245	0.625445	0.295976	0.0633156	0.240414	-0.0861529	-0.516305	-0.392354	0.179234	-0.315288	-0.676522	-0.0998242	-0.166601	0.307107	-0.0131329	-0.280246	-0.388673	0.205637	midnightblue	0.8578
Neil2	yellow	0.113833	-0.140463	0.170185	0.624436	0.103896	0.117544	0.790312	-0.013654	0.184547	-0.0526537	-0.549549	-0.72435	-0.599911	-0.655048	-0.51674	-0.142809	0.36628	-0.177789	-0.123374	0.235459	yellow	0.7903
Fmn1	yellow	0.0696378	-0.093623	0.0705833	0.624333	0.0485673	-0.059755	0.856434	0.0104169	0.346267	-0.103698	-0.61471	-0.785301	-0.565892	-0.580612	-0.421122	-0.093096	0.55674	-0.0695958	0.0734419	0.196234	yellow	0.8564
Plin2	yellow	0.307864	-0.100252	0.450311	0.623959	-0.100675	0.036199	0.850388	-0.103382	0.164639	-0.0482193	-0.514293	-0.889753	-0.675567	-0.508375	-0.341662	0.0222128	0.485609	-0.221839	-0.145288	-0.0146275	yellow	0.8504
Lpl	yellow	0.0852595	-0.185974	0.268501	0.623229	-0.163343	-0.0859314	0.952274	0.0368553	0.431459	0.0100003	-0.706161	-0.966876	-0.626753	-0.578747	-0.25262	-0.167252	0.631066	-0.151164	0.0752058	-0.0445262	yellow	0.9523
Tapbp	lightyellow	0.297813	0.188452	0.661549	0.622934	0.399677	0.436414	0.205026	-0.245236	0.0149574	-0.18748	0.160383	-0.209558	-0.603418	-0.00230804	-0.244087	-0.361823	-0.26863	-0.724735	-0.480972	-0.0716313	lightyellow	0.6615
Sdf4	yellow	0.0709675	-0.191842	0.258076	0.621952	-0.192601	-0.0888874	0.959473	0.00639511	0.427528	0.0297582	-0.721267	-0.953006	-0.607368	-0.651099	-0.338392	-0.135876	0.635061	-0.111421	0.0798238	-0.0562958	yellow	0.9595
N4bp1	red	0.653919	0.6487	0.325019	0.62086	0.255992	-0.178614	0.071791	-0.27418	-0.312621	-0.670526	0.335396	-0.0959564	-0.545001	0.0086542	-0.074336	0.257743	-0.0117916	-0.226497	-0.0581574	-0.0466489	red	0.6487
Creb3l1	magenta	0.271502	-0.0138351	0.62667	0.620814	0.383292	0.506244	0.251564	-0.00629653	0.0663572	0.0295401	-0.0151647	-0.323334	-0.667825	-0.232071	-0.305673	-0.492483	-0.304164	-0.77153	-0.450537	-0.0729977	magenta	0.6208
Ccl5	magenta	0.578227	0.253494	0.74681	0.620766	0.308797	0.362569	0.123395	-0.206142	-0.289262	-0.213364	0.241468	-0.203664	-0.676962	0.0432179	-0.175672	-0.137594	-0.302891	-0.654092	-0.567571	-0.0706081	magenta	0.6208
Lgals3	yellow	0.0895718	-0.290557	0.371672	0.620462	-0.149686	0.0870985	0.877872	-0.118555	0.38977	0.0788572	-0.662893	-0.870244	-0.621169	-0.480547	-0.42688	-0.185511	0.495453	-0.259739	-0.120027	-0.101775	yellow	0.8779
Gm9999	yellow	0.281169	0.00903077	0.224664	0.619984	0.12007	0.0801909	0.662396	-0.114433	0.043279	-0.147062	-0.368523	-0.60183	-0.575632	-0.626353	-0.520017	0.0392622	0.317171	-0.147932	-0.118532	0.162875	yellow	0.6624
Fbxw17	magenta	0.409578	0.27542	0.544024	0.619038	0.264429	0.365125	0.13902	-0.36965	-0.136723	-0.293684	0.169064	-0.218002	-0.661685	-0.0657384	-0.359808	-0.0798887	-0.313056	-0.6365	-0.483741	-0.191172	magenta	0.619
Ly9	yellow	0.341993	-0.021447	0.46447	0.618883	-0.0308351	0.0690597	0.804619	-0.192725	0.141098	-0.0852404	-0.392574	-0.802186	-0.6405	-0.392088	-0.310589	0.0343478	0.460963	-0.260656	-0.156002	-0.0243262	yellow	0.8046
Samsn1	midnightblue	0.825077	0.756479	0.354414	0.618778	0.311714	-0.198296	0.0942297	-0.330338	-0.562576	-0.796071	0.384935	-0.128945	-0.623861	-0.028445	-0.103929	0.436072	0.00143315	-0.181276	-0.112185	0.176148	midnightblue	0.8251
C5ar1	magenta	0.480285	0.131864	0.586087	0.618545	0.241203	0.230202	0.331308	-0.159881	-0.147265	-0.205072	0.00712576	-0.37372	-0.659377	-0.349467	-0.378105	-0.158139	-0.150611	-0.513474	-0.331894	0.0182936	magenta	0.6185
Nucb2	yellow	0.230206	0.153974	0.152491	0.618373	-0.0786189	-0.0919464	0.689472	-0.439295	0.162649	-0.332093	-0.370534	-0.646549	-0.580226	-0.398491	-0.484991	0.166841	0.477649	-0.130024	0.0241225	-0.0882713	yellow	0.6895
Lyzl4	yellow	-0.0123068	-0.240017	0.215431	0.61715	0.0492308	0.143755	0.829528	0.0809601	0.367698	0.0828627	-0.637562	-0.8058	-0.611233	-0.568556	-0.342973	-0.300644	0.407474	-0.260878	-0.105241	0.0834922	yellow	0.8295
Fosl2	magenta	0.713105	0.321497	0.48093	0.617125	0.333531	0.118886	0.192796	-0.126587	-0.423671	-0.323597	0.17578	-0.212632	-0.635208	-0.28774	-0.39731	0.151054	-0.137603	-0.319803	-0.330548	0.198405	magenta	0.6171
Parp9	midnightblue	0.624108	0.648838	0.466149	0.617074	0.430551	0.0948571	0.0535964	-0.318813	-0.326463	-0.577509	0.407181	-0.0619463	-0.578344	-0.0285708	-0.182166	0.194304	-0.172536	-0.418382	-0.254944	0.0146409	midnightblue	0.6241
Clec7a	yellow	0.121248	-0.196862	0.285129	0.61676	-0.137547	-0.0812256	0.935275	0.0880136	0.390381	0.0352773	-0.684113	-0.938514	-0.600007	-0.498794	-0.191362	-0.123817	0.650808	-0.11324	0.0472776	-0.0133588	yellow	0.9353
Serpinb6c	yellow	0.184585	-0.00606393	0.266065	0.616717	0.0314837	0.0665656	0.636458	-0.20641	0.186953	-0.146841	-0.363048	-0.608258	-0.615979	-0.559554	-0.503885	-0.230752	0.20965	-0.309245	-0.0731771	0.0633405	yellow	0.6365
Trib3	yellow	0.0903965	-0.0301252	0.0711876	0.616398	0.141609	0.042113	0.699151	0.00108157	0.211007	-0.126975	-0.473616	-0.626463	-0.558103	-0.617669	-0.460779	-0.129097	0.356824	-0.10644	0.0128734	0.228288	yellow	0.6992
Hmgcr	yellow	0.335923	0.0447516	0.286872	0.616349	0.0477161	-0.147214	0.791759	-0.0381331	0.197759	-0.170777	-0.413159	-0.744904	-0.589591	-0.483336	-0.292418	0.0237641	0.54677	-0.0913066	0.119628	0.142045	yellow	0.7918
Kcnma1	yellow	0.165551	0.118863	0.0586253	0.616224	-0.0993673	-0.260941	0.699344	0.0264115	0.201022	-0.275827	-0.485008	-0.708683	-0.55801	-0.527497	-0.133545	-0.00611334	0.540151	0.00976423	0.198264	0.00549816	yellow	0.6993
Ascl4	yellow	0.166564	-0.118001	0.326267	0.615938	0.303513	0.23942	0.719444	0.030641	0.148673	-0.0387421	-0.383051	-0.654877	-0.615493	-0.600947	-0.469362	-0.303688	0.181675	-0.342911	-0.218144	0.348535	yellow	0.7194
Itgax	yellow	-0.0130483	-0.25243	0.216901	0.615641	-0.17615	-0.084566	0.924786	0.135849	0.523016	0.0864744	-0.764652	-0.943535	-0.588499	-0.562052	-0.196286	-0.225653	0.636421	-0.131609	0.109848	-0.119973	yellow	0.9248
Bik	magenta	0.238136	0.135771	0.281796	0.614984	0.335121	0.172228	0.548923	-0.053536	-0.00526983	-0.201161	-0.188573	-0.509762	-0.617609	-0.50423	-0.411939	-0.152692	0.127613	-0.31956	-0.206774	0.32589	magenta	0.615
Ydjc	yellow	0.00490772	-0.0859512	0.114629	0.614783	0.0294297	0.0103363	0.840832	-0.042939	0.346355	-0.0648054	-0.596186	-0.785292	-0.588345	-0.772583	-0.5072	-0.229872	0.43524	-0.171669	0.0741923	0.138881	yellow	0.8408
Ifitm3	yellow	0.153977	-0.100572	0.453667	0.614761	-0.176709	0.0191495	0.742574	-0.216237	0.371484	-0.057074	-0.484551	-0.783767	-0.621606	-0.357009	-0.269114	-0.133349	0.4143	-0.339997	-0.0744271	-0.305371	yellow	0.7426
Rusc2	magenta	0.203708	-0.0325949	0.459405	0.614527	0.253458	0.368005	0.486644	-0.231172	0.13144	-0.0274198	-0.164377	-0.462041	-0.611526	-0.535027	-0.642588	-0.301173	-0.0795729	-0.548784	-0.337146	-0.0263627	magenta	0.6145
Slc41a2	yellow	0.306733	0.203736	0.197544	0.614317	0.139822	-0.0822221	0.631854	-0.198951	0.0514473	-0.330533	-0.234562	-0.608541	-0.621846	-0.602934	-0.444599	-0.0246938	0.307365	-0.210987	0.00361378	0.165919	yellow	0.6319
Ushbp1	magenta	0.181391	-0.0118176	0.361856	0.61267	0.370938	0.49565	0.390412	-0.078621	0.0412056	-0.0512321	-0.132728	-0.395407	-0.617135	-0.171044	-0.332131	-0.301832	-0.123475	-0.556166	-0.449606	0.13995	magenta	0.6127
Homer1	red	0.665907	0.733391	0.185154	0.612565	0.173225	-0.398254	0.169521	-0.34899	-0.25747	-0.78669	0.220476	-0.17687	-0.533229	-0.0697654	-0.0910012	0.505186	0.269165	-0.0306831	0.17921	-0.0363876	red	0.7334
Igbp1	yellow	0.0886049	-0.156438	0.294229	0.611264	-0.254314	-0.0676985	0.834638	-0.15629	0.454112	0.0194282	-0.624699	-0.830111	-0.566311	-0.524566	-0.365411	-0.111349	0.561072	-0.178326	0.0836604	-0.286356	yellow	0.8346
Glb1	yellow	-0.00975233	-0.214099	0.168454	0.610671	-0.0964144	0.0111145	0.942385	-0.128433	0.489623	0.00742394	-0.699827	-0.883519	-0.578253	-0.573327	-0.4549	-0.185085	0.588646	-0.180788	0.0524875	-0.0256546	yellow	0.9424
Arf4	magenta	0.663429	0.351333	0.520861	0.610598	0.279269	0.160087	0.205815	-0.279011	-0.338671	-0.389788	0.14804	-0.27655	-0.685792	-0.311798	-0.458694	0.118698	-0.180506	-0.426551	-0.3306	0.0887376	magenta	0.6106
Angptl4	magenta	0.391338	0.0225373	0.434651	0.610459	0.170244	0.191603	0.556318	-0.108765	-0.164965	-0.218939	-0.228623	-0.601195	-0.695113	-0.500346	-0.385604	-0.116653	0.0608379	-0.384053	-0.337498	0.192847	magenta	0.6105
Slc4a11	yellow	0.228781	0.0732908	0.235833	0.610164	0.108112	0.00733297	0.59857	0.0357238	0.0881825	-0.1362	-0.345248	-0.607213	-0.60493	-0.716482	-0.415629	-0.129833	0.231959	-0.207083	-0.0170494	0.129754	yellow	0.5986
Mllt6	midnightblue	0.827551	0.551701	0.469796	0.609813	0.243317	-0.00652169	0.0672182	-0.360572	-0.492541	-0.620685	0.354901	-0.123676	-0.612953	0.176796	-0.103187	0.355245	-0.0786642	-0.30781	-0.306879	0.02918	midnightblue	0.8276
Gnptab	yellow	0.0541408	-0.0623032	0.077737	0.609163	-0.214265	-0.185646	0.897184	-0.0726412	0.400083	-0.106117	-0.677246	-0.876548	-0.563867	-0.627001	-0.307207	-0.0585806	0.669186	-0.0270282	0.195326	-0.0856682	yellow	0.8972
Med28	magenta	0.336311	0.407522	0.28604	0.609116	0.118214	-0.0964142	0.316253	-0.420508	0.0897233	-0.492269	0.0153795	-0.319273	-0.571355	-0.222524	-0.341476	0.0166885	0.106735	-0.319937	0.0440437	-0.124103	magenta	0.6091
Csprs	magenta	0.470524	0.22969	0.634977	0.608679	0.268656	0.401235	0.173137	-0.422701	-0.198791	-0.259077	0.206792	-0.202016	-0.634874	-0.049321	-0.359665	-0.135928	-0.308422	-0.676752	-0.538907	-0.153365	magenta	0.6087
Cd74	yellow	0.00389681	-0.157787	0.251644	0.608579	-0.0816583	0.062105	0.718186	-0.185387	0.482035	-0.00700001	-0.537613	-0.717421	-0.607808	-0.565247	-0.522327	-0.327561	0.290142	-0.385054	-0.00644914	-0.20743	yellow	0.7182
Coq7	yellow	0.127253	-0.140438	0.289208	0.608261	-0.0455131	0.0752152	0.816166	-0.112288	0.367681	0.0208873	-0.554064	-0.787565	-0.591487	-0.530256	-0.467319	-0.0820343	0.456046	-0.230353	-0.0377847	-0.0449314	yellow	0.8162
Adcy4	yellow	0.204702	-0.0627174	0.284812	0.608186	0.211408	0.19895	0.690284	0.00446109	0.0225348	-0.0789266	-0.367286	-0.657384	-0.61546	-0.540237	-0.379565	-0.212881	0.220929	-0.292702	-0.262057	0.290264	yellow	0.6903
Chmp4b	magenta	0.319159	0.0946374	0.536836	0.607909	0.450664	0.453321	0.265464	-0.109627	0.0383537	-0.0805437	0.015822	-0.298319	-0.62402	-0.153789	-0.348025	-0.163976	-0.188154	-0.597334	-0.408381	0.0181783	magenta	0.6079
Usp16	midnightblue	0.855114	0.578088	0.526595	0.607744	0.064552	-0.0335653	0.113322	-0.47404	-0.569791	-0.579113	0.320554	-0.200795	-0.638245	-0.0815673	-0.281096	0.454916	-0.0461239	-0.260188	-0.339988	-0.114677	midnightblue	0.8551
Plekha1	yellow	0.125621	-0.0349722	0.0935739	0.607738	-0.179058	-0.186812	0.89071	-0.226145	0.37241	-0.175391	-0.601894	-0.814888	-0.527643	-0.563758	-0.422472	0.0521686	0.663368	-0.00864929	0.166141	-0.0697239	yellow	0.8907
Cxcl12	magenta	0.448226	0.312546	0.431174	0.607387	0.322184	0.143009	0.152456	-0.168433	-0.232152	-0.311265	0.162909	-0.127219	-0.537414	-0.157239	-0.282025	-0.11307	-0.15907	-0.387594	-0.31727	0.0995961	magenta	0.6074
Glipr2	magenta	0.316847	0.0103583	0.581857	0.606962	0.356733	0.571327	0.176111	-0.147191	-0.0962992	-0.0372033	0.0158884	-0.22634	-0.655644	-0.189376	-0.508627	-0.357402	-0.414344	-0.697421	-0.575367	0.0383882	magenta	0.607
Ccr7	magenta	0.532278	0.248198	0.542962	0.605589	0.45711	0.296333	0.230767	-0.17353	-0.290691	-0.310247	0.145644	-0.258456	-0.672427	-0.144488	-0.357232	-0.0383041	-0.212649	-0.520611	-0.438666	0.231915	magenta	0.6056
Dpys	yellow	0.14553	0.0345066	0.107071	0.604958	0.189313	0.140829	0.658226	-0.0712374	0.0615094	-0.168714	-0.396101	-0.620016	-0.623978	-0.693288	-0.573784	-0.134258	0.192898	-0.216201	-0.12059	0.332916	yellow	0.6582
Ifnar1	magenta	0.459547	0.292165	0.351743	0.604749	-0.00200465	-0.0419153	0.345868	-0.193605	-0.12074	-0.325339	-0.0472864	-0.41394	-0.597642	-0.358707	-0.296672	0.0465579	0.0762316	-0.270401	-0.149656	-0.118274	magenta	0.6047
Med11	magenta	0.219427	-0.0809741	0.544147	0.604705	0.275428	0.493028	0.453386	-0.205179	0.151276	-0.00791393	-0.150764	-0.461049	-0.633283	0.00283499	-0.299515	-0.308348	-0.0418538	-0.646761	-0.477247	-0.0567193	magenta	0.6047
Serpinb6a	yellow	0.220097	-0.20283	0.391818	0.604239	-0.10422	0.10229	0.795071	-0.180147	0.257219	0.0218038	-0.539296	-0.778852	-0.590373	-0.382969	-0.424769	0.0115345	0.46174	-0.206997	-0.168455	-0.091944	yellow	0.7951
Ntng2	green	0.265635	0.0217452	0.589532	0.604132	0.486632	0.596741	0.214431	0.0271419	-0.0747132	-0.0211112	0.00945946	-0.3054	-0.694446	-0.151676	-0.281421	-0.393933	-0.357687	-0.774174	-0.607466	0.0507083	green	0.4866
Fgr	yellow	0.0372737	-0.29386	0.291776	0.604019	-0.1182	0.0339886	0.845817	0.0145342	0.459066	0.116611	-0.682407	-0.840427	-0.5873	-0.531803	-0.385514	-0.242723	0.491133	-0.234459	-0.0174823	-0.103352	yellow	0.8458
Cited2	midnightblue	0.705831	0.317861	0.580845	0.603984	0.496031	0.260363	0.156488	-0.136651	-0.432412	-0.313389	0.24609	-0.166425	-0.647217	-0.231067	-0.419003	0.101124	-0.229759	-0.43756	-0.441014	0.303033	midnightblue	0.7058
Zbtb42	yellow	0.334002	0.200215	0.265238	0.603789	0.302464	0.0453508	0.551317	-0.190533	-0.0724319	-0.352474	-0.125813	-0.465049	-0.57402	-0.368322	-0.443428	0.00686464	0.207335	-0.224703	-0.187135	0.382504	yellow	0.5513
Oxsr1	magenta	0.486688	0.417718	0.413469	0.603228	0.23947	0.128764	0.0963954	-0.284379	-0.156846	-0.338483	0.231569	-0.107864	-0.517336	-0.136791	-0.264272	0.0742587	-0.14742	-0.363364	-0.196336	-0.212059	magenta	0.6032
Plekhh1	magenta	0.347956	0.114627	0.289695	0.602946	0.295634	0.0740784	0.512523	0.112759	-0.149374	-0.22299	-0.199031	-0.492008	-0.58735	-0.323077	-0.13659	-0.0227897	0.206835	-0.178205	-0.22417	0.347539	magenta	0.6029
Ctsz	yellow	0.0964009	-0.0973079	0.185711	0.602721	-0.239777	-0.0875487	0.842835	-0.216492	0.323469	-0.103478	-0.610297	-0.8082	-0.544124	-0.439405	-0.343114	-0.00124169	0.606429	-0.0694191	0.0343827	-0.135498	yellow	0.8428
Sh2b1	yellow	0.0367468	-0.140822	0.199866	0.602689	-0.0136271	-0.0354404	0.817013	0.152312	0.391743	0.0247261	-0.608858	-0.809614	-0.571007	-0.648564	-0.28255	-0.222668	0.500366	-0.139587	0.0660395	0.0440941	yellow	0.817
Ccdc23	magenta	0.10328	-0.0282642	0.524911	0.602599	0.224376	0.445954	0.323889	-0.101669	0.224414	0.0564312	-0.113491	-0.349812	-0.585748	-0.0713394	-0.223137	-0.425882	-0.142733	-0.660401	-0.407467	-0.212391	magenta	0.6026
Lrrc16a	magenta	0.249135	0.0540847	0.658746	0.602304	0.330693	0.466968	0.197883	-0.0784803	0.0395991	-0.0159668	0.0456897	-0.264143	-0.619795	-0.155322	-0.286032	-0.381344	-0.325243	-0.726895	-0.52368	-0.153436	magenta	0.6023
Uck2	yellow	0.03283	-0.122779	0.319491	0.602048	-0.119952	0.0531254	0.6996	-0.250234	0.381003	-0.0422055	-0.505038	-0.71504	-0.628335	-0.566929	-0.519621	-0.29795	0.291833	-0.37839	-0.035717	-0.216157	yellow	0.6996
Dot1l	yellow	0.479485	0.0872797	0.312588	0.601582	-0.0253365	-0.0912002	0.622426	-0.0530701	-0.0737295	-0.21126	-0.363683	-0.670422	-0.625754	-0.585413	-0.377251	0.264838	0.375318	-0.0529427	-0.0508692	0.0618417	yellow	0.6224
Shisa7	yellow	0.202952	0.0473287	0.111756	0.601504	0.161301	-0.024227	0.582355	0.131677	-0.00131489	-0.214879	-0.391094	-0.583121	-0.598216	-0.533464	-0.212055	-0.0928989	0.269165	-0.140728	-0.0671382	0.244331	yellow	0.5824
Zhx2	magenta	0.398105	0.348306	0.39333	0.601295	0.427462	-0.0138319	0.259387	0.0345732	-0.0637688	-0.398101	0.105396	-0.253652	-0.535389	-0.161458	-0.0702136	-0.0352934	0.0373865	-0.30389	-0.103648	0.154278	magenta	0.6013
Erc1	magenta	0.602625	0.437902	0.346817	0.600984	0.318453	-0.0632131	0.247575	-0.0156951	-0.340228	-0.461575	0.125466	-0.26337	-0.566801	-0.0982231	-0.0925088	0.251342	0.121109	-0.129891	-0.163007	0.30359	magenta	0.601
Pcp4	yellow	0.188325	0.00295722	0.358831	0.600883	0.0512976	0.134874	0.643907	-0.184183	0.230324	-0.143348	-0.341659	-0.68982	-0.638305	-0.186543	-0.185825	-0.118058	0.330623	-0.387023	-0.142099	-0.101715	yellow	0.6439
Kars	magenta	0.508751	0.453297	0.414742	0.600769	0.261639	0.0785253	0.09945	-0.249437	-0.151397	-0.400984	0.245376	-0.143177	-0.56435	0.0736792	-0.0756801	0.0633484	-0.0744491	-0.412236	-0.149063	-0.176848	magenta	0.6008
Cd68	yellow	-0.0347163	-0.337872	0.292914	0.600275	-0.0177883	0.229586	0.874716	-0.089265	0.402274	0.119172	-0.675938	-0.832786	-0.595712	-0.61743	-0.578711	-0.294269	0.376102	-0.302598	-0.200278	0.0434393	yellow	0.8747
Larp1b	magenta	0.649438	0.317376	0.631463	0.599997	0.274197	0.286049	0.209776	-0.327827	-0.35821	-0.287878	0.194674	-0.28395	-0.725722	-0.280964	-0.50425	0.00907607	-0.255294	-0.561429	-0.44912	0.0907158	magenta	0.6
Rspo1	yellow	0.179661	-0.00102567	0.226114	0.59973	0.0809279	-0.0485792	0.744215	0.0398663	0.217584	-0.120856	-0.440187	-0.698687	-0.552239	-0.509851	-0.291237	-0.05289	0.46251	-0.0981089	0.0114091	0.212046	yellow	0.7442
H2-Ab1	magenta	0.107935	-0.0222807	0.380052	0.599651	0.0577901	0.203763	0.49873	-0.371616	0.301006	-0.1478	-0.25623	-0.506721	-0.618909	-0.282898	-0.474983	-0.315942	0.0341262	-0.561909	-0.196849	-0.249006	magenta	0.5997
Zbtb16	yellow	0.117461	-0.150549	0.25229	0.599592	0.174597	0.197402	0.671662	0.0658034	0.144933	-0.00223765	-0.459002	-0.650938	-0.60494	-0.632384	-0.471583	-0.22343	0.186733	-0.257703	-0.193526	0.189743	yellow	0.6717
Taf15	magenta	0.645032	0.581135	0.20626	0.59876	0.120789	-0.282215	0.199865	-0.227023	-0.338891	-0.661283	0.122157	-0.273775	-0.595202	-0.0676556	-0.0161604	0.438764	0.204906	-0.0576004	0.0243022	-0.014924	magenta	0.5988
Hsd17b12	magenta	0.118386	0.0363961	0.485591	0.598738	0.189698	0.230965	0.396915	-0.175138	0.323347	-0.100913	-0.1467	-0.435902	-0.617112	-0.36152	-0.376459	-0.468582	-0.0809556	-0.653141	-0.168401	-0.212446	magenta	0.5987
Ppap2a	yellow	0.263295	0.140093	0.151587	0.598598	-0.157971	-0.314637	0.782929	-0.0456578	0.190278	-0.242466	-0.477825	-0.788663	-0.561206	-0.48407	-0.13816	0.167052	0.703407	0.0551918	0.209687	-0.0237201	yellow	0.7829
Inf2	yellow	-0.00110974	-0.30924	0.18152	0.598515	-0.087707	0.0141971	0.92425	0.158997	0.447104	0.142939	-0.762845	-0.907725	-0.579596	-0.691215	-0.374322	-0.253223	0.536479	-0.12658	0.0436626	0.0649792	yellow	0.9243
Cd70	lightyellow	0.531233	0.21428	0.527718	0.597801	0.462224	0.374229	0.201067	-0.0501262	-0.364027	-0.182784	0.121809	-0.217012	-0.624227	-0.360728	-0.465198	-0.0408322	-0.266177	-0.465686	-0.502717	0.271218	lightyellow	0.5277
Man2a1	magenta	0.504411	0.491241	0.453498	0.597708	0.0400086	0.0107343	0.179004	-0.58076	-0.148971	-0.500665	0.220088	-0.209717	-0.568602	0.00668446	-0.283458	0.185794	-0.0178399	-0.37172	-0.190723	-0.330364	magenta	0.5977
Ifnb1	lightyellow	0.626567	0.339641	0.61987	0.597568	0.401253	0.243885	0.0669984	-0.185707	-0.288468	-0.322022	0.290327	-0.0936449	-0.572313	0.15243	-0.137383	0.11924	-0.188395	-0.428286	-0.389368	0.0132057	lightyellow	0.6199
Ankrd37	yellow	0.120605	-0.0131198	0.189633	0.597544	0.0710432	0.0569717	0.773958	-0.0772605	0.214062	-0.102818	-0.466105	-0.74025	-0.609712	-0.705456	-0.467131	-0.179166	0.350888	-0.215347	-0.0132181	0.150543	yellow	0.774
Htr2a	magenta	0.478224	0.464468	0.375768	0.596924	0.472356	0.142078	0.162038	-0.167996	-0.245825	-0.483387	0.217682	-0.169566	-0.604785	-0.162011	-0.271961	-0.0364956	-0.175904	-0.444626	-0.253348	0.252723	magenta	0.5969
Mpp1	magenta	0.390002	0.231556	0.415337	0.596756	-0.0473784	-0.0184698	0.561367	-0.502014	-0.0306129	-0.352307	-0.155454	-0.538576	-0.592892	-0.295782	-0.420586	0.171682	0.322902	-0.24154	-0.147074	-0.114707	magenta	0.5968
Cpeb2	yellow	0.346835	0.00412214	0.205518	0.596747	-0.0534053	-0.155723	0.735914	0.0628136	0.0822413	-0.163886	-0.469054	-0.745901	-0.563016	-0.296164	-0.0920765	0.214037	0.608294	0.0502814	0.015581	0.0881679	yellow	0.7359
Arih2	magenta	0.610366	0.102127	0.448405	0.596624	0.0520346	0.00772367	0.571237	-0.0651579	-0.198198	-0.194325	-0.236196	-0.612887	-0.624831	-0.213441	-0.207785	0.345828	0.374268	-0.0925565	-0.226148	0.119615	magenta	0.5966
Denr	magenta	0.541305	0.564076	0.417973	0.596505	0.0873274	-0.0924552	0.15502	-0.461495	-0.168418	-0.57146	0.236976	-0.203903	-0.576446	0.0300412	-0.113079	0.139065	0.0469164	-0.373005	-0.0483298	-0.253826	magenta	0.5965
Zc3h12a	lightyellow	0.685819	0.329371	0.765934	0.595797	0.283757	0.330966	0.0810621	-0.344366	-0.356917	-0.280732	0.340306	-0.169736	-0.660655	-0.0450096	-0.314969	0.00683041	-0.345419	-0.667853	-0.573819	-0.12253	lightyellow	0.7659
E030047D23Rik	yellow	0.427071	0.114714	0.244605	0.594628	0.036444	-0.0561831	0.634569	-0.0982103	-0.0328427	-0.243083	-0.304207	-0.637417	-0.585726	-0.361685	-0.257038	0.209405	0.407579	-0.035915	-0.0431415	0.126554	yellow	0.6346
Nexn	yellow	0.0879623	-0.112004	0.0737955	0.594612	-0.194461	-0.210122	0.922319	0.0198103	0.374604	-0.0694247	-0.732989	-0.909344	-0.568191	-0.664472	-0.318754	0.00756668	0.714075	0.0496487	0.207421	0.0299525	yellow	0.9223
Fxyd5	yellow	-0.0163671	-0.302484	0.320424	0.594382	-0.096707	0.158372	0.834061	-0.134593	0.433331	0.079808	-0.669297	-0.842196	-0.632677	-0.548069	-0.496036	-0.279506	0.371751	-0.354015	-0.127286	-0.122735	yellow	0.8341
Gdap10	midnightblue	0.656103	0.503459	0.495461	0.594104	0.223003	0.153163	0.0233088	-0.394633	-0.428624	-0.503127	0.304179	-0.116016	-0.625454	0.146842	-0.232054	0.328508	-0.1623	-0.376676	-0.433256	-0.0585412	midnightblue	0.6561
Fem1b	yellow	0.178631	-0.00118356	0.101935	0.593962	-0.176508	-0.290657	0.791527	0.132476	0.288531	-0.119709	-0.594188	-0.802808	-0.544636	-0.556632	-0.0836734	-0.009823	0.660186	0.0508824	0.245748	-0.0334981	yellow	0.7915
BC094916	magenta	0.586996	0.560865	0.52033	0.59385	0.478211	0.142226	0.0457383	-0.231286	-0.451213	-0.526343	0.373398	-0.0622157	-0.604749	-0.114288	-0.256629	0.0430094	-0.267532	-0.451181	-0.381225	0.248555	magenta	0.5939
Mtmr14	magenta	0.514013	0.41055	0.460735	0.593804	0.514316	0.312954	0.0201374	-0.15587	-0.258109	-0.395701	0.299234	-0.0265492	-0.543425	0.161116	-0.142193	0.046822	-0.258414	-0.485682	-0.412925	0.0933182	magenta	0.5938
5033430I15Rik	yellow	0.203187	0.0241781	0.27487	0.593288	0.189813	0.20491	0.573189	-0.178836	0.0732117	-0.110446	-0.223633	-0.501414	-0.565713	-0.556139	-0.550728	-0.232245	0.106765	-0.336572	-0.208116	0.180219	yellow	0.5732
Fyn	yellow	0.00449612	-0.0408664	0.00116062	0.593035	-0.15501	-0.284939	0.727334	0.242439	0.40271	-0.0622012	-0.644292	-0.738232	-0.507433	-0.63213	-0.0953115	-0.159552	0.588848	0.0397452	0.308629	-0.0855061	yellow	0.7273
Saa3	magenta	0.43778	0.259909	0.485721	0.592289	0.358955	0.143479	0.205213	0.0828083	-0.20212	-0.25092	0.0698316	-0.315005	-0.656301	-0.255292	-0.157694	-0.110364	-0.143276	-0.409894	-0.305744	0.153407	magenta	0.5923
Lrrc27	yellow	0.0226084	-0.212037	0.117444	0.592251	-0.00277895	0.0310415	0.895914	0.0266498	0.329899	0.0116793	-0.683056	-0.833526	-0.552649	-0.693183	-0.489201	-0.120355	0.518112	-0.0818926	-0.0197987	0.178945	yellow	0.8959
Ppfibp1	magenta	0.456857	0.340184	0.272474	0.59185	0.138346	-0.152825	0.550662	-0.321588	-0.0687167	-0.495245	-0.0816849	-0.475372	-0.537129	-0.277111	-0.301282	0.196045	0.371793	-0.122422	0.00757808	0.17634	magenta	0.5918
Cdkn2a	yellow	0.124106	-0.0552521	0.103926	0.591823	0.0435381	0.0992747	0.662938	-0.178734	0.103158	-0.153991	-0.470889	-0.623107	-0.586698	-0.65873	-0.633633	-0.0425178	0.252001	-0.158	-0.130047	0.170925	yellow	0.6629
Timm23	magenta	0.370268	0.367148	0.245951	0.591706	0.374059	0.0772609	0.237855	-0.147857	-0.0115312	-0.413122	0.066595	-0.235495	-0.557729	0.0189564	-0.0852773	-0.00526047	0.0740403	-0.357115	-0.0623905	0.0471477	magenta	0.5917
Clcn7	magenta	0.329039	0.0981417	0.51117	0.591625	-0.0130049	0.228667	0.383518	-0.510983	-0.0122934	-0.193317	-0.0804734	-0.385424	-0.569578	-0.0762327	-0.447234	0.0648866	0.0724713	-0.417725	-0.412293	-0.279776	magenta	0.5916
Cdk6	magenta	0.546232	0.409726	0.253181	0.590953	-0.0731113	-0.382135	0.56572	-0.212776	-0.0591198	-0.48722	-0.139766	-0.583329	-0.551488	-0.238836	-0.0524957	0.380666	0.584264	0.0420671	0.167048	-0.0205904	magenta	0.591
Cytip	yellow	0.264973	-0.0932722	0.36771	0.590127	-0.084104	0.0218407	0.737918	-0.250822	0.205829	-0.112721	-0.448082	-0.74785	-0.643802	-0.466836	-0.496084	-0.0763395	0.355561	-0.301867	-0.0831667	-0.066825	yellow	0.7379
Paf1	yellow	0.19443	-0.0549879	0.156356	0.58955	-0.163975	-0.26007	0.765349	0.119329	0.25318	-0.0867407	-0.569972	-0.788662	-0.557839	-0.644853	-0.204423	-0.0499972	0.552807	0.00127329	0.203008	-0.0536608	yellow	0.7653
Plbd2	yellow	0.0265257	-0.182454	0.234724	0.589256	-0.0122817	0.0346203	0.905409	-0.0891824	0.461768	0.0111457	-0.619178	-0.833463	-0.539996	-0.524223	-0.423632	-0.141599	0.564137	-0.181572	0.00678965	0.03568	yellow	0.9054
Olfr111	yellow	0.0773347	0.0767533	0.0616791	0.589183	-0.0109005	-0.118089	0.64515	-0.305243	0.322659	-0.310637	-0.399066	-0.573179	-0.519863	-0.416714	-0.429692	-0.0814813	0.402661	-0.166356	0.124886	-0.064406	yellow	0.6451
Golga3	magenta	0.440282	0.427895	0.39235	0.588209	0.514148	0.209819	0.117132	-0.0850887	-0.112286	-0.378066	0.244046	-0.141629	-0.555259	0.0565168	-0.10572	0.0112152	-0.142184	-0.448669	-0.2389	0.0849429	magenta	0.5882
Gnptg	yellow	-0.0370778	-0.0746078	0.0619866	0.588096	-0.0398052	-0.141506	0.790464	0.0223489	0.455868	-0.104537	-0.589859	-0.726346	-0.48867	-0.523034	-0.256903	-0.194625	0.534551	-0.0593872	0.186122	0.0213956	yellow	0.7905
Zkscan17	magenta	0.37398	0.334008	0.218059	0.587574	0.171137	-0.0318471	0.36533	-0.355912	-0.0286277	-0.454734	-0.0167398	-0.34059	-0.537942	-0.326746	-0.398057	0.0794265	0.11942	-0.282748	-0.021682	-0.0724728	magenta	0.5876
Trpc4	yellow	0.0734766	-0.170606	0.164577	0.587332	-0.0270969	-0.0263337	0.821723	0.12201	0.347146	0.039743	-0.631174	-0.826946	-0.608358	-0.759831	-0.398083	-0.260454	0.426642	-0.175127	0.07808	0.0982554	yellow	0.8217
Furin	magenta	0.528474	0.228209	0.525882	0.587118	0.33709	0.271698	0.345606	-0.29513	-0.144055	-0.247057	0.108085	-0.296801	-0.549404	-0.0219342	-0.320603	0.0997159	0.00327821	-0.402786	-0.364232	0.0884452	magenta	0.5871
Trip10	green	0.443074	0.201082	0.577574	0.586827	0.688022	0.556234	0.0507715	0.0620274	-0.214945	-0.131292	0.272512	-0.0552194	-0.581787	0.0820715	-0.189427	-0.228869	-0.402482	-0.646426	-0.578225	0.260559	green	0.688
Itpkb	magenta	0.151214	-0.087513	0.541164	0.586594	0.316383	0.43768	0.298685	0.0890566	0.103365	0.0486346	-0.128071	-0.372598	-0.620746	-0.198512	-0.18628	-0.518031	-0.212068	-0.677256	-0.449625	-0.0453126	magenta	0.5866
Spata13	magenta	0.498601	0.510291	0.454671	0.58514	0.253172	0.041332	0.145919	-0.308621	-0.168466	-0.481571	0.291317	-0.154223	-0.540064	0.028872	-0.124518	0.00243131	-0.0951232	-0.427921	-0.187582	-0.0761388	magenta	0.5851
Gramd1a	midnightblue	0.700453	0.418887	0.603409	0.584173	0.409161	0.218436	0.107492	-0.254928	-0.410106	-0.434208	0.351099	-0.151393	-0.608798	0.0818228	-0.150418	0.0956922	-0.228186	-0.478001	-0.436775	0.128733	midnightblue	0.7005
Mt2	yellow	0.106476	-0.15681	0.264217	0.583902	-0.225096	-0.0721933	0.821785	-0.0412726	0.385547	0.00670351	-0.63641	-0.852726	-0.575841	-0.687175	-0.371753	-0.101892	0.485309	-0.163647	0.0644892	-0.216306	yellow	0.8218
C3	yellow	0.0550715	-0.226857	0.275894	0.583878	-0.222329	-0.0750525	0.708325	0.0284567	0.377743	0.0126336	-0.622288	-0.770595	-0.593857	-0.412507	-0.193823	-0.250099	0.419632	-0.230775	0.0174699	-0.22633	yellow	0.7083
Ank	yellow	0.0645677	-0.196202	0.20666	0.583294	-0.133545	-0.12526	0.957906	0.142489	0.421422	0.0369929	-0.723513	-0.955641	-0.573428	-0.605391	-0.191556	-0.153138	0.680579	-0.0680341	0.133279	0.0423735	yellow	0.9579
Mast2	magenta	0.412555	0.277034	0.391042	0.583151	0.0824665	0.00959588	0.231918	-0.0487963	-0.0279175	-0.249433	-0.010499	-0.313266	-0.536036	0.0310623	0.0513274	0.0763166	0.102914	-0.295292	-0.144651	-0.236044	magenta	0.5832
Snapc1	magenta	0.451233	0.512314	0.117951	0.582949	-0.0606065	-0.342723	0.331917	-0.259608	-0.10146	-0.563935	-0.0423333	-0.387106	-0.564498	-0.497072	-0.230391	0.219825	0.234225	-0.088022	0.211427	-0.16001	magenta	0.5829
Elavl4	magenta	0.422604	0.39788	0.158144	0.582136	0.329084	-0.250409	0.318333	0.161863	-0.132049	-0.48895	-0.0256162	-0.339785	-0.532364	-0.187248	0.120463	0.128494	0.262885	-0.0491832	0.073099	0.266752	magenta	0.5821
Nap1l1	yellow	0.01072	-0.194191	0.185328	0.582122	-0.257405	-0.109858	0.795297	-0.0248814	0.458113	0.00363128	-0.696768	-0.847919	-0.584868	-0.568466	-0.286273	-0.146495	0.541645	-0.161002	0.108426	-0.242684	yellow	0.7953
Gphn	midnightblue	0.716474	0.65739	0.31829	0.581888	0.247092	-0.116603	0.0409981	-0.237654	-0.483957	-0.63122	0.361737	-0.0981609	-0.5436	0.0224274	-0.0198024	0.348452	-0.0160672	-0.153361	-0.138653	0.0427928	midnightblue	0.7165
Rab13	magenta	0.234266	0.0171531	0.378794	0.581738	0.50707	0.313876	0.516747	0.0938436	0.0648898	-0.0575872	-0.160128	-0.453243	-0.572803	-0.281223	-0.277805	-0.221155	0.108021	-0.386212	-0.279646	0.405452	magenta	0.5817
A4galt	magenta	0.204744	0.020603	0.455516	0.581303	0.31333	0.478394	0.244534	-0.140547	-0.00308512	-0.0232132	-0.00193132	-0.245936	-0.568221	-0.321334	-0.501374	-0.403728	-0.312284	-0.610879	-0.466802	0.00282232	magenta	0.5813
Insrr	magenta	0.279867	0.101552	0.423375	0.581215	0.558684	0.437822	0.30095	0.164964	-0.0850008	-0.0705931	-0.00627982	-0.305633	-0.591428	-0.167585	-0.202838	-0.246389	-0.165072	-0.486351	-0.427866	0.380465	magenta	0.5812
Bcor	magenta	0.405756	0.261249	0.247752	0.580966	0.283297	-0.0113112	0.372455	-0.0768475	-0.142458	-0.343164	-0.0375853	-0.299408	-0.478439	-0.157052	-0.177197	0.0540089	0.157295	-0.115718	-0.0897963	0.257023	magenta	0.581
Zfp131	midnightblue	0.784045	0.685156	0.300878	0.580754	0.111349	-0.298904	0.0878966	-0.333921	-0.487624	-0.670994	0.296383	-0.139776	-0.556965	-0.190924	-0.206859	0.54991	0.0774172	-0.051829	-0.0272705	-0.037714	midnightblue	0.784
Kif1a	yellow	-0.109202	-0.326241	0.134302	0.580611	-0.193438	-0.0379052	0.928265	0.0985297	0.569595	0.132808	-0.802015	-0.91612	-0.535825	-0.583014	-0.256967	-0.305153	0.607807	-0.13027	0.110379	-0.115986	yellow	0.9283
Lyz2	yellow	0.115732	-0.20597	0.365342	0.580308	-0.184762	-0.0235196	0.841561	-0.087876	0.32907	-0.00661449	-0.626074	-0.852369	-0.589895	-0.472812	-0.319497	-0.136516	0.520811	-0.181876	-0.0599515	-0.0735459	yellow	0.8416
Cpeb1	yellow	-0.0513042	-0.240707	0.0145618	0.58021	-0.0485702	-0.042946	0.916526	0.0576565	0.41177	0.00808118	-0.757617	-0.849661	-0.5348	-0.74847	-0.461046	-0.188176	0.566209	-0.0474716	0.107547	0.143102	yellow	0.9165
Arnt2	yellow	-0.0407254	-0.215737	0.0675293	0.580011	-0.120296	-0.114998	0.932963	0.100669	0.431507	0.0251789	-0.758003	-0.893743	-0.54167	-0.749504	-0.361261	-0.203027	0.618421	-0.0334397	0.15721	0.0744892	yellow	0.933
Ptpn12	red	0.600397	0.62584	0.145223	0.579977	0.0423577	-0.347052	0.292221	-0.444653	-0.244379	-0.695307	0.109619	-0.286882	-0.53457	-0.139911	-0.204816	0.494456	0.32289	-0.0163797	0.15251	-0.0637695	red	0.6258
Col9a2	yellow	0.20583	-0.0610836	0.369146	0.57941	0.305446	0.388422	0.627243	-0.0308982	-0.00524597	-0.0458218	-0.288756	-0.624657	-0.66444	-0.536824	-0.460774	-0.292449	0.0282345	-0.461794	-0.391601	0.332006	yellow	0.6272
St14	yellow	-0.0925274	-0.286426	0.13396	0.578951	-0.123177	-0.0137069	0.921283	-0.0311648	0.548889	0.0611669	-0.73829	-0.859691	-0.517429	-0.615121	-0.415686	-0.263053	0.562641	-0.153077	0.0769469	-0.0571255	yellow	0.9213
Sar1a	magenta	0.486785	0.040999	0.356322	0.578935	0.0982243	0.0215415	0.489919	0.0814079	-0.122673	-0.121603	-0.240237	-0.525974	-0.580095	-0.459992	-0.302507	0.144376	0.197909	-0.120641	-0.179344	0.10001	magenta	0.5789
Tgtp2	lightyellow	0.556658	0.415603	0.667214	0.578911	0.380773	0.307257	0.00474238	-0.32475	-0.335227	-0.336397	0.395275	-0.0161626	-0.568456	-0.0918115	-0.333459	-0.0823943	-0.385792	-0.604966	-0.496744	-0.041143	lightyellow	0.6672
Acpp	lightyellow	0.421574	0.159521	0.731379	0.578776	0.386605	0.503057	0.0848993	-0.16866	-0.213325	-0.157897	0.172182	-0.17478	-0.673518	-0.10549	-0.393438	-0.31828	-0.466407	-0.745088	-0.587498	0.0389833	lightyellow	0.7314
Synj2	yellow	0.102185	-0.158656	0.248795	0.578607	-0.0774636	-0.0786397	0.911775	0.1127	0.36003	0.0356436	-0.652398	-0.903072	-0.563474	-0.562903	-0.227622	-0.0879381	0.641541	-0.0759849	0.0613658	0.0734029	yellow	0.9118
Mx2	midnightblue	0.777616	0.475983	0.732962	0.578479	0.392032	0.260899	0.0449109	-0.320779	-0.471332	-0.40638	0.442696	-0.0927201	-0.607724	0.024186	-0.25016	0.23038	-0.272504	-0.492974	-0.518336	0.0349808	midnightblue	0.7776
Gbp10	magenta	0.394844	0.247488	0.65521	0.578438	0.317699	0.439304	0.0298788	-0.308531	-0.0917002	-0.190107	0.259679	-0.0984378	-0.60719	0.0665712	-0.238592	-0.249015	-0.412511	-0.76464	-0.515839	-0.269479	magenta	0.5784
Stard4	yellow	0.00889654	-0.124692	-0.0140541	0.577497	-0.146912	-0.19706	0.869947	-0.0618009	0.39151	-0.115393	-0.690862	-0.806439	-0.507751	-0.689998	-0.438533	-0.0614759	0.619045	0.0262563	0.210146	0.018415	yellow	0.8699
Tmem205	yellow	-0.0141192	-0.319535	0.312126	0.577458	-0.164278	0.0517777	0.936957	-0.0218787	0.522256	0.128588	-0.737595	-0.941994	-0.593876	-0.627119	-0.389267	-0.286721	0.518284	-0.26585	0.00394645	-0.11356	yellow	0.937
Nup98	midnightblue	0.789223	0.596265	0.472342	0.577002	0.217408	-0.0955139	0.100968	-0.285672	-0.477977	-0.583192	0.304585	-0.189761	-0.609452	-0.0238802	-0.186236	0.541208	0.0159663	-0.197382	-0.25871	0.0257843	midnightblue	0.7892
Mina	magenta	0.400455	0.383391	0.364812	0.576985	0.0270027	0.0323355	0.171388	-0.388447	-0.0258924	-0.312852	0.117381	-0.198633	-0.484012	-0.178074	-0.303419	0.115433	0.00774057	-0.319889	-0.111136	-0.391573	magenta	0.577
Wsb2	magenta	0.365747	0.224455	0.240412	0.576723	0.165379	0.11404	0.46304	-0.26856	-0.140829	-0.31851	-0.0842158	-0.456211	-0.591762	-0.245747	-0.360659	0.0660239	0.156121	-0.279387	-0.258673	0.166738	magenta	0.5767
Yipf7	yellow	-0.00773105	-0.136178	0.0957803	0.575852	0.0245429	0.0249403	0.84409	-0.0463776	0.351065	-0.0485801	-0.620835	-0.77474	-0.54688	-0.806412	-0.560318	-0.20634	0.43464	-0.135342	0.0666221	0.17776	yellow	0.8441
Ddhd1	yellow	0.325146	0.0159885	0.271104	0.57573	-0.0948911	-0.116735	0.842344	-0.142223	0.126671	-0.126183	-0.463113	-0.8282	-0.592486	-0.549099	-0.365594	0.160822	0.609169	-0.051096	0.00860005	0.0810677	yellow	0.8423
Parp12	red	0.519755	0.589883	0.411636	0.575266	0.193518	0.098363	0.088248	-0.487134	-0.283487	-0.499798	0.346049	-0.0891208	-0.528548	-0.0607646	-0.260133	0.136402	-0.147041	-0.387095	-0.261523	-0.136612	red	0.5899
Cspg4	yellow	-0.0260863	-0.258509	0.15942	0.575209	-0.00528265	0.0280575	0.830163	0.256023	0.388903	0.0949481	-0.698594	-0.835727	-0.564885	-0.729911	-0.302413	-0.324551	0.424844	-0.159615	0.0369227	0.120258	yellow	0.8302
Ranbp2	midnightblue	0.80485	0.670816	0.278576	0.575153	0.125998	-0.162502	0.0894621	-0.400816	-0.610159	-0.712963	0.276245	-0.170581	-0.593757	-0.125075	-0.271573	0.651385	0.0549889	-0.0532898	-0.210274	0.0638424	midnightblue	0.8049
Stk40	midnightblue	0.693545	0.496388	0.55994	0.57502	0.529274	0.247119	-0.120411	-0.094188	-0.504009	-0.388025	0.441892	0.0631607	-0.574959	0.167077	-0.101632	0.164292	-0.34047	-0.432363	-0.453602	0.1476	midnightblue	0.6935
BC028528	yellow	-0.141756	-0.182113	0.0877189	0.574712	-0.0229968	0.0744091	0.816481	-0.177518	0.556897	-0.013468	-0.638866	-0.731879	-0.510059	-0.630726	-0.553433	-0.268267	0.433896	-0.231422	0.0767695	-0.0752205	yellow	0.8165
Corin	yellow	0.0461824	-0.143164	0.182545	0.57415	0.180459	0.14147	0.745979	0.00640736	0.276086	-0.0372165	-0.497965	-0.681451	-0.569461	-0.681678	-0.485441	-0.316212	0.258057	-0.280343	-0.0630243	0.247765	yellow	0.746
Nbl1	yellow	-0.0612706	-0.385229	0.277884	0.574052	0.0092943	0.16304	0.885215	0.216785	0.472159	0.204667	-0.7245	-0.893959	-0.591158	-0.573792	-0.242659	-0.436203	0.422171	-0.306114	-0.0770446	0.0556757	yellow	0.8852
AA388235	magenta	0.422903	0.469949	0.0845202	0.573978	0.280556	-0.205414	0.362013	-0.157124	-0.168781	-0.531125	0.00317883	-0.268541	-0.449384	-0.408567	-0.291812	0.255033	0.272729	0.0360438	0.0779561	0.282863	magenta	0.574
Serp1	magenta	0.334001	0.331307	0.319721	0.573533	0.0997061	-0.00181386	0.340637	-0.413919	0.0673287	-0.40215	0.0132746	-0.345387	-0.561935	-0.257424	-0.313741	-0.0296765	0.0592846	-0.396214	-0.00693185	-0.232024	magenta	0.5735
Trpm6	magenta	0.22695	0.101318	0.212749	0.572809	0.243229	0.222995	0.445461	-0.206239	-0.112913	-0.272476	-0.173675	-0.419324	-0.597314	-0.49793	-0.545434	-0.082362	-0.015003	-0.320219	-0.307923	0.254049	magenta	0.5728
Icam1	midnightblue	0.921735	0.535105	0.579307	0.572548	0.307375	0.0515624	0.0319982	-0.27391	-0.69351	-0.524009	0.406659	-0.087178	-0.613178	0.0215517	-0.197576	0.40669	-0.1474	-0.275913	-0.418019	0.176178	midnightblue	0.9217
Aen	magenta	0.41287	0.24948	0.404023	0.57227	0.316214	0.234466	0.209932	-0.108441	-0.192324	-0.260463	0.124168	-0.223317	-0.553748	0.0145719	-0.140727	-0.0946037	-0.106646	-0.412492	-0.383633	0.114024	magenta	0.5723
Adssl1	yellow	-0.00505056	-0.311833	0.204988	0.572184	-0.172876	-0.108372	0.923721	0.232786	0.480361	0.133206	-0.795581	-0.940707	-0.558859	-0.612513	-0.168215	-0.22718	0.642861	-0.0768221	0.122468	-0.0357875	yellow	0.9237
Rpl22l1	magenta	0.286363	0.106095	0.464016	0.571927	0.23924	0.212792	0.380615	-0.252711	0.0736773	-0.202259	-0.102065	-0.401878	-0.607679	-0.324575	-0.469871	-0.0652403	-0.0423684	-0.482498	-0.2579	-0.0836474	magenta	0.5719
Sag	yellow	0.309569	0.0228341	0.264746	0.571272	0.243496	0.11313	0.634998	0.0470062	-0.0853846	-0.128146	-0.305243	-0.589972	-0.573297	-0.593721	-0.441014	0.00626842	0.239564	-0.134942	-0.206586	0.415551	yellow	0.635
Socs7	lightyellow	0.545448	0.372803	0.580775	0.571194	0.477979	0.280568	0.0690316	-0.0823436	-0.288768	-0.328021	0.326604	-0.13041	-0.568289	0.0731152	-0.0437168	-0.010341	-0.238954	-0.515376	-0.426358	0.0405703	lightyellow	0.5808
Tmco3	red	0.448682	0.592647	0.208737	0.57113	0.152553	-0.192965	0.17644	-0.241643	-0.194881	-0.585857	0.191349	-0.176333	-0.479302	0.0158987	0.00342134	0.194956	0.130752	-0.111888	-0.0095452	-0.00762406	red	0.5926
Igsf8	magenta	0.424618	0.449157	0.382763	0.571068	0.349831	0.112653	0.21489	-0.408568	-0.0811874	-0.482496	0.212649	-0.163558	-0.53852	-0.127122	-0.320157	-0.0742487	-0.103078	-0.471483	-0.113632	0.0516189	magenta	0.5711
Mllt3	red	0.570837	0.631734	0.134502	0.570792	0.412191	-0.0786069	0.164335	-0.260712	-0.402013	-0.663889	0.244633	-0.1369	-0.532085	-0.106733	-0.21433	0.360648	0.065639	-0.0923855	-0.0664929	0.32352	red	0.6317
Atp1a3	yellow	0.0334639	-0.266825	0.296531	0.569847	-0.170921	-0.0239269	0.934826	-0.00125174	0.480819	0.0726486	-0.709993	-0.943557	-0.581302	-0.469471	-0.22846	-0.191365	0.620236	-0.189284	0.0340692	-0.0943084	yellow	0.9348
Colec12	yellow	0.0916114	-0.172726	0.107073	0.569162	-0.105487	-0.0497772	0.864673	-0.10189	0.315411	-0.0414373	-0.623837	-0.791664	-0.531716	-0.613452	-0.468371	-0.0768651	0.530525	-0.0635529	0.037904	0.0740281	yellow	0.8647
Upk1a	yellow	0.225938	-0.0373644	0.248557	0.569072	0.199117	0.20165	0.61126	-0.0741149	-0.00556422	-0.0720067	-0.318282	-0.560765	-0.573788	-0.762751	-0.646089	-0.140984	0.112173	-0.253858	-0.233237	0.281497	yellow	0.6113
Adar	magenta	0.384615	0.377648	0.537357	0.568682	0.368669	0.306093	0.0731384	-0.319712	-0.0704238	-0.28584	0.308009	-0.0836719	-0.541181	-0.139692	-0.343313	-0.146167	-0.325837	-0.608626	-0.357723	-0.145159	magenta	0.5687
Mex3c	magenta	0.650791	0.511367	0.278404	0.56773	0.0126091	-0.334446	0.178304	-0.163589	-0.292743	-0.529151	0.150541	-0.202021	-0.471392	-0.0916057	0.0506689	0.314382	0.204054	-0.0202815	0.0637708	-0.137993	magenta	0.5677
Cd9	yellow	0.0360089	-0.154705	0.136052	0.56715	0.0101884	0.0102079	0.816295	-0.0462581	0.371247	-0.0444975	-0.572891	-0.717594	-0.462097	-0.416902	-0.320959	-0.103489	0.547943	-0.0729218	0.0117419	0.0972433	yellow	0.8163
Ccl3	midnightblue	0.688956	0.513386	0.48878	0.566403	0.292855	0.125482	0.0491711	-0.440318	-0.425594	-0.555338	0.376197	-0.0839278	-0.582947	0.073836	-0.172065	0.137287	-0.188699	-0.477205	-0.310857	-0.0210314	midnightblue	0.689
Bcl6	magenta	0.707646	0.262015	0.484853	0.566213	0.124806	-0.0503191	0.304627	-0.0573373	-0.410403	-0.286553	0.0341541	-0.344171	-0.571459	-0.25485	-0.20924	0.301939	0.116992	-0.100415	-0.236085	0.123365	magenta	0.5662
Cacna1a	yellow	-0.0877239	-0.27897	0.0513775	0.565855	-0.138037	-0.0951966	0.951667	0.123039	0.515985	0.0657165	-0.809136	-0.910489	-0.510471	-0.634952	-0.291219	-0.194624	0.670155	-0.0236421	0.154464	0.0273539	yellow	0.9517
Cast	yellow	0.312026	0.213759	0.111965	0.565395	-0.0530157	-0.164703	0.514073	-0.452857	0.0475817	-0.389982	-0.221543	-0.469481	-0.521595	-0.361411	-0.468245	0.22952	0.351182	-0.0774797	0.0643905	-0.0863095	yellow	0.5141
Clcf1	midnightblue	0.604219	0.539689	0.426462	0.565071	0.383708	0.0444289	0.00231553	-0.221251	-0.443112	-0.510482	0.349065	0.011169	-0.520383	-0.242154	-0.321185	0.0664933	-0.234399	-0.305619	-0.246138	0.178344	midnightblue	0.6042
Psmd12	magenta	0.569042	0.382843	0.333439	0.564612	0.184528	-0.0816072	0.229861	-0.17339	-0.13909	-0.344934	0.104182	-0.247977	-0.530271	-0.234209	-0.205402	0.190463	0.108946	-0.20914	-0.00660637	-0.056218	magenta	0.5646
Nceh1	yellow	0.0261433	-0.296421	0.232464	0.564506	-0.154812	-0.0138883	0.970954	0.0221015	0.457493	0.0954683	-0.753315	-0.948125	-0.551435	-0.580507	-0.327333	-0.155281	0.641783	-0.122456	0.0394005	-0.00941334	yellow	0.971
Dek	magenta	0.348673	0.340415	0.338913	0.564303	-0.0874374	-0.152027	0.35298	-0.390687	-0.0423645	-0.415493	-0.0365318	-0.424094	-0.581341	-0.324956	-0.261103	0.058221	0.14523	-0.261042	-0.061668	-0.251686	magenta	0.5643
Plxnc1	yellow	-0.0309536	-0.272628	0.152945	0.564127	-0.203237	-0.0307842	0.869895	-0.167983	0.45407	0.0166711	-0.712951	-0.83158	-0.535236	-0.533047	-0.471461	-0.14876	0.554734	-0.131634	0.0450395	-0.113446	yellow	0.8699
Rnd1	midnightblue	0.662381	0.353569	0.543114	0.564074	0.399316	0.212098	-0.004245	-0.177685	-0.436883	-0.351447	0.323018	-0.0404674	-0.601051	-0.151789	-0.340259	0.0329344	-0.354454	-0.478116	-0.378994	0.0887536	midnightblue	0.6624
Tpbg	yellow	0.238431	0.0257206	0.125968	0.563984	-0.263846	-0.31974	0.746739	-0.0946982	0.242143	-0.179198	-0.525238	-0.750155	-0.510795	-0.485831	-0.184919	0.136502	0.638545	0.0541224	0.243907	-0.20428	yellow	0.7467
Rpl24	magenta	0.295	0.192912	0.528435	0.563895	0.138544	0.21468	0.339426	-0.372017	0.132772	-0.242193	-0.00874895	-0.360041	-0.544407	0.0533783	-0.198294	-0.0653549	0.0576279	-0.514119	-0.235853	-0.275903	magenta	0.5639
Dph5	magenta	0.431726	0.488328	0.405401	0.563202	0.260822	0.0314266	0.131135	-0.246745	-0.0210656	-0.446106	0.228163	-0.153298	-0.520811	0.00440146	-0.0799244	-0.0244305	-0.0562272	-0.425292	-0.0728457	-0.139987	magenta	0.5632
Rab21	red	0.52841	0.689983	0.0362363	0.563078	0.3051	-0.223117	0.0813276	-0.176291	-0.36944	-0.729586	0.236577	-0.0768743	-0.503674	-0.0517426	-0.0473964	0.323981	0.0692735	-0.0536403	0.0282534	0.198276	red	0.69
2700060E02Rik	yellow	0.00820967	0.107101	0.0499191	0.562954	-0.12888	-0.12977	0.656947	-0.296491	0.439904	-0.218245	-0.421991	-0.615689	-0.503266	-0.598563	-0.414649	-0.177598	0.377559	-0.219055	0.24327	-0.255093	yellow	0.6569
Mgst3	yellow	-0.0313038	-0.16094	0.212689	0.562859	0.0263176	0.184173	0.708399	-0.317711	0.433096	-0.0483043	-0.491143	-0.644636	-0.547019	-0.456715	-0.584857	-0.268312	0.250605	-0.392959	-0.0820705	-0.111707	yellow	0.7084
Vim	yellow	0.125074	-0.269148	0.402726	0.56261	-0.187567	0.0234067	0.776176	-0.0683075	0.344759	0.0420029	-0.620801	-0.820137	-0.589949	-0.374736	-0.281032	-0.135291	0.457494	-0.247203	-0.0899407	-0.176489	yellow	0.7762
Gbp4	midnightblue	0.65913	0.668395	0.418286	0.562448	0.16001	-0.145605	0.124596	-0.451116	-0.428474	-0.697286	0.318745	-0.13999	-0.556007	-0.140732	-0.24474	0.263347	-0.027052	-0.24377	-0.120851	0.0293012	midnightblue	0.6591
Txn1	yellow	0.275554	-0.143805	0.53465	0.562445	0.0109354	0.153981	0.652693	-0.0819266	0.142824	-0.0128635	-0.378435	-0.690339	-0.624274	-0.227888	-0.23924	-0.16135	0.275152	-0.352553	-0.233946	-0.0154363	yellow	0.6527
Grina	yellow	0.149328	-0.0264172	0.345604	0.562412	-0.0245235	0.0987364	0.596855	-0.158781	0.122251	-0.0965465	-0.378858	-0.607944	-0.573444	-0.275336	-0.274354	-0.105364	0.309541	-0.256155	-0.208242	-0.0105445	yellow	0.5969
Klrb1c	yellow	-0.0954771	-0.301853	0.122941	0.561392	-0.0822594	-0.0379742	0.856871	0.187083	0.489277	0.111841	-0.767072	-0.838084	-0.531656	-0.674963	-0.344068	-0.290615	0.519053	-0.110814	0.0968175	0.052365	yellow	0.8569
Apold1	yellow	0.145253	-0.101377	0.248676	0.561317	0.364978	0.30568	0.587395	0.0857815	0.0204919	-0.055392	-0.322717	-0.532011	-0.573998	-0.517621	-0.417428	-0.310729	0.0609926	-0.341868	-0.264125	0.423482	yellow	0.5874
Rufy3	magenta	0.526835	0.472048	0.345112	0.561101	-0.0462122	-0.120094	0.17863	-0.494568	-0.23091	-0.524946	0.113972	-0.241771	-0.547911	0.0274139	-0.177109	0.325809	0.123585	-0.215307	-0.1383	-0.2628	magenta	0.5611
Cd63	yellow	0.0950766	-0.074563	0.160852	0.56084	-0.13795	-0.0683617	0.869402	-0.182957	0.291081	-0.127612	-0.600793	-0.838049	-0.56186	-0.666711	-0.443793	-0.0510841	0.537904	-0.103484	0.0717414	0.0308195	yellow	0.8694
Anxa4	yellow	0.162939	-0.0568355	0.250694	0.560394	-0.118427	-0.0683916	0.859443	-0.15316	0.377764	-0.0249644	-0.520452	-0.810342	-0.535252	-0.489955	-0.341769	-0.0518294	0.609175	-0.1426	0.103388	-0.0566068	yellow	0.8594
Tmem51	yellow	0.100135	-0.0459494	0.0894506	0.559954	0.0490273	0.0140277	0.717325	-0.0214245	0.159434	-0.128967	-0.506666	-0.670071	-0.537005	-0.755757	-0.517545	-0.0781115	0.352567	-0.0961671	-0.019426	0.207582	yellow	0.7173
Gnas	yellow	0.127446	-0.0887419	0.143428	0.559269	-0.145822	-0.152735	0.908607	0.0407196	0.279266	-0.065186	-0.655729	-0.899345	-0.54665	-0.619875	-0.256888	0.029095	0.684557	0.0216046	0.104146	0.0970776	yellow	0.9086
Psma5	red	0.438275	0.591243	0.287181	0.558803	0.368953	-0.0260968	0.0176196	-0.205083	-0.116166	-0.525246	0.333532	-0.0102871	-0.465227	0.153872	0.00551771	0.0694758	-0.0555159	-0.311716	-0.030229	-0.0379607	red	0.5912
1110008P14Rik	yellow	0.0637192	-0.330377	0.519883	0.558784	0.154646	0.518775	0.609164	-0.107025	0.309061	0.190208	-0.408885	-0.640751	-0.635204	-0.222891	-0.419286	-0.414945	0.0385489	-0.627518	-0.458797	-0.0524965	yellow	0.6092
Arid5a	midnightblue	0.836416	0.39839	0.595784	0.558486	0.338053	0.208136	-0.0114232	-0.195743	-0.629779	-0.373235	0.365927	-0.0610582	-0.598914	0.0250914	-0.23002	0.310191	-0.266913	-0.344832	-0.496056	0.117157	midnightblue	0.8364
Madcam1	green	0.274869	0.196492	0.527984	0.55824	0.511719	0.500399	0.120816	-0.129968	-0.0324187	-0.109382	0.207522	-0.0962833	-0.533558	-0.0888316	-0.314391	-0.400076	-0.390842	-0.700237	-0.455623	0.0672453	green	0.5117
Stim2	red	0.633619	0.781741	0.143561	0.558236	0.206943	-0.353274	0.0238202	-0.335849	-0.358753	-0.805608	0.359665	-0.0156599	-0.462194	0.00736892	-0.046058	0.364008	0.0779655	-0.0434141	0.142718	0.0325915	red	0.7817
Eif3m	yellow	0.373819	0.288065	0.111556	0.557901	-0.0490841	-0.358463	0.609299	-0.201363	0.0784499	-0.41746	-0.256487	-0.561947	-0.497507	-0.278468	-0.157233	0.268635	0.582612	0.0582004	0.244412	0.00525077	yellow	0.6093
Ankrd17	midnightblue	0.79975	0.696236	0.294646	0.557715	0.338369	-0.110831	0.0184683	-0.180107	-0.587902	-0.687631	0.364127	-0.0813018	-0.550765	0.128528	0.00484663	0.57773	0.0472118	-0.0843452	-0.197417	0.19971	midnightblue	0.7997
Sulf2	yellow	-0.106576	-0.283917	0.117728	0.557565	-0.148507	-0.0993611	0.851598	0.193756	0.54368	0.0940509	-0.763582	-0.860234	-0.527629	-0.619066	-0.194511	-0.324955	0.554517	-0.127153	0.162621	-0.0827384	yellow	0.8516
Runx3	yellow	0.120388	-0.160158	0.164622	0.557319	0.100081	0.114642	0.735971	-0.0399339	0.18296	-0.0543337	-0.517433	-0.687174	-0.575812	-0.639341	-0.53358	-0.232648	0.275733	-0.224466	-0.0747212	0.249493	yellow	0.736
Gyg	yellow	-0.0894587	-0.260194	0.0912707	0.557115	-0.159635	-0.0125112	0.856662	-0.12556	0.51736	0.0376168	-0.739639	-0.800114	-0.509035	-0.655104	-0.51489	-0.176489	0.534456	-0.122039	0.120686	-0.0986551	yellow	0.8567
Scpep1	yellow	0.104832	-0.286968	0.317635	0.55702	-0.0476562	0.137889	0.826687	-0.0995279	0.33056	0.089614	-0.59252	-0.789415	-0.543555	-0.374069	-0.390366	-0.0888304	0.460763	-0.223297	-0.176608	-0.0148586	yellow	0.8267
Timeless	magenta	0.461951	0.28938	0.394987	0.556634	0.262058	0.243702	0.207336	-0.281608	-0.35069	-0.342703	0.104456	-0.228682	-0.581521	-0.275188	-0.479455	0.0940072	-0.16227	-0.343297	-0.41655	0.161879	magenta	0.5566
Gfap	yellow	0.129413	-0.234604	0.403966	0.55661	-0.133621	0.0332685	0.805364	0.149265	0.35617	0.133281	-0.609139	-0.88403	-0.598106	-0.409138	-0.0661195	-0.160972	0.516737	-0.227087	-0.0594965	-0.145333	yellow	0.8054
Apoc2	yellow	0.107052	-0.252166	0.46168	0.556597	-0.0758135	0.196356	0.79632	-0.0230435	0.321212	0.105032	-0.551027	-0.851448	-0.62471	-0.40596	-0.250707	-0.270492	0.347168	-0.379072	-0.20792	-0.0824551	yellow	0.7963
Rnf4	magenta	0.634478	0.470349	0.341203	0.556389	0.296881	0.00119207	0.13198	-0.108461	-0.371713	-0.443323	0.217758	-0.169433	-0.524654	-0.273941	-0.273762	0.260952	-0.0745084	-0.207927	-0.200293	0.116607	magenta	0.5564
Dtnbp1	yellow	0.0805213	-0.271957	0.25673	0.556378	-0.0025505	0.160828	0.784662	-0.0341087	0.22734	0.0890442	-0.595132	-0.75622	-0.563869	-0.460808	-0.462911	-0.0841076	0.425417	-0.173783	-0.194629	0.122548	yellow	0.7847
Usp31	red	0.615644	0.717263	0.174077	0.556049	0.172577	-0.218985	0.0575691	-0.329433	-0.337889	-0.660559	0.312932	-0.0451562	-0.443118	0.0143899	-0.0975108	0.458459	0.100964	-0.0215912	0.0379686	-0.0170607	red	0.7173
Psat1	yellow	0.0516615	-0.230903	0.231579	0.555779	-0.171498	-0.118538	0.932557	0.160636	0.478719	0.0845429	-0.731086	-0.948174	-0.547073	-0.596871	-0.17706	-0.16188	0.664448	-0.0763141	0.157216	-0.0307176	yellow	0.9326
Tcof1	magenta	0.377962	0.263907	0.517037	0.555519	0.3285	0.282666	0.139217	-0.170577	-0.0284478	-0.202789	0.177702	-0.184356	-0.540118	-0.128687	-0.255932	-0.159873	-0.217008	-0.550967	-0.292081	-0.109292	magenta	0.5555
Hipk3	magenta	0.627185	0.393437	0.164774	0.555515	-0.0154164	-0.264268	0.428189	-0.250639	-0.254024	-0.486702	-0.0760036	-0.42869	-0.502944	-0.105351	-0.149072	0.595658	0.476558	0.129493	0.0314415	0.0535752	magenta	0.5555
D17Wsu92e	grey	0.310086	0.37144	0.33824	0.554847	0.336704	0.159502	0.0945633	-0.189778	-0.00997666	-0.310932	0.190148	-0.082892	-0.457803	0.0811721	-0.0863453	-0.00771739	-0.0598419	-0.400434	-0.166525	-0.173523	grey	-0.1735
Abtb2	lightyellow	0.527736	0.341714	0.639793	0.554447	0.307622	0.302661	0.031284	-0.324306	-0.322124	-0.348993	0.287971	-0.113921	-0.645116	-0.131525	-0.366952	-0.159648	-0.411096	-0.64414	-0.43482	-0.0178038	lightyellow	0.6398
Fuca1	yellow	-0.0739195	-0.170057	0.0180058	0.554374	-0.168083	-0.125879	0.894876	-0.146802	0.51563	-0.0629752	-0.719686	-0.81265	-0.477382	-0.572875	-0.426047	-0.103443	0.651533	-0.0326901	0.198948	-0.0520777	yellow	0.8949
Rell1	yellow	-0.0742692	-0.299412	0.173757	0.554273	-0.0943544	0.0941132	0.91443	-0.0514663	0.443078	0.0876083	-0.73549	-0.855905	-0.538514	-0.634727	-0.495688	-0.246514	0.504371	-0.173005	-0.0328655	0.0623266	yellow	0.9144
Slc11a2	lightyellow	0.633965	0.262123	0.713316	0.553699	0.368967	0.398942	0.0360478	-0.233477	-0.371995	-0.236317	0.316131	-0.116432	-0.612555	0.253988	-0.126532	0.0787795	-0.267252	-0.604273	-0.610035	-0.0616718	lightyellow	0.7133
Slc39a1	magenta	0.447161	0.391885	0.285128	0.55348	0.357802	0.0783311	0.220053	-0.113523	-0.212273	-0.38028	0.122377	-0.220192	-0.506464	-0.0517483	-0.112719	0.16281	0.06189	-0.237248	-0.17411	0.172458	magenta	0.5535
Zc3h12c	magenta	0.525936	0.486649	0.439234	0.553378	0.107206	0.0551548	0.0412195	-0.43107	-0.20632	-0.477817	0.232657	-0.134659	-0.580396	-0.0816814	-0.257107	0.0816424	-0.182589	-0.461788	-0.174173	-0.301394	magenta	0.5534
Got1	yellow	0.0663216	-0.286132	0.215168	0.552409	-0.211163	-0.0590631	0.948867	-0.0294012	0.420824	0.0683718	-0.745748	-0.937525	-0.547868	-0.606078	-0.366148	-0.061827	0.645725	-0.0850152	0.0478502	-0.0747365	yellow	0.9489
C130026I21Rik	lightyellow	0.594559	0.239262	0.834916	0.552387	0.371056	0.489235	-0.0141547	-0.3435	-0.348242	-0.214142	0.368616	-0.0659723	-0.62389	0.0823177	-0.357251	-0.0699602	-0.473284	-0.729004	-0.687756	-0.0913966	lightyellow	0.8349
Acot10	magenta	0.53627	0.540093	0.270054	0.552336	0.0245398	-0.17814	0.263686	-0.587455	-0.172961	-0.623832	0.131875	-0.267025	-0.538005	-0.291466	-0.424654	0.275417	0.126184	-0.229661	0.0200963	-0.135481	magenta	0.5523
Slc12a4	lightyellow	0.493473	0.164475	0.579598	0.552267	0.521282	0.418792	0.08457	0.0874825	-0.22371	-0.0940577	0.220124	-0.135967	-0.563827	0.0574907	-0.103395	-0.128111	-0.286287	-0.537738	-0.515681	0.141567	lightyellow	0.5796
Prelid1	yellow	0.0134148	0.0172083	0.0319652	0.552139	-0.184845	-0.165598	0.68961	-0.271546	0.443318	-0.145362	-0.516235	-0.632258	-0.46077	-0.487705	-0.45132	0.0459225	0.522139	-0.0301704	0.219048	-0.203954	yellow	0.6896
Lrrfip1	yellow	0.11869	-0.215143	0.174832	0.551397	-0.155887	-0.110472	0.814035	0.0960194	0.348878	0.040283	-0.682355	-0.820174	-0.525953	-0.528284	-0.283589	-0.0454378	0.585322	-0.0294645	0.106467	-0.0183126	yellow	0.814
Eif1a	midnightblue	0.748789	0.303319	0.594456	0.551108	0.326799	0.178799	0.216693	-0.248047	-0.443283	-0.337336	0.209675	-0.239594	-0.59075	-0.0494849	-0.282244	0.25865	-0.0602669	-0.343776	-0.42339	0.159051	midnightblue	0.7488
Gusb	yellow	-0.0411798	-0.244111	0.174488	0.550705	-0.12961	-0.00216649	0.895018	-0.110441	0.501529	0.0476967	-0.66831	-0.833171	-0.495802	-0.501724	-0.399254	-0.138847	0.588048	-0.124243	0.0270607	-0.0701848	yellow	0.895
H2-Aa	yellow	0.085886	-0.0765164	0.382883	0.550359	-0.0249329	0.179514	0.525369	-0.414184	0.296434	-0.119014	-0.296046	-0.532464	-0.591102	-0.385401	-0.561307	-0.30794	0.0419788	-0.536116	-0.195245	-0.261071	yellow	0.5254
H2-Oa	magenta	0.197582	0.258219	0.252237	0.550302	0.0516236	0.00228504	0.272319	-0.355988	0.15686	-0.309535	-0.0242358	-0.252125	-0.50288	-0.278366	-0.335106	-0.271711	-0.0239295	-0.433417	0.0372846	-0.279965	magenta	0.5503
Akap5	yellow	-0.0148227	-0.200806	0.0547097	0.550226	-0.0583697	-0.0713441	0.842546	0.125063	0.339877	0.0139631	-0.672817	-0.786509	-0.496169	-0.668202	-0.30659	-0.216769	0.525295	-0.0444285	0.083527	0.11791	yellow	0.8425
Syt8	yellow	0.224001	-0.055597	0.204619	0.550202	0.160502	0.172525	0.603664	-0.0629812	-0.0108515	-0.130942	-0.34654	-0.580701	-0.560769	-0.346748	-0.343443	0.0202334	0.251391	-0.184695	-0.281377	0.253722	yellow	0.6037
Il19	green	0.540195	0.541975	0.364225	0.549639	0.617423	0.0914464	-0.0226478	-0.0614215	-0.347527	-0.515087	0.396896	0.0503418	-0.48995	0.0646145	-0.0797609	0.105609	-0.199597	-0.329347	-0.208514	0.286317	green	0.6174
Atp11a	red	0.614536	0.646865	0.189503	0.548629	-0.000670353	-0.350511	0.0942852	-0.344797	-0.349117	-0.688611	0.225102	-0.152298	-0.495854	-0.00470186	-0.0287659	0.467653	0.164256	-0.0359214	0.0156698	-0.142511	red	0.6469
Arf5	magenta	0.372299	0.330125	0.279562	0.548627	0.415584	-0.00333441	0.327845	-0.0870096	-0.0612035	-0.352597	0.092034	-0.272276	-0.498937	-0.149853	-0.154346	0.038158	0.118294	-0.224581	-0.0573484	0.21804	magenta	0.5486
Myd88	lightyellow	0.705235	0.305304	0.794224	0.54854	0.394654	0.42992	-0.016962	-0.282789	-0.405698	-0.214149	0.398861	-0.0532091	-0.600985	-0.00370708	-0.324163	0.0342342	-0.41572	-0.636763	-0.592301	-0.0856291	lightyellow	0.7942
Ms4a4b	magenta	0.326965	0.155471	0.456955	0.548029	0.220789	0.250323	0.156281	-0.286284	-0.203795	-0.249263	0.0858934	-0.170346	-0.564134	-0.312445	-0.446532	-0.247971	-0.318823	-0.510696	-0.41568	-0.0113809	magenta	0.548
Cnn3	yellow	-0.02586	-0.183432	0.0649701	0.547594	0.0620774	0.0586013	0.730194	0.231593	0.297965	0.0488356	-0.628384	-0.737054	-0.554485	-0.705521	-0.316513	-0.253892	0.356377	-0.145741	0.00510448	0.184886	yellow	0.7302
Syngr1	yellow	-0.0478159	-0.25672	0.175308	0.547527	-0.155954	0.0402837	0.867023	-0.155391	0.472391	0.0414185	-0.687315	-0.829765	-0.521986	-0.520257	-0.443681	-0.13918	0.532781	-0.157954	0.00222986	-0.091283	yellow	0.867
Parvb	yellow	0.0746201	-0.0807976	0.291674	0.547474	0.09603	0.176553	0.707199	-0.259534	0.273513	-0.0573365	-0.361147	-0.591005	-0.486049	-0.363346	-0.430921	-0.245767	0.309524	-0.321317	-0.137895	0.0649648	yellow	0.7072
Dnajc21	midnightblue	0.727374	0.647053	0.234693	0.546993	0.0605234	-0.200212	0.0803241	-0.437205	-0.466169	-0.675325	0.265309	-0.162386	-0.570135	-0.0408166	-0.201915	0.546165	0.0536558	-0.0968303	-0.0692988	-0.0831205	midnightblue	0.7274
Atp11b	midnightblue	0.624662	0.545827	0.300479	0.546907	0.170408	-0.104349	0.0951013	-0.255707	-0.427696	-0.620365	0.191899	-0.177053	-0.559667	-0.0622976	-0.171693	0.424633	0.0172932	-0.127935	-0.211653	0.0943326	midnightblue	0.6247
Rrs1	magenta	0.520061	0.271223	0.444924	0.546888	0.141615	0.0564442	0.231908	-0.113862	-0.154926	-0.225416	0.0554792	-0.337731	-0.607048	0.0105833	-0.0602412	0.126462	0.0686706	-0.335042	-0.192725	-0.0997488	magenta	0.5469
Scarb1	yellow	0.00259473	-0.181391	0.119563	0.545891	-0.105809	-0.125236	0.895616	-0.023924	0.439545	-0.0131118	-0.669475	-0.830409	-0.478341	-0.49996	-0.308722	-0.0350916	0.686879	-0.00161316	0.132626	0.00548004	yellow	0.8956
Grrp1	yellow	0.245908	0.0235436	0.241433	0.544347	0.299798	0.245175	0.547984	-0.0288207	-0.103801	-0.149725	-0.249083	-0.511347	-0.573446	-0.628959	-0.564884	-0.0927451	0.0516841	-0.278275	-0.315315	0.417357	yellow	0.548
Trim13	midnightblue	0.568295	0.458394	0.395876	0.54358	0.337915	0.188755	0.0682592	-0.24636	-0.373476	-0.402034	0.29265	-0.0949188	-0.526668	0.00875316	-0.249193	0.259868	-0.153272	-0.305931	-0.388452	0.0889754	midnightblue	0.5683
Ier5l	green	0.20471	-0.0311581	0.522181	0.543274	0.412226	0.55764	0.169685	-0.0791493	-0.0428046	0.0574449	0.0340523	-0.173152	-0.575056	-0.268941	-0.479162	-0.503591	-0.426232	-0.693566	-0.523019	0.103855	green	0.4122
Eif2ak2	red	0.60056	0.683795	0.369666	0.543223	0.181209	-0.116627	0.128661	-0.47087	-0.351703	-0.701574	0.329132	-0.174853	-0.549994	-0.0135994	-0.131342	0.310072	0.0150386	-0.265388	-0.126726	-0.00254034	red	0.6838
Tet2	midnightblue	0.75131	0.678417	0.355814	0.543	0.149497	-0.0738029	-0.0141247	-0.460821	-0.616544	-0.720446	0.3793	-0.0767785	-0.577899	0.0167693	-0.198152	0.47639	-0.104821	-0.205845	-0.287177	0.00157684	midnightblue	0.7513
Plscr1	magenta	0.415592	0.0915208	0.564853	0.542812	0.227662	0.344963	0.215737	-0.266031	-0.268951	-0.162177	0.0663712	-0.28965	-0.652241	-0.13433	-0.418215	-0.0956218	-0.206717	-0.549026	-0.550763	0.030493	magenta	0.5428
Fkbpl	magenta	0.00729357	0.00191789	0.322489	0.542778	0.242681	0.412091	0.360804	-0.207414	0.192212	-0.0238934	-0.133159	-0.339226	-0.530237	-0.319259	-0.455493	-0.444302	-0.147311	-0.586045	-0.329608	-0.0569365	magenta	0.5428
Fndc4	yellow	0.0735762	0.125701	0.0518088	0.54216	0.205485	-0.0313155	0.481058	0.191064	0.0906163	-0.201825	-0.308683	-0.491996	-0.533439	-0.619196	-0.203108	-0.28247	0.162459	-0.178895	0.0562891	0.234307	yellow	0.4811
Noc4l	magenta	0.521029	0.366217	0.504965	0.541817	0.352467	0.220503	0.0164978	-0.156851	-0.294648	-0.292523	0.299285	-0.0856841	-0.523269	-0.0173947	-0.172975	0.11694	-0.202184	-0.400797	-0.388163	-0.0644777	magenta	0.5418
Xdh	magenta	0.410049	0.240316	0.477051	0.541555	0.169507	0.174759	0.23692	-0.366015	-0.149793	-0.269019	0.06563	-0.254655	-0.578357	-0.388635	-0.593892	-0.0381039	-0.155505	-0.444876	-0.268827	-0.0233102	magenta	0.5416
4933427G17Rik	magenta	0.406734	0.0567206	0.347768	0.540812	0.335411	0.296464	0.356292	0.0140404	-0.136643	-0.082055	-0.0778695	-0.327832	-0.52788	-0.239171	-0.340075	-0.0174189	-0.0148854	-0.28157	-0.337736	0.284247	magenta	0.5408
Flywch2	yellow	0.129418	-0.08963	0.269991	0.540577	0.217659	0.185875	0.700729	-0.0738605	0.19451	-0.0621111	-0.373945	-0.642693	-0.554817	-0.526917	-0.414992	-0.227622	0.268071	-0.312119	-0.131867	0.243332	yellow	0.7007
Ism1	green	0.530187	0.325665	0.472083	0.540526	0.618842	0.368223	0.0290588	-0.0597795	-0.33472	-0.303216	0.325793	-0.0657935	-0.58636	0.101822	-0.107648	-0.0933066	-0.326693	-0.555047	-0.463215	0.268091	green	0.6188
2700029M09Rik	yellow	0.00397716	-0.206632	0.145971	0.53995	-0.080484	-0.0803292	0.852271	0.197988	0.44539	0.0864038	-0.696548	-0.846487	-0.511768	-0.470105	-0.130183	-0.123805	0.650129	-0.046501	0.134361	0.0242203	yellow	0.8523
Tnip2	midnightblue	0.678173	0.261669	0.599965	0.539641	0.0368067	0.203133	0.173616	-0.369466	-0.409131	-0.284984	0.183847	-0.284095	-0.609742	0.0835775	-0.180315	0.233914	-0.10513	-0.401505	-0.52588	-0.178377	midnightblue	0.6782
S100a1	yellow	0.00743501	-0.332674	0.41559	0.539589	0.0400984	0.274595	0.722479	-0.141646	0.443376	0.139396	-0.508034	-0.667433	-0.503526	-0.3635	-0.45122	-0.328179	0.2545	-0.409012	-0.189172	-0.12566	yellow	0.7225
Oas1g	lightyellow	0.370135	0.228174	0.567972	0.539505	0.289883	0.333311	0.12739	-0.270553	-0.0849894	-0.260274	0.163977	-0.20537	-0.575254	0.270852	-0.0144464	-0.102857	-0.173627	-0.605852	-0.430263	-0.206034	lightyellow	0.568
Espn	yellow	0.207571	0.0241029	0.308004	0.539148	0.404638	0.324246	0.514156	0.0531172	-0.0570437	-0.0943374	-0.189403	-0.480508	-0.568878	-0.415345	-0.377255	-0.191778	0.043242	-0.340671	-0.364587	0.450493	yellow	0.5142
Pi4k2b	midnightblue	0.732093	0.696087	0.233345	0.539033	0.321948	-0.162477	0.0619008	-0.360441	-0.506248	-0.746033	0.355018	-0.0591883	-0.522651	-0.0262624	-0.237899	0.500765	0.00479665	-0.0760145	-0.0771427	0.238561	midnightblue	0.7321
AY512915	yellow	0.0873627	-0.205823	0.477804	0.538746	0.0718521	0.33972	0.582273	-0.0728835	0.35164	0.11906	-0.397016	-0.637814	-0.583459	-0.243116	-0.283354	-0.227133	0.165224	-0.499215	-0.273395	-0.212423	yellow	0.5823
Prpf38a	midnightblue	0.834633	0.788241	0.312225	0.538259	0.349391	-0.125639	-0.0446742	-0.334138	-0.656571	-0.772997	0.47856	0.0108327	-0.539613	-0.07711	-0.218595	0.490668	-0.113618	-0.15693	-0.164407	0.229006	midnightblue	0.8346
Lipg	green	0.496566	0.375689	0.528183	0.538065	0.518098	0.338812	0.0107898	-0.0932768	-0.305476	-0.238004	0.354126	-0.0346328	-0.543416	-0.0996919	-0.27213	-0.0854231	-0.368014	-0.492297	-0.422295	0.187468	green	0.5181
Phlda3	yellow	-0.13693	-0.327855	0.0434983	0.537742	-0.108492	0.018358	0.873897	0.0791763	0.498197	0.128802	-0.778208	-0.841561	-0.517081	-0.780605	-0.478549	-0.309721	0.484858	-0.132137	0.0809785	0.0243874	yellow	0.8739
Osmr	midnightblue	0.606374	0.584502	0.314496	0.537165	0.491553	-0.0789328	0.115166	-0.0102832	-0.357901	-0.532739	0.317672	-0.0949583	-0.488918	-0.0446117	-0.0371795	0.151185	-0.00145077	-0.173339	-0.0671994	0.409113	midnightblue	0.6064
Clec4e	midnightblue	0.681542	0.472321	0.549246	0.537131	0.109622	-0.0407571	0.118993	-0.32732	-0.394555	-0.48727	0.234381	-0.183958	-0.560838	-0.254587	-0.286766	0.170642	-0.0958406	-0.291421	-0.188527	-0.0692811	midnightblue	0.6815
Psmb9	lightyellow	0.284756	0.200906	0.687804	0.536912	0.323907	0.438382	0.0744632	-0.32071	0.0173781	-0.137433	0.257131	-0.11112	-0.55241	-0.0302782	-0.310767	-0.385999	-0.416145	-0.78946	-0.48036	-0.24398	lightyellow	0.6878
Dok4	magenta	0.397871	0.402651	0.129306	0.536891	0.444382	-0.000980343	0.327251	-0.0495067	-0.167351	-0.412879	0.039352	-0.248946	-0.488268	-0.411896	-0.387243	0.123032	0.0798348	-0.10834	-0.0240125	0.484121	magenta	0.5369
Traf3ip2	midnightblue	0.578801	0.417941	0.340695	0.536837	0.314228	0.00334755	0.0388601	-0.0865864	-0.450048	-0.526703	0.21044	-0.0734635	-0.505088	0.164109	-0.0196446	0.237842	-0.0731388	-0.176839	-0.307995	0.210943	midnightblue	0.5788
Zfp536	midnightblue	0.59671	0.462364	0.264847	0.536581	0.397966	-0.0140752	0.0777243	0.0306632	-0.407752	-0.435839	0.262927	-0.0776873	-0.476559	-0.14507	-0.108532	0.130781	-0.104757	-0.145146	-0.193046	0.330508	midnightblue	0.5967
Nrp1	yellow	0.0830817	-0.0647012	0.0420167	0.536447	-0.195576	-0.254126	0.882268	-0.0214617	0.306951	-0.132811	-0.647559	-0.852532	-0.502644	-0.502922	-0.202865	0.0549399	0.735365	0.091078	0.183358	0.0544221	yellow	0.8823
Ly6i	lightyellow	0.347187	0.162552	0.701531	0.53633	0.329921	0.463513	0.0672911	-0.22602	-0.102584	-0.119517	0.222739	-0.156877	-0.588833	-0.0170127	-0.218847	-0.26958	-0.407691	-0.75677	-0.555142	-0.224813	lightyellow	0.7015
Stk19	turquoise	0.068155	-0.279126	0.552399	0.536145	0.255911	0.558975	0.427183	-0.0169718	0.192525	0.197477	-0.236463	-0.4439	-0.563754	-0.0460176	-0.314669	-0.46254	-0.111738	-0.641058	-0.566975	-0.00435326	turquoise	0.559
Znhit1	yellow	-0.0545759	-0.181532	0.325083	0.53589	-0.0368983	0.273506	0.490029	-0.309941	0.473511	0.0966963	-0.348799	-0.458942	-0.488667	-0.313931	-0.530076	-0.355273	0.0724197	-0.47786	-0.175913	-0.35759	yellow	0.49
A230050P20Rik	lightyellow	0.467176	0.307482	0.538127	0.535657	0.466493	0.377606	0.100855	-0.144728	-0.269643	-0.245465	0.284044	-0.110457	-0.543153	-0.220928	-0.325386	-0.155702	-0.362865	-0.545868	-0.463859	0.152612	lightyellow	0.5381
Lrp11	magenta	0.465143	0.443387	0.183137	0.535284	0.37604	0.0258198	0.172706	-0.0710963	-0.331551	-0.455715	0.173492	-0.140372	-0.469733	-0.21087	-0.201476	0.121041	-0.0365107	-0.136048	-0.154941	0.327843	magenta	0.5353
Sp140	midnightblue	0.571978	0.566321	0.490862	0.534826	0.076605	0.0447436	-0.0451864	-0.65707	-0.34635	-0.60601	0.370644	-0.0418875	-0.584415	-0.0373479	-0.382851	0.162758	-0.277932	-0.482779	-0.277098	-0.300466	midnightblue	0.572
Uqcrfs1	yellow	0.251323	0.198783	0.208477	0.534708	-0.0554766	-0.13585	0.53329	-0.305448	0.209793	-0.29153	-0.230091	-0.488323	-0.484912	-0.367802	-0.308087	-0.0270615	0.339555	-0.21313	0.15947	-0.140105	yellow	0.5333
Stx12	magenta	0.455563	0.412666	0.0678648	0.534686	0.0300359	-0.304813	0.436352	-0.133178	-0.0732481	-0.479954	-0.103535	-0.454694	-0.516236	-0.182077	-0.0402094	0.310422	0.433748	0.0305378	0.200756	0.0692025	magenta	0.5347
Bri3bp	yellow	-0.134292	-0.358727	0.0914973	0.534454	-0.218459	-0.0554972	0.892957	0.112253	0.559611	0.141806	-0.836123	-0.889228	-0.50734	-0.617531	-0.283386	-0.291962	0.603807	-0.0998502	0.155288	-0.104913	yellow	0.893
Cd80	grey	0.467859	0.424107	0.25754	0.533993	0.404168	0.151952	0.0451999	-0.321268	-0.34937	-0.485282	0.249704	-0.012581	-0.528954	-0.320961	-0.52647	-0.0147801	-0.31005	-0.364463	-0.226011	0.22065	grey	0.2207
Sec61g	magenta	0.208505	0.205326	0.346169	0.533802	0.39013	0.2443	0.268422	-0.269513	0.155303	-0.268919	0.055364	-0.195357	-0.475642	0.0859325	-0.227972	-0.140361	-0.0229163	-0.462837	-0.166907	-0.022334	magenta	0.5338
Jak2	magenta	0.526001	0.376279	0.494212	0.533762	0.0209731	-0.024828	0.100658	-0.245759	-0.168522	-0.348611	0.118234	-0.161437	-0.469609	0.0101846	-0.123932	0.262682	0.0105389	-0.231483	-0.194056	-0.333632	magenta	0.5338
Txnl1	red	0.388828	0.556138	-0.0565473	0.533042	0.0183713	-0.399815	0.301707	-0.29757	-0.0357129	-0.585679	-0.0331821	-0.287818	-0.471956	-0.485617	-0.321717	0.267496	0.287484	0.03315	0.367498	-0.0319424	red	0.5561
Kcnk18	magenta	0.166278	0.050741	0.27406	0.53294	0.269894	0.310761	0.355895	-0.0712839	-0.0124623	-0.114719	-0.17025	-0.355574	-0.519638	-0.420566	-0.414957	-0.179657	-0.0274632	-0.355544	-0.312748	0.146025	magenta	0.5329
Ticam1	lightyellow	0.501946	0.073254	0.626913	0.532913	0.448432	0.417228	0.282748	-0.21312	-0.159944	-0.104177	0.140453	-0.219804	-0.517368	-0.0384289	-0.359478	-0.103416	-0.163561	-0.520717	-0.457073	0.168622	lightyellow	0.6269
Clec1b	yellow	0.113331	0.00183648	0.132798	0.532909	0.0892852	-0.0603664	0.701337	0.00993816	0.274409	-0.13751	-0.422036	-0.641114	-0.492193	-0.553414	-0.305825	-0.155903	0.382704	-0.144884	0.0793616	0.153401	yellow	0.7013
Ppm1j	yellow	0.0514626	-0.205551	0.165225	0.532815	0.169185	0.226011	0.726511	0.0598922	0.217575	0.0420026	-0.528718	-0.681677	-0.562841	-0.673456	-0.545696	-0.267032	0.224096	-0.253914	-0.144254	0.318761	yellow	0.7265
Agap1	yellow	0.0148537	-0.219684	0.12112	0.532476	0.0734378	0.079173	0.810758	0.165595	0.257493	0.0572026	-0.622485	-0.784791	-0.543595	-0.550896	-0.310532	-0.188347	0.451243	-0.111789	-0.0450424	0.273539	yellow	0.8108
Cdc42ep2	lightyellow	0.619084	0.182411	0.791238	0.532195	0.441594	0.477005	0.0394314	-0.122835	-0.339065	-0.0993171	0.310268	-0.101291	-0.582116	0.135633	-0.200451	-0.0359706	-0.353968	-0.622142	-0.648538	0.0251924	lightyellow	0.7912
Klrb1a	yellow	-0.0691605	-0.268337	0.0708195	0.53202	-0.117696	-0.117982	0.808148	0.314836	0.412718	0.137236	-0.739571	-0.805696	-0.494882	-0.733715	-0.215372	-0.303895	0.520499	-0.0257696	0.151734	0.0630608	yellow	0.8081
Slc31a2	grey	0.312927	0.174638	0.449872	0.531401	0.0705531	0.288988	0.132477	-0.291663	-0.0951657	-0.12634	0.0442046	-0.214163	-0.538871	-0.219547	-0.45633	-0.0731382	-0.20524	-0.476995	-0.393578	-0.262981	grey	-0.263
Padi3	yellow	0.136519	-0.0439195	0.128973	0.531366	0.206625	0.181634	0.593331	-0.0184887	0.032057	-0.106096	-0.363515	-0.540848	-0.526239	-0.677745	-0.560165	-0.104547	0.158942	-0.166352	-0.178432	0.345022	yellow	0.5933
Frem3	magenta	0.238798	0.0820826	0.167589	0.531295	0.288988	0.204353	0.412577	-0.0230605	-0.159295	-0.157391	-0.174322	-0.401816	-0.555066	-0.571876	-0.498284	-0.0882079	0.00267078	-0.218777	-0.275397	0.367055	magenta	0.5313
Erap1	red	0.608501	0.787141	0.118315	0.531215	0.210475	-0.304563	0.000537702	-0.319731	-0.378325	-0.763423	0.381079	-0.00759707	-0.441607	0.09554	0.0127517	0.435428	0.113466	-0.0308352	0.0729471	0.0290042	red	0.7871
Lmna	yellow	0.207988	-0.277929	0.456632	0.530852	-0.155291	0.072013	0.804089	-0.0671448	0.308934	0.147226	-0.540588	-0.793673	-0.523127	-0.443097	-0.350973	-0.126346	0.450006	-0.230833	-0.115569	-0.114318	yellow	0.8041
Slc16a8	yellow	-0.0384891	-0.353664	0.475377	0.530826	0.24126	0.534516	0.631968	-0.0702964	0.356548	0.216438	-0.39674	-0.604797	-0.564021	-0.350916	-0.453023	-0.561328	0.0173107	-0.623037	-0.390313	0.0333696	yellow	0.632
Rnf43	yellow	0.0510712	-0.219732	0.113807	0.53081	0.220428	0.223241	0.615138	0.112739	0.104496	0.0115521	-0.481989	-0.559777	-0.520501	-0.589589	-0.53147	-0.203939	0.165216	-0.166854	-0.210071	0.397055	yellow	0.6151
Gpr25	yellow	0.244078	-0.104255	0.332889	0.53079	0.262331	0.356935	0.562813	-0.0458501	-0.0676655	-0.0593978	-0.313758	-0.587188	-0.630901	-0.366539	-0.445317	-0.124179	0.0698329	-0.345841	-0.417204	0.35792	yellow	0.5628
Batf2	lightyellow	0.392897	0.230008	0.678858	0.530597	0.363833	0.554876	-0.0215923	-0.286618	-0.190777	-0.153783	0.313658	-0.0597644	-0.589497	0.0341853	-0.324088	-0.296481	-0.543865	-0.794887	-0.627195	-0.139643	lightyellow	0.6789
Vps37c	lightyellow	0.501162	0.14201	0.720716	0.530521	0.337383	0.458894	0.0614446	-0.289337	-0.203591	-0.137241	0.264213	-0.108081	-0.565827	0.0532879	-0.376084	-0.098921	-0.386855	-0.653021	-0.600945	-0.0882227	lightyellow	0.7207
Mthfd2	magenta	0.515722	0.173468	0.435018	0.530253	0.144105	0.0775887	0.317048	-0.0859098	-0.113068	-0.121001	0.00954779	-0.371628	-0.575084	-0.136186	-0.148233	0.0350784	0.113614	-0.324769	-0.17271	-0.0329859	magenta	0.5303
Gfi1	lightyellow	0.5534	0.341361	0.536102	0.530116	0.497928	0.396557	-0.015852	-0.215488	-0.547912	-0.357566	0.338298	-0.034646	-0.604609	-0.104737	-0.36621	-0.0737892	-0.464492	-0.560572	-0.615408	0.279495	lightyellow	0.5361
Chchd10	yellow	-0.163972	-0.394881	0.161115	0.52992	-0.0111289	0.145975	0.836061	0.103004	0.540589	0.158856	-0.744853	-0.805559	-0.515467	-0.608063	-0.384602	-0.429312	0.380856	-0.26574	-0.00495437	0.00348154	yellow	0.8361
Ywhag	midnightblue	0.712164	0.626334	0.366338	0.529765	0.472579	-0.038101	-0.0198414	-0.201098	-0.411973	-0.58593	0.444143	0.0376022	-0.48606	-0.106846	-0.210354	0.233896	-0.174383	-0.25268	-0.0924435	0.208246	midnightblue	0.7122
Fabp6	yellow	0.175696	0.0646524	0.163266	0.529156	0.469101	0.301442	0.456788	0.0193352	-0.0314713	-0.156105	-0.176136	-0.409234	-0.563122	-0.436262	-0.465319	-0.19382	-0.0211643	-0.323566	-0.236237	0.512277	yellow	0.4568
Phldb1	yellow	0.0414798	-0.247564	0.0950758	0.528543	-0.163239	-0.152436	0.775794	0.306794	0.368494	0.116403	-0.706274	-0.781286	-0.467201	-0.440711	-0.0313912	-0.141443	0.620457	0.0442942	0.132452	0.00887545	yellow	0.7758
Wif1	yellow	0.0867327	-0.0761301	0.0826707	0.528416	0.182637	0.17465	0.618463	-0.0564797	0.0522792	-0.0995509	-0.403613	-0.545353	-0.518797	-0.744097	-0.634157	-0.182368	0.143555	-0.184279	-0.175234	0.347182	yellow	0.6185
Lck	magenta	0.227762	0.0602938	0.323518	0.527832	0.261363	0.369926	0.1694	-0.174471	-0.193289	-0.1684	-0.0396241	-0.213327	-0.572674	-0.29011	-0.475238	-0.220843	-0.294746	-0.4739	-0.473825	0.127177	magenta	0.5278
Ms4a4c	magenta	0.453216	0.244548	0.638549	0.527577	-0.0196246	0.113051	0.180225	-0.437133	-0.162107	-0.291997	0.0992572	-0.254247	-0.571058	-0.272545	-0.430165	-0.0208294	-0.197041	-0.494042	-0.345668	-0.310702	magenta	0.5276
Wbp5	yellow	0.159853	-0.0207248	0.0545908	0.527255	-0.12591	-0.259928	0.820868	-0.125172	0.352677	-0.151863	-0.559979	-0.734501	-0.435663	-0.467109	-0.30841	0.147577	0.710204	0.10013	0.269028	0.0106373	yellow	0.8209
Fdps	yellow	0.0132281	-0.208207	0.24193	0.527144	-0.0475074	0.0568687	0.842192	-0.0656024	0.425065	0.0868502	-0.583419	-0.794739	-0.526866	-0.479736	-0.400689	-0.178946	0.503428	-0.194575	-0.00287501	0.0329298	yellow	0.8422
Ppfia2	green	0.349655	0.0524714	0.553759	0.526952	0.46587	0.541354	0.211756	0.00243798	-0.23379	0.00680383	0.0608777	-0.253204	-0.60208	-0.183118	-0.31059	-0.202281	-0.284861	-0.576769	-0.576449	0.219814	green	0.4659
Serpinb6b	yellow	-0.0480906	-0.276438	0.119781	0.526814	-0.170387	-0.141313	0.739202	0.239716	0.471982	0.140685	-0.705434	-0.7627	-0.492762	-0.645747	-0.225579	-0.284735	0.501752	-0.0593422	0.203494	-0.105446	yellow	0.7392
4930579C12Rik	midnightblue	0.663489	0.498085	0.448662	0.526799	0.366883	0.196433	-0.0829279	-0.245964	-0.533798	-0.47541	0.385145	0.0252503	-0.527802	-0.0223292	-0.262112	0.236821	-0.332666	-0.350292	-0.470146	0.0806895	midnightblue	0.6635
Sil1	yellow	-0.0143014	-0.252502	0.220196	0.526687	-0.135827	-0.0190793	0.899359	-0.0504795	0.520133	0.0743962	-0.674577	-0.854128	-0.493938	-0.58996	-0.346814	-0.211906	0.588389	-0.153801	0.117088	-0.0893182	yellow	0.8994
Tmed3	yellow	-0.119514	-0.285109	0.124012	0.526686	-0.146627	-0.00337117	0.901837	-0.0950286	0.571553	0.0594549	-0.716895	-0.839497	-0.484249	-0.608957	-0.439136	-0.291351	0.533686	-0.169709	0.106268	-0.0769891	yellow	0.9018
Cycs	magenta	0.354766	0.373819	0.262147	0.526542	0.198355	0.014512	0.1112	-0.258375	-0.0571983	-0.338088	0.158333	-0.105021	-0.453597	0.0274531	-0.170941	0.0725474	0.00514052	-0.250644	-0.0839301	-0.0951342	magenta	0.5265
Slc11a1	yellow	0.0202922	-0.218524	0.267732	0.525943	0.0780856	0.0963837	0.73139	-0.0596258	0.330189	-0.0427289	-0.497019	-0.675581	-0.503316	-0.319152	-0.298294	-0.226338	0.361242	-0.238309	-0.123771	0.0949516	yellow	0.7314
Atp6v1a	yellow	0.353063	0.0513525	0.210347	0.525875	-0.0544969	-0.172008	0.739913	-0.113752	0.0794543	-0.176366	-0.385841	-0.665707	-0.456646	-0.321026	-0.235589	0.275098	0.622544	0.0903986	0.0431252	0.135445	yellow	0.7399
Otud4	midnightblue	0.659538	0.629962	0.187779	0.525816	-0.0725561	-0.382407	0.18686	-0.353956	-0.381844	-0.677035	0.1648	-0.271714	-0.510911	-0.0502016	0.00135533	0.569105	0.29156	0.0367448	0.0342281	-0.159418	midnightblue	0.6595
Ier2	lightyellow	0.507716	0.204999	0.571342	0.525445	0.28571	0.388272	0.121693	-0.197084	-0.387548	-0.141759	0.166231	-0.180997	-0.61133	-0.403266	-0.554071	-0.104231	-0.374042	-0.532995	-0.542382	0.112338	lightyellow	0.5713
Slc25a43	yellow	0.331749	0.269891	0.081857	0.524944	0.280877	-0.0637549	0.470905	-0.105687	-0.0575821	-0.333971	-0.117538	-0.40154	-0.490525	-0.310041	-0.356584	0.202342	0.313557	-0.0316004	-0.0117794	0.386939	yellow	0.4709
Prickle1	yellow	0.0493922	-0.16593	0.0538228	0.524785	0.0689618	0.0618608	0.752901	0.183954	0.188213	-0.00694338	-0.581538	-0.759312	-0.558875	-0.617048	-0.295047	-0.203957	0.376921	-0.119751	-0.0429244	0.284214	yellow	0.7529
Myo1e	yellow	0.0555056	-0.229218	0.239629	0.524528	-0.258405	-0.123066	0.938891	0.016601	0.460214	0.0658935	-0.721344	-0.961427	-0.536524	-0.550938	-0.218177	-0.105331	0.687787	-0.0908219	0.128837	-0.125603	yellow	0.9389
Plekhf2	midnightblue	0.640533	0.563557	0.525737	0.524319	0.220532	0.0651679	0.0242043	-0.399279	-0.330435	-0.451227	0.431461	-0.0282437	-0.47994	0.0913809	-0.136163	0.181363	-0.146067	-0.365048	-0.26326	-0.129609	midnightblue	0.6405
Rnf115	red	0.627141	0.673565	0.154482	0.524096	0.193501	-0.231852	0.112041	-0.43617	-0.31092	-0.733699	0.300096	-0.0843144	-0.463966	-0.0341025	-0.179401	0.377338	0.0593581	-0.117727	0.0492383	0.0607366	red	0.6736
Dusp16	midnightblue	0.881231	0.635976	0.498057	0.523431	0.351467	-0.0353573	-0.090078	-0.25861	-0.626034	-0.626344	0.491959	0.015424	-0.559089	0.169158	-0.0615377	0.450786	-0.159631	-0.265222	-0.284632	0.106288	midnightblue	0.8812
Cacna1s	yellow	0.112199	-0.102714	0.267814	0.523127	0.160513	0.31486	0.518897	-0.181427	0.0394684	-0.0796636	-0.288584	-0.500659	-0.559855	-0.552406	-0.618493	-0.280402	-0.0446552	-0.398546	-0.317558	0.183432	yellow	0.5189
Spty2d1	midnightblue	0.784597	0.572735	0.389008	0.523099	0.239407	-0.0239218	0.0409382	-0.428413	-0.564189	-0.581558	0.40461	-0.0674698	-0.544208	-0.191775	-0.346497	0.322365	-0.181791	-0.279777	-0.234064	0.0719017	midnightblue	0.7846
Igsf9	magenta	0.268464	0.0960918	0.251457	0.522981	0.251524	0.222367	0.378852	-0.116532	-0.161877	-0.134031	-0.079231	-0.335026	-0.508962	-0.40007	-0.415417	-0.151927	-0.0494627	-0.288919	-0.311151	0.260478	magenta	0.523
Renbp	yellow	0.0392299	-0.134548	0.247616	0.522478	0.0487722	0.129655	0.624571	-0.2818	0.381405	-0.0243464	-0.36629	-0.492496	-0.393349	-0.270344	-0.468524	-0.11734	0.327327	-0.219165	-0.0925	-0.104029	yellow	0.6246
Qpct	yellow	0.0401559	-0.19506	0.142202	0.522263	-0.0965479	0.000575735	0.849648	-0.115865	0.33442	0.0343465	-0.616351	-0.802755	-0.546499	-0.65358	-0.481499	-0.16636	0.493095	-0.162197	0.048186	0.0599286	yellow	0.8496
Slfn9	red	0.712254	0.732731	0.360849	0.522225	0.344009	-0.0595779	-0.039842	-0.389607	-0.596699	-0.763974	0.495419	0.000343939	-0.534067	0.213245	-0.0215089	0.347282	-0.135087	-0.25659	-0.291833	0.176469	red	0.7327
Rgag4	yellow	0.26379	0.105761	0.254688	0.521999	0.214849	0.0842061	0.497255	-0.0724143	-0.0186798	-0.17162	-0.1804	-0.452119	-0.519062	-0.525562	-0.409282	-0.0877834	0.125976	-0.21156	-0.0851864	0.248956	yellow	0.4973
Sp110	red	0.605327	0.643204	0.356776	0.521829	0.197214	-0.0212065	0.0733359	-0.447052	-0.450833	-0.661343	0.347011	-0.113666	-0.535793	0.0722275	-0.0843879	0.252126	-0.0443573	-0.288982	-0.22539	0.0131973	red	0.6432
Eno2	magenta	0.36658	0.120095	0.351912	0.521344	0.416893	0.323971	0.298585	-0.170064	-0.232679	-0.246792	0.00151569	-0.285131	-0.563145	-0.0723408	-0.283811	-0.065116	-0.0751944	-0.433908	-0.402457	0.242369	magenta	0.5213
Htatip2	yellow	0.0524777	-0.18985	0.206275	0.521254	-0.0789957	0.0357707	0.825535	-0.14299	0.281119	-0.00226608	-0.604994	-0.781334	-0.532949	-0.57524	-0.495544	-0.0800905	0.497097	-0.152851	-0.0670315	0.0742386	yellow	0.8255
Trpm1	yellow	-0.131389	-0.205868	-0.00202713	0.521235	0.0615969	0.0430224	0.711983	0.0612948	0.387748	-0.0182359	-0.618661	-0.64089	-0.465816	-0.654131	-0.426325	-0.266122	0.349609	-0.124214	0.0421268	0.128491	yellow	0.712
Pin4	yellow	-0.190948	-0.36434	0.186845	0.521113	-0.033343	0.237544	0.714116	0.0175221	0.592373	0.203253	-0.66206	-0.714716	-0.501491	-0.439551	-0.348623	-0.381648	0.310206	-0.357288	-0.0774805	-0.205502	yellow	0.7141
Kpna4	midnightblue	0.877993	0.641114	0.345282	0.520509	0.117904	-0.244683	0.102104	-0.338021	-0.581384	-0.643854	0.326542	-0.143602	-0.528753	-0.183947	-0.205855	0.58044	0.0636963	-0.052883	-0.0801333	0.0619333	midnightblue	0.878
Fxyd6	yellow	-0.011851	-0.23013	0.0790945	0.519913	-0.0119592	0.0432004	0.764609	0.240831	0.285272	0.082899	-0.650021	-0.77926	-0.54241	-0.750293	-0.333916	-0.285317	0.372629	-0.116766	0.00788925	0.19797	yellow	0.7646
Tnfaip8	yellow	0.260228	-0.0245967	0.175299	0.519912	0.0463337	0.0772187	0.541231	0.0947859	-0.0480826	-0.0626803	-0.369011	-0.575278	-0.536823	-0.432186	-0.284954	0.0247749	0.25223	-0.0774123	-0.147307	0.189008	yellow	0.5412
Pgm2	yellow	0.0122258	-0.180634	0.183836	0.519378	-0.163394	0.00446748	0.769115	-0.116818	0.463705	0.0438741	-0.584316	-0.746491	-0.49739	-0.624	-0.492301	-0.201736	0.415455	-0.196967	0.0743058	-0.115541	yellow	0.7691
Sbds	midnightblue	0.620313	0.667333	0.239534	0.519013	0.394534	-0.156945	0.0913777	-0.135139	-0.40732	-0.583975	0.349647	-0.0689756	-0.48083	-0.137436	-0.0695384	0.244842	0.0264775	-0.121746	-0.0182361	0.273269	midnightblue	0.6203
Pdgfc	yellow	-0.0900357	-0.262449	0.0319905	0.518618	-0.125351	-0.0454741	0.845556	-0.0152574	0.464144	0.0541292	-0.724729	-0.783541	-0.474343	-0.679629	-0.464062	-0.208849	0.514782	-0.0730464	0.120877	0.00782948	yellow	0.8456
P2rx4	yellow	0.0180689	-0.214183	0.148351	0.518278	-0.142989	-0.0744472	0.889635	-0.0435242	0.451248	0.0184445	-0.67343	-0.852465	-0.487151	-0.435968	-0.277858	-0.0406329	0.661996	-0.0484184	0.0984539	-0.0307683	yellow	0.8896
Ccdc38	yellow	0.240844	0.0852682	0.163722	0.517893	0.289179	0.152895	0.497678	-0.0988913	-0.0832519	-0.201512	-0.202055	-0.444639	-0.524153	-0.556035	-0.533198	0.00143455	0.111714	-0.171244	-0.174311	0.358761	yellow	0.4977
Cd83	midnightblue	0.653824	0.412496	0.493173	0.517698	-0.0100958	-0.0391862	0.125671	-0.441457	-0.338581	-0.430541	0.268291	-0.187687	-0.537036	-0.0364722	-0.18848	0.105129	-0.0861821	-0.369568	-0.234769	-0.243388	midnightblue	0.6538
Cxcl14	yellow	-0.257523	-0.405514	0.0183493	0.51719	-0.141658	0.0211449	0.863416	0.187706	0.65545	0.211831	-0.836962	-0.847494	-0.475988	-0.591969	-0.2491	-0.417167	0.52599	-0.146838	0.142973	-0.10072	yellow	0.8634
Nlgn2	magenta	0.401464	0.25541	0.578209	0.51715	0.0907781	0.214948	0.141873	-0.280428	-0.133871	-0.185062	0.126593	-0.256034	-0.570786	-0.108971	-0.163749	-0.0520584	-0.142337	-0.529608	-0.363398	-0.318471	magenta	0.5172
Ehd3	magenta	0.526134	0.494109	0.35263	0.51701	0.397298	0.0770302	0.00976769	-0.135049	-0.381443	-0.450565	0.333306	-0.0332357	-0.515188	-0.131558	-0.161045	-0.0312041	-0.241455	-0.355	-0.220432	0.203386	magenta	0.517
Myh13	yellow	0.237983	-0.0195434	0.208665	0.516854	0.386311	0.115911	0.53507	0.185537	0.0210485	-0.161411	-0.269477	-0.493048	-0.512437	-0.246785	-0.131771	-0.127557	0.208238	-0.202574	-0.159424	0.45905	yellow	0.5351
Mov10	green	0.36866	0.226397	0.651282	0.516087	0.544279	0.581187	-0.00842028	-0.157988	-0.216907	-0.135139	0.346116	-0.0361535	-0.538633	0.105383	-0.222783	-0.232139	-0.471257	-0.716145	-0.651329	0.0342577	green	0.5443
Cdk18	yellow	-0.108918	-0.313556	0.0358882	0.515352	-0.0959712	-0.0721458	0.954269	0.128448	0.519087	0.0940639	-0.799771	-0.895066	-0.480305	-0.628189	-0.294803	-0.241902	0.65247	-0.0345817	0.175663	0.101027	yellow	0.9543
Thbs2	midnightblue	0.59236	0.440353	0.413581	0.515318	0.423149	0.136282	0.0444696	-0.052927	-0.311893	-0.301874	0.314007	-0.0319496	-0.451191	0.00683488	-0.0976786	0.140662	-0.100591	-0.253771	-0.224612	0.171833	midnightblue	0.5924
Ephx1	yellow	-0.100872	-0.328023	0.162678	0.515108	-0.167983	-0.0212513	0.882736	0.0868575	0.602021	0.1799	-0.761516	-0.863822	-0.48222	-0.498515	-0.251125	-0.248939	0.605198	-0.13458	0.125739	-0.116902	yellow	0.8827
Pdss1	midnightblue	0.619363	0.471437	0.482918	0.515084	0.314372	0.0709551	-0.0951527	-0.178686	-0.34371	-0.399155	0.365887	0.032282	-0.501489	0.146012	-0.0737861	0.180366	-0.191697	-0.342309	-0.259305	-0.0518815	midnightblue	0.6194
Ssr4	yellow	-0.214559	-0.366557	0.0732791	0.514821	-0.0990223	0.116893	0.852355	-0.0489225	0.610538	0.15278	-0.760384	-0.809595	-0.489182	-0.530739	-0.441521	-0.303027	0.489941	-0.202717	0.0168606	-0.0751534	yellow	0.8524
2610524H06Rik	yellow	-0.0339238	-0.24767	0.0687876	0.514797	-0.286944	-0.212816	0.895275	0.0751751	0.492415	0.0289604	-0.786395	-0.902835	-0.481953	-0.630184	-0.205418	-0.119312	0.699586	0.00617787	0.239658	-0.147334	yellow	0.8953
Vcl	yellow	0.201787	0.137148	0.0870775	0.514424	-0.175479	-0.302337	0.699602	-0.251558	0.20208	-0.254708	-0.420379	-0.636445	-0.444568	-0.581002	-0.417503	0.161764	0.606386	0.0689211	0.21856	-0.0214336	yellow	0.6996
Ttc39c	lightyellow	0.601601	0.401912	0.70497	0.514352	0.430385	0.264082	-0.0257511	-0.215353	-0.41212	-0.344475	0.405375	-0.0258575	-0.572099	-0.0741169	-0.326668	-0.0598811	-0.401504	-0.55391	-0.486471	0.153517	lightyellow	0.705
Mlana	turquoise	0.0523351	-0.210689	0.463176	0.513594	0.231474	0.564421	0.46045	-0.29327	0.208329	0.101778	-0.23992	-0.457333	-0.591018	-0.419682	-0.67302	-0.45559	-0.20394	-0.684016	-0.444693	-0.0158335	turquoise	0.5644
Naa20	magenta	0.336893	0.18977	0.561274	0.513106	0.275079	0.260242	0.28044	-0.274125	0.12578	-0.163045	0.0869867	-0.303519	-0.531088	-0.0792825	-0.274497	-0.0850332	-0.0624665	-0.576035	-0.25037	-0.180238	magenta	0.5131
Agtrap	magenta	0.124507	-0.101668	0.572916	0.513019	0.283863	0.494945	0.252604	-0.222431	0.152844	0.0445237	-0.0354007	-0.256955	-0.528718	-0.159461	-0.441895	-0.475975	-0.315387	-0.717013	-0.471335	-0.14493	magenta	0.513
Phip	red	0.577633	0.720831	0.0893357	0.512789	0.183089	-0.243186	0.0368442	-0.286742	-0.478505	-0.752537	0.254241	-0.0896692	-0.507377	-0.137507	-0.15274	0.452763	0.0298611	-0.0281666	-0.0304941	0.134869	red	0.7208
Rilpl2	yellow	0.284625	0.00337469	0.438716	0.512535	-0.0231991	0.149881	0.503875	-0.472067	0.10301	-0.213783	-0.19799	-0.505521	-0.542539	-0.0530908	-0.316899	-0.0440323	0.185481	-0.427255	-0.229535	-0.189201	yellow	0.5039
4930404N11Rik	yellow	-0.0461832	-0.22399	0.131101	0.512215	0.026221	-0.0312418	0.826184	0.0858953	0.460407	0.0077118	-0.607586	-0.73253	-0.415364	-0.424704	-0.206505	-0.211067	0.56821	-0.0681278	0.0898019	0.106379	yellow	0.8262
Rasgef1b	midnightblue	0.715789	0.394425	0.712407	0.5121	0.352702	0.287745	-0.0908581	-0.31921	-0.421445	-0.351381	0.476285	0.0293718	-0.536537	0.242101	-0.115701	0.0605022	-0.390314	-0.592155	-0.521227	-0.108252	midnightblue	0.7158
Golph3	yellow	0.455118	0.224066	0.183317	0.511945	-0.0240946	-0.215709	0.515897	-0.0528602	-0.0992597	-0.283456	-0.268626	-0.561704	-0.524923	-0.466173	-0.256296	0.402382	0.42972	0.0446411	0.0448064	0.0732585	yellow	0.5159
Sdf2l1	yellow	-0.20164	-0.247966	0.0363822	0.51189	0.0223065	0.0596396	0.818556	-0.0734714	0.598427	0.0351806	-0.646873	-0.696991	-0.410195	-0.564999	-0.471592	-0.350445	0.450433	-0.161006	0.134856	0.0441984	yellow	0.8186
Slain1	midnightblue	0.632146	0.635207	0.161625	0.51172	0.333453	-0.234633	0.130855	-0.0828459	-0.495178	-0.656342	0.2687	-0.140665	-0.508389	-0.0230355	0.0661531	0.336726	0.118069	-0.0457588	-0.0350312	0.346137	midnightblue	0.6321
Abcb1a	grey	0.284605	0.155179	0.401714	0.511702	0.229341	0.358597	0.171392	-0.370651	-0.0575637	-0.175422	0.0616356	-0.199224	-0.531205	-0.137039	-0.473126	-0.110053	-0.218973	-0.523355	-0.403195	-0.0575184	grey	-0.0575
Tmem202	yellow	0.113072	-0.0592815	0.102248	0.511634	0.00200533	0.0216742	0.729026	-0.105079	0.221656	-0.0420809	-0.462066	-0.65661	-0.496815	-0.747325	-0.555228	-0.128593	0.358211	-0.128955	0.0143835	0.146731	yellow	0.729
Smg7	midnightblue	0.81608	0.68525	0.387471	0.511533	0.235081	-0.0965602	-0.103977	-0.288377	-0.57028	-0.640318	0.461158	0.0395906	-0.482628	0.16248	-0.0429488	0.546065	-0.096935	-0.156231	-0.209498	-0.0355842	midnightblue	0.8161
Tbrg1	red	0.436398	0.61426	0.215559	0.511304	0.0980208	-0.0547796	0.0289841	-0.518008	-0.227585	-0.575994	0.31048	-0.0232575	-0.458308	-0.000338403	-0.222651	0.141756	-0.0698792	-0.283684	-0.0555926	-0.173382	red	0.6143
Glcci1	red	0.646047	0.736645	0.137564	0.511043	0.19704	-0.350906	0.118272	-0.34442	-0.404483	-0.789183	0.288073	-0.0990997	-0.460475	-0.208926	-0.175333	0.47076	0.113153	-0.00887602	0.101623	0.124793	red	0.7366
Eid3	midnightblue	0.69267	0.590837	0.289076	0.510871	0.0107304	-0.234924	0.117351	-0.315667	-0.412408	-0.56883	0.21125	-0.203122	-0.521777	0.00875313	-0.0854033	0.543198	0.149974	-0.0567932	-0.0901174	-0.117363	midnightblue	0.6927
Degs1	yellow	0.0370648	0.216644	-0.102604	0.510537	0.101363	-0.240099	0.586257	-0.205186	0.32014	-0.384163	-0.309822	-0.451254	-0.373452	-0.323638	-0.267091	-0.0321826	0.479324	0.0014727	0.331226	0.1432	yellow	0.5863
Dck	red	0.543203	0.749051	0.144789	0.510503	0.324048	-0.240929	0.0371787	-0.30009	-0.371166	-0.749454	0.366206	-0.0184293	-0.456898	0.0448684	-0.0388984	0.325685	0.0529816	-0.103692	0.0383196	0.186833	red	0.7491
Hmgcs1	yellow	-0.102689	-0.103161	-0.127606	0.510146	-0.158262	-0.307446	0.820115	0.0922272	0.539191	-0.0501672	-0.704097	-0.739762	-0.391755	-0.588159	-0.223328	-0.0952886	0.725192	0.129482	0.397887	-0.0192863	yellow	0.8201
Lrrc8b	yellow	0.166136	-0.0378853	0.195044	0.510142	-0.0478467	-0.0562957	0.554709	0.136147	0.104057	-0.0486734	-0.401622	-0.600162	-0.49009	-0.435821	-0.12246	-0.0901999	0.337899	-0.103811	-0.00820918	-0.0409243	yellow	0.5547
Gm5820	yellow	0.129652	-0.0560768	0.0647517	0.509832	-0.0342702	-0.112049	0.732651	0.0343968	0.207212	-0.079063	-0.521875	-0.698241	-0.508512	-0.782899	-0.468713	-0.0417397	0.426725	-0.02004	0.0992059	0.181358	yellow	0.7327
Cpeb3	midnightblue	0.707016	0.699596	0.251923	0.509679	0.253213	-0.134532	-0.00299311	-0.323544	-0.505303	-0.651309	0.406685	0.0116068	-0.424689	0.123918	-0.0854622	0.583655	0.031247	-0.0270013	-0.178621	0.0849201	midnightblue	0.707
Fam96b	magenta	0.349176	0.287037	0.39132	0.509666	0.525339	0.293351	0.181558	-0.0833178	-0.0275573	-0.253205	0.178778	-0.15041	-0.499808	-0.0253594	-0.17416	-0.174591	-0.162491	-0.491882	-0.176938	0.173675	magenta	0.5097
Unc5b	midnightblue	0.632317	0.40652	0.239346	0.509411	0.371938	0.0273969	0.231018	-0.1611	-0.428201	-0.489005	0.184738	-0.181278	-0.482222	-0.0508635	-0.182963	0.250828	0.0451359	-0.131554	-0.219011	0.424769	midnightblue	0.6323
Pml	red	0.541076	0.725997	0.269443	0.509331	0.405489	-0.104378	-0.0667512	-0.338178	-0.300182	-0.709706	0.482608	0.0970601	-0.439911	0.117325	-0.034728	0.137949	-0.143691	-0.3063	-0.0172044	0.0555207	red	0.726
Bcar3	yellow	-0.0537434	-0.313157	0.0946386	0.509178	-0.153533	-0.0601563	0.968162	0.129599	0.453578	0.118647	-0.801091	-0.939694	-0.504437	-0.689334	-0.327553	-0.207833	0.644656	-0.0366227	0.1147	0.109147	yellow	0.9682
Ybx1	yellow	9.80727e-05	-0.157321	0.102517	0.509087	-0.369203	-0.147289	0.798285	-0.308192	0.427542	-0.0437215	-0.647212	-0.771975	-0.458471	-0.520696	-0.443843	0.0179328	0.589859	-0.0436256	0.13353	-0.321342	yellow	0.7983
Prkag3	magenta	0.124821	-0.0803295	0.327898	0.509055	0.282477	0.399932	0.429396	-0.0721682	0.0568521	0.00415626	-0.205498	-0.407188	-0.545475	-0.503815	-0.521784	-0.392009	-0.125258	-0.480956	-0.324121	0.19878	magenta	0.5091
Atf5	yellow	0.0622542	-0.23792	0.177501	0.508464	0.0413933	0.0614503	0.806391	0.152288	0.33294	0.143682	-0.590098	-0.752157	-0.49272	-0.612891	-0.368138	-0.229203	0.443737	-0.131187	0.0381394	0.206384	yellow	0.8064
Cd247	magenta	0.159409	0.0468662	0.194637	0.508195	0.370091	0.311622	0.405092	0.0566909	-0.024874	-0.0319685	-0.159545	-0.35542	-0.493928	-0.330724	-0.3649	-0.151377	0.0371901	-0.267318	-0.2696	0.385194	magenta	0.5082
Yrdc	grey	0.626004	0.493221	0.29855	0.507833	0.247991	0.0714695	0.0464851	-0.310565	-0.482303	-0.464702	0.275074	-0.0571112	-0.499311	-0.340907	-0.490886	0.280918	-0.187265	-0.211543	-0.231043	0.153335	grey	0.1533
Arf3	magenta	0.349198	0.457175	0.22545	0.507168	-0.00342465	-0.176948	0.256351	-0.239319	-0.0107832	-0.450143	0.0275155	-0.30033	-0.44268	-0.132534	-0.0190665	0.190663	0.218179	-0.160082	0.0512037	-0.238869	magenta	0.5072
B2m	yellow	0.0592086	-0.0221643	-0.00858629	0.506938	-0.116492	-0.131559	0.682962	-0.118608	0.180822	-0.211504	-0.541406	-0.70157	-0.538263	-0.714513	-0.427338	-0.057377	0.376588	-0.0747785	0.10421	0.0375671	yellow	0.683
9130401M01Rik	magenta	0.214715	0.295182	0.096318	0.506936	0.117145	-0.113948	0.364996	-0.332557	0.00377861	-0.417526	-0.0482977	-0.291283	-0.443051	-0.406207	-0.418422	-0.0718669	0.123475	-0.182946	0.0606202	0.0394937	magenta	0.5069
Nfkbib	midnightblue	0.762643	0.305355	0.756656	0.506408	0.35159	0.410806	-0.0580102	-0.299046	-0.57164	-0.280378	0.42206	-0.0364941	-0.599772	0.0297837	-0.339785	0.104309	-0.477843	-0.593444	-0.689749	0.0271199	midnightblue	0.7626
Tex14	magenta	0.382665	0.222768	0.311456	0.506046	0.399899	0.214796	0.248708	-0.113714	-0.298763	-0.314545	0.0465978	-0.244982	-0.531699	-0.188704	-0.340305	0.0869801	-0.072217	-0.260174	-0.402517	0.401424	magenta	0.506
Slc25a3	yellow	0.250285	0.00805528	0.083068	0.505464	-0.141268	-0.333427	0.823289	0.0340091	0.234391	-0.158979	-0.54041	-0.771548	-0.4318	-0.448251	-0.147871	0.245769	0.78841	0.206768	0.25316	0.104563	yellow	0.8233
Med21	grey	0.542132	0.627743	0.219507	0.50544	0.284946	-0.156198	-0.0612647	-0.226479	-0.324826	-0.591847	0.328054	0.0447699	-0.458785	-0.105293	-0.176959	0.193764	-0.123966	-0.160907	0.040752	0.0850149	grey	0.085
Atp6v1c1	yellow	0.0495853	-0.141777	0.0886435	0.50447	-0.241108	-0.0984893	0.82398	-0.296081	0.374388	-0.0771106	-0.598079	-0.729474	-0.424988	-0.473006	-0.443547	0.00406094	0.591656	-0.0235869	0.116038	-0.125428	yellow	0.824
Agpat9	magenta	0.297555	0.0035893	0.441562	0.50414	0.286684	0.364547	0.273401	-0.0257064	-0.16815	-0.0643683	-0.0725198	-0.328034	-0.594415	-0.303995	-0.392338	-0.252267	-0.205402	-0.466637	-0.423069	0.201059	magenta	0.5041
Nkx6-2	magenta	0.374075	0.357799	0.244199	0.50391	0.398362	0.0692331	0.215897	-0.128381	-0.130373	-0.333772	0.11966	-0.162638	-0.432672	-0.0429142	-0.170502	0.186624	0.0958048	-0.164835	-0.114932	0.223355	magenta	0.5039
Slco3a1	lightyellow	0.700184	0.442424	0.596984	0.503732	0.347151	0.122089	0.104132	-0.15494	-0.548177	-0.430775	0.309394	-0.149766	-0.564578	0.0381426	-0.103644	0.143897	-0.139342	-0.333724	-0.403403	0.301273	lightyellow	0.597
Clec4d	midnightblue	0.615286	0.485618	0.425319	0.503563	0.244642	0.0921898	0.071714	-0.490271	-0.380144	-0.574717	0.339775	-0.0951853	-0.507612	0.201594	-0.162004	0.291334	-0.108735	-0.347892	-0.329477	-0.0367118	midnightblue	0.6153
Perp	yellow	0.041841	-0.208216	0.0979967	0.502842	-0.124557	-0.0941237	0.871996	0.0131146	0.38736	0.0729659	-0.669292	-0.81718	-0.477149	-0.750073	-0.435648	-0.103057	0.59299	-0.0367822	0.16244	0.0281677	yellow	0.872
Fndc3a	red	0.749665	0.91434	0.14446	0.502758	0.210322	-0.334745	-0.101886	-0.443315	-0.598317	-0.907631	0.502923	0.0966339	-0.432424	0.00812682	-0.103013	0.581535	-0.00910557	0.00153519	0.0202033	0.0645941	red	0.9143
Cdo1	yellow	0.0324449	-0.180127	0.14047	0.502401	-0.00271564	0.0927253	0.675554	-0.011456	0.24879	-0.00192258	-0.54421	-0.656901	-0.48196	-0.456231	-0.340321	-0.0673585	0.385781	-0.121088	-0.0622763	0.0504292	yellow	0.6756
Pdzd11	magenta	0.152989	0.203406	0.167951	0.502345	0.269015	0.00220116	0.28276	-0.0814673	0.28268	-0.206756	-0.0485902	-0.237692	-0.405694	-0.308961	-0.256806	-0.157953	0.0792017	-0.286721	0.163463	-0.0830754	magenta	0.5023
Colq	yellow	-0.0945016	-0.283568	0.318398	0.501882	0.306609	0.539564	0.477365	0.00285388	0.294045	0.182922	-0.332875	-0.448899	-0.509139	-0.399197	-0.457673	-0.593059	-0.117585	-0.585024	-0.359627	0.0705713	yellow	0.4774
Csf2ra	yellow	0.115827	-0.113296	0.318591	0.501645	-0.262667	-0.0037294	0.746403	-0.300388	0.312623	-0.0251089	-0.505462	-0.777508	-0.543433	-0.324437	-0.329966	-0.0273193	0.487829	-0.218663	-0.0637675	-0.22606	yellow	0.7464
Smox	midnightblue	0.688598	0.70036	0.259104	0.501626	0.362673	-0.202746	0.00183261	-0.171168	-0.470643	-0.713582	0.418824	-0.0186783	-0.453086	0.114021	0.106321	0.384937	0.0139362	-0.0804499	-0.0373666	0.183791	midnightblue	0.6886
Rbbp6	midnightblue	0.698768	0.495598	0.240557	0.501613	0.248051	-0.13183	0.145071	-0.0893684	-0.51693	-0.511429	0.189416	-0.181086	-0.49438	-0.0190959	-0.0589936	0.54837	0.166038	0.0459131	-0.13781	0.266658	midnightblue	0.6988
Tnfaip3	midnightblue	0.740632	0.619601	0.327766	0.50153	0.134808	-0.23237	0.11812	-0.306497	-0.531307	-0.698079	0.270104	-0.12295	-0.453756	-0.0791091	-0.103441	0.41861	0.0862537	-0.0491084	-0.0794382	0.0967071	midnightblue	0.7406
Cdk5r1	magenta	0.231355	0.113049	0.256142	0.501412	0.110038	0.149858	0.293279	-0.0877807	-0.0713374	-0.181195	-0.0769386	-0.315289	-0.471086	-0.222675	-0.19865	-0.124417	-0.0360636	-0.267772	-0.25226	0.00580445	magenta	0.5014
Dppa2	magenta	0.35056	0.232082	0.354156	0.501222	0.482697	0.283564	0.133998	-0.0734972	-0.190556	-0.252172	0.135171	-0.162389	-0.524736	-0.255071	-0.365057	-0.037195	-0.227928	-0.413708	-0.318953	0.239185	magenta	0.5012
Ap1s3	magenta	0.353478	0.245935	0.177007	0.501102	0.306231	0.0421026	0.262585	-0.261638	-0.149652	-0.392375	0.0374672	-0.176997	-0.443204	-0.161553	-0.429074	0.0713929	0.0276875	-0.176448	-0.147134	0.277615	magenta	0.5011
Snrpf	yellow	0.142054	0.0277865	0.210115	0.50104	0.0898183	-0.0836099	0.477798	0.117805	0.312098	-0.106221	-0.294248	-0.461303	-0.405327	-0.0418225	0.0889521	-0.0675971	0.399698	-0.136164	0.136944	-0.0979436	yellow	0.4778
Gpi1	yellow	-0.129211	-0.343879	0.214402	0.500986	-0.304085	-0.0587611	0.882682	0.0114354	0.605029	0.182935	-0.772145	-0.881369	-0.473536	-0.500823	-0.250002	-0.282456	0.606935	-0.133501	0.111615	-0.245613	yellow	0.8827
Litaf	yellow	0.33964	-0.125782	0.473555	0.50084	0.101118	0.263926	0.603118	-0.287788	0.0191022	-0.0270407	-0.261447	-0.585108	-0.559311	-0.452931	-0.609335	-0.0284462	0.122346	-0.365837	-0.337792	0.0746535	yellow	0.6031
Gm4759	green	0.392919	0.330426	0.339021	0.500713	0.506567	0.220843	0.0823734	-0.0697869	-0.19781	-0.334724	0.163005	-0.111117	-0.519214	-0.13187	-0.249385	0.0116198	-0.164434	-0.395366	-0.273211	0.218664	green	0.5066
Chst2	yellow	0.118568	-0.222424	0.288246	0.500381	-0.129309	-0.0569959	0.856586	0.129182	0.408401	0.116993	-0.623101	-0.863879	-0.492596	-0.394465	-0.112112	-0.0570019	0.64517	-0.0788271	0.0733317	-0.0297259	yellow	0.8566
Haao	yellow	-0.117544	-0.351938	0.225518	0.500276	-0.0382023	0.148839	0.784069	0.0533516	0.529935	0.153578	-0.669118	-0.767517	-0.493098	-0.494003	-0.294222	-0.366455	0.395083	-0.290198	-0.0294344	-0.0815356	yellow	0.7841
A430093F15Rik	magenta	0.189893	-0.0722995	0.507393	0.499883	0.0318976	0.28311	0.443719	-0.234411	0.235593	-0.0170735	-0.20676	-0.504338	-0.543728	0.0477483	-0.139392	-0.18141	0.133283	-0.52563	-0.2793	-0.289067	magenta	0.4999
Ndel1	midnightblue	0.831612	0.440577	0.486989	0.499771	0.137957	0.00183038	0.0427693	-0.437267	-0.587867	-0.520828	0.340687	-0.0670839	-0.505632	0.0650355	-0.290637	0.466199	-0.106758	-0.2052	-0.380356	0.0108695	midnightblue	0.8316
Tnni2	yellow	-0.146609	-0.284545	0.286942	0.499675	0.219275	0.367667	0.678831	-0.0292256	0.494032	0.116423	-0.476868	-0.617195	-0.479396	-0.229508	-0.280908	-0.435218	0.216891	-0.447165	-0.194447	0.0263655	yellow	0.6788
Bax	yellow	0.122103	-0.144155	0.275031	0.499658	0.0265215	0.0137749	0.714945	-0.0956793	0.448014	0.0266619	-0.446072	-0.635915	-0.422528	-0.394677	-0.384092	-0.0558097	0.456374	-0.163307	0.0848373	-0.0563322	yellow	0.7149
Rasd1	magenta	0.255358	-0.0310091	0.417231	0.49951	0.195908	0.368256	0.499222	-0.18637	0.0308861	-0.011618	-0.153833	-0.472676	-0.550987	-0.377497	-0.458131	-0.254735	-0.0101054	-0.448437	-0.304679	0.1606	magenta	0.4995
Prdx5	lightyellow	0.213382	0.133238	0.621377	0.499219	0.333606	0.509651	-0.0197956	-0.235154	0.0257696	-0.0545232	0.201722	-0.043049	-0.531864	0.0718838	-0.26449	-0.389437	-0.467275	-0.770968	-0.501549	-0.233518	lightyellow	0.6214
Adap1	yellow	-0.185065	-0.319422	0.172703	0.498903	-0.0785805	0.0810481	0.791033	-0.0486239	0.562896	0.140982	-0.646484	-0.727732	-0.429542	-0.53587	-0.371211	-0.354551	0.448271	-0.205523	0.0328086	-0.123821	yellow	0.791
Fzd5	turquoise	0.339808	0.0225584	0.516128	0.498601	0.405982	0.623389	0.130426	-0.119007	-0.145122	0.0495549	0.0879909	-0.161672	-0.5552	-0.125876	-0.446845	-0.16624	-0.393668	-0.618056	-0.605908	0.0278335	turquoise	0.6234
Fbxw11	midnightblue	0.687561	0.38262	0.495299	0.498461	0.410237	0.175087	-0.0143212	-0.0524838	-0.463037	-0.374002	0.348739	-0.041343	-0.506745	0.0733944	-0.112025	0.215531	-0.241626	-0.34056	-0.421489	0.182501	midnightblue	0.6876
Gse1	magenta	0.433358	0.318646	0.0971859	0.498149	0.314335	-0.14389	0.350479	0.0016171	-0.218553	-0.454484	-0.0162255	-0.286915	-0.417771	0.0161586	0.0300584	0.267891	0.337371	0.0505419	-0.012691	0.406359	magenta	0.4981
Gabpb1	midnightblue	0.813429	0.61593	0.364342	0.498068	0.270169	-0.0675028	-0.0574794	-0.212234	-0.665918	-0.560484	0.384549	0.0123463	-0.50077	-0.00219809	-0.135627	0.517931	-0.0783882	-0.104475	-0.254038	0.156166	midnightblue	0.8134
Odc1	magenta	0.279825	0.103611	0.386545	0.497645	0.0427102	0.0708327	0.376769	-0.00242681	-0.0416566	-0.114773	-0.153033	-0.466867	-0.557895	-0.504886	-0.249987	-0.198926	-0.00627951	-0.362698	-0.171903	-0.06077	magenta	0.4976
Flt4	midnightblue	0.575689	0.560809	0.326264	0.497386	0.439962	-0.0251232	0.065781	-0.236497	-0.336888	-0.601616	0.348428	-0.0377825	-0.460154	0.0772318	-0.101021	0.208361	-0.0365518	-0.206057	-0.115741	0.299841	midnightblue	0.5757
Foxn2	midnightblue	0.624144	0.548462	0.195346	0.497262	0.166239	-0.200694	0.110398	-0.411171	-0.405509	-0.676552	0.277785	-0.0998154	-0.461888	-0.0285826	-0.175026	0.349865	0.0432674	-0.107959	-0.0400182	0.0359659	midnightblue	0.6241
4931406P16Rik	yellow	0.149065	-0.110819	0.143354	0.497111	-0.312777	-0.260987	0.747872	0.00509477	0.279397	-0.0193623	-0.588901	-0.774744	-0.458431	-0.5564	-0.189075	0.097395	0.629213	0.0714866	0.170625	-0.237803	yellow	0.7479
Timp2	yellow	-0.121485	-0.293354	0.0722818	0.497009	-0.204006	-0.0923275	0.956786	0.0557425	0.542603	0.115428	-0.810444	-0.915864	-0.469436	-0.707963	-0.366491	-0.217801	0.665462	-0.030878	0.180194	0.0115746	yellow	0.9568
M6pr	magenta	0.465799	0.351315	0.497142	0.496816	0.18271	0.214097	0.0563445	-0.475274	-0.290608	-0.412594	0.263277	-0.107924	-0.533496	0.0519244	-0.323224	0.102051	-0.198161	-0.461883	-0.435486	-0.125024	magenta	0.4968
Ccdc109b	yellow	0.167587	-0.0284608	0.309362	0.496269	0.216771	0.273121	0.434692	-0.227178	0.0425181	-0.0982019	-0.214948	-0.394427	-0.537235	-0.340233	-0.608445	-0.166852	-0.011347	-0.379958	-0.288043	0.185507	yellow	0.4347
Vil1	yellow	0.16144	-0.0584986	0.192134	0.495879	0.287653	0.17603	0.578689	0.0516297	-0.0100655	-0.0801272	-0.317828	-0.504386	-0.489046	-0.510554	-0.436044	-0.0902612	0.202014	-0.156521	-0.229033	0.463587	yellow	0.5787
Mfge8	yellow	-0.062069	-0.176914	-0.00596227	0.495371	0.0205142	0.0825555	0.716863	-0.109653	0.339448	-0.00075173	-0.52969	-0.610579	-0.41208	-0.410129	-0.419686	-0.123997	0.395946	-0.095722	-0.0284287	0.0796748	yellow	0.7169
Apaf1	red	0.636861	0.699205	0.176435	0.495238	0.151513	-0.259433	0.0889605	-0.492333	-0.455681	-0.769447	0.329356	-0.0558658	-0.409904	0.0784639	-0.126811	0.562894	0.170624	0.00620887	-0.0588893	0.0652531	red	0.6992
Pdlim7	magenta	0.293498	-0.093549	0.432038	0.494445	0.155425	0.338636	0.394373	-0.145905	-0.0650737	-0.0316856	-0.187388	-0.424613	-0.584708	-0.279644	-0.489971	-0.221468	-0.0816305	-0.466568	-0.428313	0.167843	magenta	0.4944
Fap	red	0.711276	0.719538	0.338643	0.494025	0.380405	-0.0649805	-0.111708	-0.286981	-0.653501	-0.705532	0.497785	0.0619407	-0.52205	0.0173306	-0.124641	0.345764	-0.227363	-0.214024	-0.268514	0.238233	red	0.7195
Fzd8	magenta	0.267729	0.142239	0.310486	0.493921	0.224326	0.273242	0.176329	-0.0654613	-0.143849	-0.126017	0.00174195	-0.221504	-0.522091	-0.27391	-0.308455	-0.161927	-0.195624	-0.387622	-0.325964	0.00185434	magenta	0.4939
Nup54	grey	0.457297	0.415261	0.293383	0.493612	0.362435	0.124354	0.0147024	-0.161942	-0.234489	-0.373131	0.262793	-0.00504378	-0.464399	-0.228723	-0.291559	-0.0141129	-0.276501	-0.38439	-0.203151	0.0648358	grey	0.0648
Alkbh1	midnightblue	0.610644	0.52202	0.174032	0.493293	0.181328	-0.1062	0.0973223	-0.345897	-0.361593	-0.572366	0.262203	-0.0701781	-0.440574	-0.0816318	-0.181149	0.249048	-0.00324804	-0.142307	-0.0439849	0.0777112	midnightblue	0.6106
Olfr655	green	0.349171	0.21522	0.34675	0.493035	0.623662	0.329724	0.201218	0.10562	-0.192562	-0.1782	0.12529	-0.181354	-0.518406	-0.220895	-0.221952	-0.127826	-0.198572	-0.406495	-0.337994	0.433808	green	0.6237
Atp5k	yellow	-0.0932779	0.0112037	0.142637	0.492428	0.0577486	0.130682	0.47137	-0.328348	0.502553	-0.108574	-0.278368	-0.41088	-0.423257	-0.320096	-0.4471	-0.335181	0.110613	-0.422249	0.0573845	-0.265732	yellow	0.4714
42434	red	0.606141	0.659884	0.37533	0.492367	0.350178	-0.0138011	0.0604018	-0.342318	-0.369079	-0.62118	0.431108	-0.0722549	-0.502547	0.0849282	-0.0532537	0.173128	-0.103547	-0.324631	-0.180082	0.166542	red	0.6599
Eprs	cyan	0.326771	0.232098	0.0202444	0.492176	-0.187506	-0.486716	0.625824	0.00659598	0.142353	-0.32497	-0.39094	-0.639915	-0.434142	-0.343802	0.0048182	0.315183	0.738737	0.221203	0.386412	-0.0378266	cyan	0.7387
Lsm4	yellow	-0.0574958	-0.384616	0.342675	0.492059	-0.0264424	0.15694	0.822732	0.0859453	0.591388	0.24016	-0.642869	-0.81339	-0.482799	-0.407795	-0.245739	-0.311833	0.459752	-0.299909	-0.0212819	-0.128755	yellow	0.8227
Llgl2	yellow	0.117371	0.0203851	0.193971	0.49169	0.306951	0.190843	0.572229	-0.076976	0.165341	-0.107337	-0.219151	-0.461024	-0.449252	-0.331024	-0.400349	-0.20853	0.177742	-0.250636	-0.10006	0.330458	yellow	0.5722
Nfe2l2	magenta	0.475463	0.36034	0.237354	0.491034	0.0516072	-0.23187	0.269603	-0.233605	-0.0897754	-0.407807	0.0451252	-0.263409	-0.450149	-0.242836	-0.184051	0.128338	0.140306	-0.148283	0.108773	-0.0895197	magenta	0.491
Cchcr1	yellow	0.164137	0.0631424	0.0913271	0.490903	0.153755	-0.0887169	0.53149	0.279638	0.0271652	-0.165225	-0.348531	-0.539937	-0.468966	-0.367744	-0.0183131	-0.0632934	0.357107	0.0190094	0.0395848	0.363548	yellow	0.5315
Eif5b	red	0.590385	0.650483	0.22977	0.490878	0.370947	-0.243953	0.0821034	-0.207012	-0.224152	-0.657103	0.306937	-0.0632685	-0.404594	0.0504292	-0.0127624	0.447949	0.161948	-0.0747113	0.105265	0.0787514	red	0.6505
Oas2	lightyellow	0.547407	0.30143	0.590219	0.490427	0.410604	0.400988	-0.00527227	-0.310055	-0.464339	-0.320085	0.34879	-0.0252795	-0.522533	0.136812	-0.260354	0.13171	-0.36948	-0.496668	-0.64952	0.105338	lightyellow	0.5902
Tagln2	lightyellow	0.501082	0.0332568	0.817869	0.490409	0.101748	0.307993	0.221437	-0.286943	-0.126914	-0.0547354	0.112475	-0.286962	-0.557797	-0.0644075	-0.308747	-0.16633	-0.218765	-0.614619	-0.476113	-0.234096	lightyellow	0.8179
Cdkn2d	magenta	0.391487	-0.0632601	0.611619	0.490398	0.138463	0.239445	0.35798	-0.22446	-0.0667686	-0.0409157	-0.0537849	-0.368996	-0.537924	-0.185748	-0.395946	-0.109769	-0.0496126	-0.450643	-0.406491	-0.000342384	magenta	0.4904
Ube2m	green	0.114421	0.0459904	0.401892	0.490179	0.368123	0.363885	0.175458	-0.185524	0.167157	-0.0684082	0.0379516	-0.143268	-0.46111	-0.270711	-0.440609	-0.416722	-0.287494	-0.638529	-0.257605	-0.108005	green	0.3681
CK137956	yellow	0.145877	0.00309694	0.144949	0.490121	0.248948	0.124743	0.505143	0.197446	0.0134669	-0.096102	-0.317639	-0.524539	-0.51796	-0.368309	-0.165968	-0.108863	0.192624	-0.174232	-0.183202	0.358024	yellow	0.5051
Ppig	magenta	0.486407	0.381922	0.129098	0.490093	-0.189989	-0.415229	0.354677	-0.318504	-0.104258	-0.514986	-0.142627	-0.400428	-0.457421	-0.359693	-0.248193	0.474647	0.406752	0.112632	0.19613	-0.183429	magenta	0.4901
Aida	red	0.364328	0.588885	0.215318	0.490055	0.273508	0.0649061	-0.0159666	-0.375566	-0.152296	-0.516293	0.308674	-0.0150396	-0.487264	-0.148039	-0.291392	0.0252053	-0.234091	-0.392841	-0.0998976	-0.0557773	red	0.5889
Dnajc12	yellow	0.229515	-0.0862184	0.204074	0.489891	-0.0743238	-0.0789113	0.66649	-0.0678639	0.146952	-0.100849	-0.451594	-0.633071	-0.454357	-0.500145	-0.288008	0.0263755	0.41056	-0.0426686	0.0496525	-0.00584889	yellow	0.6665
Lax1	magenta	0.332069	0.241143	0.30529	0.489826	0.307865	0.118196	0.147748	-0.138614	-0.192784	-0.28736	0.104672	-0.119228	-0.452922	-0.287711	-0.295151	-0.177913	-0.157474	-0.345768	-0.238937	0.165056	magenta	0.4898
Nipsnap3b	red	0.407613	0.509185	0.0872024	0.489684	0.0348957	-0.235729	0.263148	-0.521696	-0.0726989	-0.628151	0.0991255	-0.214118	-0.41778	-0.182908	-0.285011	0.189719	0.185511	-0.117906	0.150952	-0.0756409	red	0.5092
Synpo	yellow	0.0860456	-0.122789	0.0741532	0.489683	0.0684471	-0.107199	0.748729	0.177953	0.284297	-0.0550571	-0.555321	-0.716346	-0.472695	-0.656225	-0.264143	-0.16668	0.459839	-0.0444826	0.173667	0.230607	yellow	0.7487
Zfand2a	yellow	0.154144	-0.195831	0.161427	0.489455	-0.197283	-0.138279	0.910701	0.0112237	0.286472	0.0163847	-0.671305	-0.890918	-0.48823	-0.514899	-0.257645	0.0939294	0.717759	0.0602343	0.090906	0.0555278	yellow	0.9107
H3f3b	magenta	0.370635	0.130167	0.34375	0.488993	0.263984	0.247759	0.171647	-0.0639974	-0.266464	-0.155944	0.0256449	-0.200593	-0.528955	-0.547983	-0.530164	-0.176664	-0.294024	-0.388482	-0.337373	0.175334	magenta	0.489
Dtnb	midnightblue	0.510171	0.449038	0.287381	0.488552	0.490402	0.0540798	0.135615	-0.0201032	-0.328433	-0.425445	0.230073	-0.134987	-0.483991	0.0588723	-0.00570117	0.204707	0.0524714	-0.215408	-0.207921	0.323934	midnightblue	0.5102
Dpcd	yellow	0.0468727	-0.180274	0.302396	0.488398	-0.242258	-0.091527	0.680647	0.0996935	0.37338	0.0832482	-0.58389	-0.763896	-0.505989	-0.469496	-0.084722	-0.133126	0.486565	-0.152604	0.0750057	-0.285535	yellow	0.6806
Mxd1	lightyellow	0.560538	0.270179	0.772604	0.48836	0.424715	0.469261	-0.0213527	-0.281141	-0.357429	-0.245295	0.361747	-0.063643	-0.602942	0.0244047	-0.337702	-0.140481	-0.497445	-0.726763	-0.594156	0.0262106	lightyellow	0.7726
P2ry14	midnightblue	0.670559	0.577385	0.396158	0.487821	0.375001	0.0454573	-0.0280738	-0.391289	-0.562776	-0.685996	0.427242	0.018935	-0.502458	0.1366	-0.165711	0.245829	-0.216949	-0.310162	-0.308354	0.217429	midnightblue	0.6706
Ass1	grey	0.135999	0.0284013	0.431887	0.487724	0.126138	0.334952	0.248342	-0.273896	0.171303	-0.0347081	-0.0554162	-0.297506	-0.525524	-0.207604	-0.41044	-0.363588	-0.187737	-0.615192	-0.276094	-0.25522	grey	-0.2552
Utp3	red	0.421853	0.493216	0.157277	0.487564	0.104577	-0.184524	0.12291	-0.327445	-0.0654942	-0.505745	0.122569	-0.106774	-0.420539	0.00506203	-0.141542	0.240952	0.117829	-0.13826	0.115184	-0.101387	red	0.4932
Bmp10	turquoise	0.196823	-0.0119797	0.462591	0.487203	0.316718	0.646979	0.0528424	-0.202033	-0.0650086	0.0149442	0.0726217	-0.120072	-0.547108	-0.063899	-0.434	-0.296738	-0.480094	-0.709964	-0.642677	-0.107616	turquoise	0.647
Casp7	magenta	0.463442	0.409664	0.431395	0.486984	0.380201	0.175108	-0.075516	-0.197937	-0.19829	-0.379343	0.377402	0.0450673	-0.470458	0.0830118	-0.126702	-0.106162	-0.321732	-0.514405	-0.253785	-0.0562749	magenta	0.487
Naglu	yellow	-0.119936	-0.253622	0.169885	0.48663	-0.0948339	0.107886	0.797807	-0.216991	0.458601	0.0656106	-0.593555	-0.701481	-0.420882	-0.56774	-0.53315	-0.249875	0.411088	-0.196855	-0.0527162	-0.0647117	yellow	0.7978
Slc41a1	yellow	0.212108	-0.0288686	0.145623	0.486622	-0.0296263	-0.151271	0.608514	0.18372	0.121585	-0.0811719	-0.436032	-0.618265	-0.459351	-0.597748	-0.167777	-0.0422949	0.385628	0.0100864	0.137698	0.0988413	yellow	0.6085
Plekhm2	yellow	0.077718	-0.326458	0.246866	0.486367	0.0413467	0.0994182	0.766624	0.106205	0.322658	0.131231	-0.587311	-0.713981	-0.445365	-0.412172	-0.304377	-0.067077	0.453229	-0.105719	-0.113339	0.113433	yellow	0.7666
Gsr	red	0.357117	0.458016	0.295295	0.486057	0.140161	-0.0817829	0.0871023	-0.255426	-0.0600973	-0.38553	0.190923	-0.110437	-0.440491	-0.140892	-0.142804	0.0119899	-0.0227679	-0.277837	0.0243269	-0.182079	red	0.458
Tor3a	grey	0.281966	0.406273	0.409853	0.485518	0.3213	0.195081	0.0464779	-0.336137	-0.0546128	-0.398341	0.302928	-0.0363312	-0.444444	0.0676008	-0.130063	-0.216313	-0.239732	-0.545855	-0.228179	-0.113767	grey	-0.1138
Parp14	red	0.759382	0.758649	0.401593	0.485272	0.356922	-0.0104342	-0.166976	-0.401768	-0.637788	-0.752889	0.589302	0.117506	-0.478599	0.245933	-0.0574995	0.445884	-0.252264	-0.25956	-0.335724	0.091681	red	0.7586
Taok3	midnightblue	0.648761	0.606399	0.310823	0.485127	0.346982	0.0122098	-0.0165461	-0.31829	-0.478273	-0.591984	0.417271	0.0219398	-0.434855	0.10734	-0.155862	0.41376	-0.101713	-0.180294	-0.24228	0.112633	midnightblue	0.6488
Ehd4	lightyellow	0.540346	0.358553	0.617869	0.485063	0.45869	0.245977	-0.0560865	-0.0995884	-0.286979	-0.323117	0.405276	-0.00107659	-0.485603	0.341284	0.0737315	-0.0155073	-0.268194	-0.518544	-0.441147	0.0360502	lightyellow	0.6179
Pqlc3	yellow	-0.0523883	-0.272924	0.0983093	0.485034	-0.180555	-0.0439811	0.883645	-0.0191863	0.364425	0.0749341	-0.736543	-0.836116	-0.466597	-0.722745	-0.498819	-0.123285	0.574502	-0.0210997	0.0470706	0.0721038	yellow	0.8836
Abcf2	yellow	-0.0752782	-0.201679	0.369539	0.484786	-0.102758	0.202377	0.562648	-0.20429	0.437086	0.138491	-0.414153	-0.557924	-0.445949	-0.347952	-0.405116	-0.292342	0.234551	-0.378709	-0.166501	-0.350774	yellow	0.5626
Irgm1	red	0.427417	0.654982	0.260366	0.484543	0.106057	-0.0968328	-0.0145236	-0.499167	-0.238439	-0.622298	0.353405	0.00712382	-0.411457	0.0936666	-0.105768	0.196048	-0.0693653	-0.255604	-0.0919885	-0.215348	red	0.655
A430060F13Rik	magenta	0.306628	0.234721	0.151539	0.484476	0.271946	0.0504782	0.252944	-0.021242	-0.148738	-0.266692	-0.0291474	-0.248709	-0.452562	-0.310111	-0.254009	0.154589	0.0725469	-0.127698	-0.133905	0.191136	magenta	0.4845
Ifi35	lightyellow	0.515644	0.332614	0.724197	0.484268	0.388315	0.455283	-0.0245137	-0.328316	-0.364169	-0.221503	0.423537	-0.0526892	-0.579905	-0.0306451	-0.343764	-0.114029	-0.487383	-0.691166	-0.602966	-0.0247415	lightyellow	0.7242
Tmco4	yellow	0.215565	-0.0777357	0.288692	0.484024	0.162609	0.145167	0.560638	0.0108942	0.139785	0.00285634	-0.284594	-0.548649	-0.470364	-0.205926	-0.195863	-0.0408549	0.303777	-0.227293	-0.161418	0.0995576	yellow	0.5606
Syne2	midnightblue	0.657105	0.387199	0.326873	0.484005	0.242737	0.00338614	0.0479589	-0.0740116	-0.592836	-0.450189	0.177149	-0.136862	-0.54942	-0.0646956	-0.145461	0.345265	-0.0799548	-0.11978	-0.336802	0.282835	midnightblue	0.6571
5430427O19Rik	red	0.414781	0.496705	0.222272	0.48389	0.070735	-0.124202	0.123181	-0.365599	-0.254897	-0.535533	0.131822	-0.168356	-0.491663	-0.0403661	-0.14988	0.216871	0.0429041	-0.161573	-0.0849483	-0.056066	red	0.4967
Katna1	midnightblue	0.92473	0.694699	0.479541	0.483681	0.405741	-0.0193768	-0.0958793	-0.273265	-0.693446	-0.630786	0.564136	0.0557894	-0.504612	0.127689	-0.0824973	0.527809	-0.156554	-0.204609	-0.283423	0.201532	midnightblue	0.9247
Cd28	yellow	-0.144942	-0.332902	0.11223	0.483623	-0.0906485	0.12676	0.729679	-0.104743	0.414485	0.0837764	-0.671179	-0.648255	-0.42274	-0.442167	-0.461545	-0.237591	0.383934	-0.153259	-0.06662	-0.0228514	yellow	0.7297
Tspan17	yellow	-0.100961	-0.312699	0.160131	0.48342	-0.104372	0.0361385	0.895659	0.0765467	0.503631	0.149787	-0.715366	-0.853704	-0.469095	-0.552637	-0.265099	-0.333319	0.550932	-0.174368	0.0595246	0.0317582	yellow	0.8957
Cecr2	lightyellow	0.378378	0.0523588	0.572924	0.483362	0.283901	0.451722	0.138072	-0.121245	-0.326044	-0.0639266	0.0893948	-0.218472	-0.587885	-0.410642	-0.491488	-0.241801	-0.414807	-0.590049	-0.608104	0.0886194	lightyellow	0.5729
Psme2	red	0.502749	0.664888	0.260718	0.483356	0.088914	-0.271544	0.0404248	-0.442531	-0.229373	-0.696458	0.293297	-0.0848013	-0.45031	0.0588862	-0.0559017	0.321098	0.0589514	-0.161288	0.0281606	-0.157472	red	0.6649
Spag4	magenta	0.362206	0.23515	0.083047	0.483066	0.242736	-0.0182022	0.283156	-0.00527596	-0.171893	-0.38664	-0.0701024	-0.291485	-0.464468	-0.312785	-0.244242	0.130494	0.101256	-0.0715947	-0.0637875	0.271701	magenta	0.4831
Rnf34	red	0.477127	0.534714	0.12397	0.482981	0.392822	-0.142543	0.0198441	-0.141784	-0.277176	-0.599043	0.284854	0.0573473	-0.353241	0.0207063	-0.07226	0.222325	0.00227546	-0.0891691	0.00289936	0.225008	red	0.5347
Pfkp	magenta	0.284766	0.272955	0.184514	0.482604	0.12508	-0.0859904	0.314611	0.00495395	-0.0412453	-0.316711	-0.0494746	-0.373071	-0.502152	-0.192311	0.020393	-0.134637	0.107582	-0.233001	0.00279335	0.0920906	magenta	0.4826
Socs6	yellow	0.052887	0.070996	-0.0731776	0.482398	-0.172573	-0.331502	0.73535	-0.156068	0.322013	-0.290596	-0.540101	-0.669587	-0.387836	-0.389366	-0.21163	0.17974	0.720827	0.165836	0.32	-0.005017	yellow	0.7353
Rpsa	yellow	-0.0763716	-0.3616	0.315585	0.481828	-0.181832	0.0518187	0.850067	-0.0471792	0.553963	0.167333	-0.680653	-0.831411	-0.477979	-0.392184	-0.266494	-0.309998	0.523252	-0.246527	0.0202338	-0.160602	yellow	0.8501
Etnk2	yellow	0.0694932	-0.144795	0.221973	0.481335	0.256347	0.322334	0.526961	0.0814214	0.0359005	0.0572337	-0.335265	-0.495084	-0.496916	-0.630931	-0.496729	-0.309062	0.0206236	-0.30345	-0.270536	0.33022	yellow	0.527
Fam19a2	magenta	0.324144	0.171555	0.202113	0.481198	0.379294	0.145116	0.45014	-0.131063	-0.14227	-0.290567	-0.0743186	-0.376964	-0.4826	-0.469667	-0.455583	0.0144576	0.0576326	-0.209624	-0.168342	0.425694	magenta	0.4812
Mt1	yellow	0.0660061	-0.294216	0.288971	0.481028	-0.27602	-0.0254224	0.818373	0.0965144	0.326366	0.161586	-0.687754	-0.890782	-0.5341	-0.696204	-0.287619	-0.128779	0.492483	-0.132389	-0.0190554	-0.148955	yellow	0.8184
Ifitm2	yellow	0.222735	-0.170226	0.54793	0.480999	-0.170046	0.0616214	0.619483	-0.193576	0.213864	-0.000166715	-0.422431	-0.69114	-0.555302	-0.405473	-0.356663	-0.0567063	0.279116	-0.323773	-0.155898	-0.241126	yellow	0.6195
Vasn	yellow	0.42167	0.0303216	0.242326	0.480423	-0.0762339	-0.145929	0.587843	-0.0175721	0.00986232	-0.16153	-0.350466	-0.589382	-0.460859	-0.325299	-0.186124	0.213389	0.442748	0.000652331	0.0549877	0.0606878	yellow	0.5878
Cwc15	red	0.278159	0.487762	0.0938658	0.48042	0.331994	-0.104068	0.127091	-0.154568	-0.0873289	-0.458954	0.168427	-0.068925	-0.389494	-0.106914	-0.0980759	-0.0175442	0.0510597	-0.16255	0.107162	0.118787	red	0.4878
Rnf31	lightyellow	0.541315	0.279559	0.720588	0.480272	0.400224	0.510497	-0.0894281	-0.268069	-0.410817	-0.187059	0.389366	0.0199864	-0.551649	0.0504557	-0.296401	-0.0811941	-0.527945	-0.672702	-0.637036	-0.0674315	lightyellow	0.7206
Trp53inp2	yellow	0.306262	-0.175945	0.336811	0.480135	-0.0369497	0.0617475	0.673443	-0.130287	0.0434405	-0.0476813	-0.411327	-0.646212	-0.495893	-0.226956	-0.291581	0.0431888	0.379248	-0.147909	-0.199025	0.105674	yellow	0.6734
Rnf125	grey	0.425353	0.440176	0.359279	0.480013	0.311878	0.171025	-0.064227	-0.255351	-0.322661	-0.4286	0.322611	0.0345301	-0.473416	0.0195799	-0.236477	-0.0676675	-0.32015	-0.423535	-0.315119	0.0676354	grey	0.0676
Pcdhb22	yellow	0.0654414	-0.0618527	0.0980954	0.479806	-0.224897	-0.339666	0.799647	0.162845	0.420811	-0.0545883	-0.640329	-0.831113	-0.450247	-0.577042	-0.0564558	-0.00797362	0.716514	0.059818	0.337691	-0.0907342	yellow	0.7996
Arg2	magenta	0.445769	0.351863	0.370626	0.479335	0.210047	0.146143	0.146402	-0.550699	-0.227874	-0.41282	0.196458	-0.111818	-0.454805	-0.120851	-0.528936	0.20724	-0.0716159	-0.298094	-0.284534	-0.00510187	magenta	0.4793
Sertad1	midnightblue	0.761731	0.337304	0.545599	0.479257	0.336162	0.206796	0.0750533	-0.226123	-0.515921	-0.290573	0.309512	-0.0962163	-0.526719	-0.156171	-0.3657	0.260446	-0.217873	-0.330067	-0.410466	0.18833	midnightblue	0.7617
Ptx3	midnightblue	0.724961	0.67647	0.429855	0.479113	0.525334	-0.0189802	-0.030625	-0.164078	-0.522454	-0.650861	0.477263	-0.00249904	-0.50884	0.0408177	-0.0585129	0.28792	-0.168994	-0.272629	-0.200157	0.335552	midnightblue	0.725
Nudt19	yellow	-0.0247116	-0.0318693	0.196563	0.479049	-0.0108293	0.0896788	0.497193	-0.140762	0.474083	0.0315751	-0.342877	-0.503146	-0.458207	-0.341567	-0.312818	-0.23114	0.23991	-0.341362	0.0675397	-0.271719	yellow	0.4972
Lrrtm3	yellow	0.267334	0.123244	0.14837	0.478668	0.311065	-0.125604	0.410929	0.420048	-0.0257708	-0.25977	-0.24657	-0.4644	-0.4659	-0.195156	0.208526	0.0354924	0.314091	-0.0133458	0.0112477	0.371605	yellow	0.4109
4930597O21Rik	magenta	0.518414	0.274791	0.291694	0.478342	0.199155	0.0797418	0.327126	-0.211493	-0.3271	-0.380617	0.0507208	-0.356746	-0.557754	-0.0475959	-0.114956	0.0805049	0.0536228	-0.267479	-0.218036	0.242569	magenta	0.4783
Txndc16	yellow	-0.13103	-0.118174	-0.145774	0.47783	-0.193189	-0.27506	0.819284	-0.00305563	0.462256	-0.0789774	-0.700562	-0.723113	-0.353948	-0.648366	-0.329874	-0.0606871	0.681146	0.149167	0.302585	0.0015675	yellow	0.8193
Bcl2l2	yellow	0.256384	0.0205137	0.145342	0.47762	0.0180096	-0.128494	0.690876	0.0116992	0.00788883	-0.182191	-0.390114	-0.636847	-0.444952	-0.40052	-0.186031	0.100196	0.50974	0.0622521	0.0153836	0.283236	yellow	0.6909
Pcnx	grey	0.558392	0.365331	0.311776	0.477494	-0.0686538	-0.0256575	0.158637	-0.267304	-0.402937	-0.377908	0.106084	-0.240689	-0.478304	-0.0348004	-0.0627353	0.327335	0.0758422	-0.147586	-0.263789	-0.158087	grey	-0.1581
Mcl1	midnightblue	0.826345	0.576456	0.38047	0.477447	0.231692	-0.0718445	-0.0348521	-0.401889	-0.612299	-0.602446	0.417099	0.0337648	-0.441616	-0.043323	-0.292642	0.531501	-0.114533	-0.12744	-0.226446	0.0680007	midnightblue	0.8263
Tap2	lightyellow	0.579137	0.425862	0.646639	0.47743	0.349084	0.184118	-0.0087346	-0.300424	-0.289413	-0.394122	0.392524	-0.0385739	-0.506694	0.0891192	-0.139406	0.0710296	-0.249503	-0.514001	-0.366701	-0.0773537	lightyellow	0.6466
Dcbld2	red	0.523147	0.756961	0.185421	0.477167	0.391968	-0.191866	-0.0683477	-0.231831	-0.338533	-0.732138	0.41728	0.0474405	-0.427172	0.0717185	-0.0185659	0.293255	-0.0482447	-0.162363	0.0247594	0.11887	red	0.757
Mcm9	midnightblue	0.403067	0.356682	0.337863	0.47694	0.264486	0.0875423	0.126784	-0.166481	-0.214644	-0.346413	0.133111	-0.130767	-0.427339	-0.0392459	-0.260352	0.239474	-0.00680335	-0.190371	-0.235468	0.10017	midnightblue	0.4031
E230025N22Rik	magenta	0.158158	0.0417735	0.307365	0.476515	0.554553	0.35187	0.418993	0.12908	0.0207417	-0.102745	-0.125123	-0.406617	-0.53476	-0.26767	-0.241672	-0.254694	-0.00425292	-0.409888	-0.275485	0.503248	magenta	0.4765
Cct2	yellow	-0.0139141	-0.183694	0.216516	0.47643	-0.313714	-0.0692936	0.595936	0.00325656	0.477077	0.138282	-0.555222	-0.625907	-0.400465	-0.304521	-0.121356	-0.107243	0.481491	-0.0819574	0.114184	-0.428296	yellow	0.5959
Tusc1	yellow	-0.111691	-0.306849	0.170707	0.4764	-0.0526926	0.158736	0.766074	-0.195817	0.473128	0.0954898	-0.626449	-0.705539	-0.487219	-0.65804	-0.637925	-0.316416	0.315202	-0.283583	-0.0234496	-0.00613208	yellow	0.7661
Dapk2	grey	0.541736	0.460331	0.311489	0.476016	0.47119	0.126374	-0.0457468	-0.11438	-0.554377	-0.49323	0.32151	0.0277999	-0.501052	0.0746821	-0.162309	0.164137	-0.225466	-0.237999	-0.373393	0.401794	grey	0.4018
Mpeg1	yellow	0.332471	0.347636	0.0736759	0.475718	-0.0878405	-0.247809	0.478505	-0.506228	-0.0486239	-0.562769	-0.14052	-0.446962	-0.441318	-0.199306	-0.257901	0.305484	0.403563	-0.0103788	0.098088	-0.022932	yellow	0.4785
Nenf	yellow	-0.24133	-0.310859	0.0859342	0.47569	-0.111789	-0.0294961	0.75944	0.168048	0.709882	0.1489	-0.696709	-0.738926	-0.414169	-0.511824	-0.150082	-0.498657	0.446389	-0.206843	0.226515	-0.16887	yellow	0.7594
Olfr1276	yellow	0.152369	-0.107414	0.287469	0.475457	0.207663	0.331117	0.524065	-0.00790117	0.0177772	0.0256139	-0.286618	-0.521269	-0.527534	-0.623957	-0.501083	-0.222939	0.0268304	-0.339244	-0.320401	0.22568	yellow	0.5241
Otop2	yellow	0.308543	0.169257	0.0692397	0.475165	0.244726	0.0118532	0.389345	-0.0546536	-0.178898	-0.309579	-0.120005	-0.324966	-0.438775	-0.19134	-0.20705	0.119784	0.18217	-0.0447988	-0.125447	0.369493	yellow	0.3893
Usp25	red	0.707448	0.903215	0.119012	0.474992	0.302886	-0.263471	-0.134299	-0.419554	-0.589982	-0.888937	0.508887	0.11539	-0.442953	0.0578621	-0.0983185	0.570842	-0.0517195	-0.0526271	0.00315225	0.130955	red	0.9032
Erbb2	green	0.230053	0.0371015	0.465993	0.474944	0.481881	0.565556	0.0441176	-0.0898712	-0.0318853	-0.0713528	0.131184	-0.0696018	-0.473523	0.131861	-0.23845	-0.253628	-0.400286	-0.646257	-0.516832	-0.0248562	green	0.4819
9330175E14Rik	green	0.434932	0.315977	0.574153	0.474828	0.724481	0.441997	-0.049132	-0.0281655	-0.31348	-0.293891	0.395909	0.0516075	-0.505912	0.110303	-0.137238	-0.21667	-0.458062	-0.61737	-0.512034	0.343707	green	0.7245
3110001I22Rik	red	0.718589	0.792383	0.127805	0.474787	0.231188	-0.26588	-0.137632	-0.348766	-0.54588	-0.757683	0.475501	0.119632	-0.406117	0.0741096	-0.0526384	0.565488	-0.0298884	-0.000341591	0.00387469	0.0161319	red	0.7924
Ghr	yellow	0.00466318	-0.122789	-0.0291491	0.47473	-0.0454538	-0.176963	0.807468	0.103654	0.356315	-0.00959313	-0.622158	-0.739827	-0.427828	-0.771806	-0.419173	-0.0984584	0.573409	0.0706395	0.235796	0.211767	yellow	0.8075
Birc2	red	0.697229	0.77722	0.183607	0.474721	0.109152	-0.276423	-0.097327	-0.354857	-0.557462	-0.748678	0.393686	0.0137123	-0.480132	-0.0398039	-0.0875286	0.491858	-0.05404	-0.0691998	-0.0432193	-0.0341184	red	0.7772
Tnfrsf11b	midnightblue	0.648409	0.417102	0.546143	0.47469	0.41628	0.322177	-0.0526563	-0.265898	-0.635807	-0.411421	0.440696	0.00493399	-0.547412	0.0156092	-0.241495	-0.000308808	-0.428876	-0.500262	-0.568755	0.234744	midnightblue	0.6484
Gm10634	magenta	0.431046	0.335815	0.40898	0.474492	0.384166	0.147337	0.153827	-0.236221	-0.0777146	-0.365781	0.201856	-0.161103	-0.482524	0.0238758	-0.181799	0.0928463	-0.0772625	-0.414602	-0.20907	0.0112223	magenta	0.4745
Tomm20	yellow	0.0477712	-0.0315527	0.0014234	0.474452	-0.090507	-0.141649	0.555197	-0.217346	0.281399	-0.233386	-0.431254	-0.515655	-0.417878	-0.55744	-0.442888	-0.0931573	0.292294	-0.109864	0.183664	-0.135423	yellow	0.5552
Nol12	green	0.135533	-0.0987806	0.4574	0.474382	0.365274	0.484692	0.177867	-0.0100269	0.13045	0.0356223	-0.0355027	-0.211663	-0.488304	-0.122494	-0.320795	-0.375659	-0.300809	-0.64458	-0.419335	-0.0871362	green	0.3653
Ifitm1	magenta	0.435852	0.357453	0.236045	0.474121	0.0766795	-0.0342334	0.265186	-0.500414	-0.107286	-0.435865	0.0809159	-0.221004	-0.438732	-0.143043	-0.404573	0.250564	0.113465	-0.180076	-0.0404585	-0.0502573	magenta	0.4741
Mmp25	midnightblue	0.539241	0.405453	0.463208	0.474101	0.439269	0.132859	-0.0806373	-0.193403	-0.404112	-0.481462	0.39193	0.0416059	-0.508763	0.221635	-0.107357	0.0240652	-0.296543	-0.436377	-0.376602	0.185564	midnightblue	0.5392
Styk1	green	0.273715	0.0341488	0.50088	0.473285	0.343941	0.480916	0.182864	-0.0374236	-0.207472	-0.0316414	-0.0124782	-0.282204	-0.601493	-0.205365	-0.333751	-0.180616	-0.302623	-0.555594	-0.577326	0.143347	green	0.3439
Serpina3h	lightyellow	0.485779	0.455256	0.506811	0.473198	0.494699	0.279868	-0.0321521	-0.174381	-0.290734	-0.317043	0.432453	0.0241106	-0.469725	-0.0481897	-0.212058	-0.0568768	-0.326246	-0.493264	-0.362777	0.140255	lightyellow	0.5068
Gapdh	yellow	0.0107929	-0.151786	0.285115	0.473121	-0.0494329	0.0702965	0.667102	-0.132669	0.3931	-0.00854097	-0.481878	-0.69056	-0.516404	-0.495324	-0.361692	-0.242057	0.288846	-0.336153	0.00343312	-0.146867	yellow	0.6671
Ubxn2a	midnightblue	0.574017	0.539351	0.169976	0.473094	0.105035	-0.152915	0.0602885	-0.350695	-0.390113	-0.527331	0.236485	-0.0457349	-0.418442	-0.107572	-0.265854	0.37933	0.0199274	-0.0368329	-0.0659792	0.0717946	midnightblue	0.574
Csnk2a2	magenta	0.394038	0.526872	0.212151	0.473054	0.378662	-0.0457204	0.0695832	-0.131981	-0.137098	-0.481388	0.242185	-0.0586571	-0.392421	0.109527	0.0798323	0.188508	0.064866	-0.189469	-0.000253882	0.00986994	magenta	0.4731
Fundc2	yellow	-0.139528	-0.402053	0.189645	0.472668	-0.350695	-0.00882728	0.8435	-0.0779366	0.644734	0.23271	-0.781275	-0.833866	-0.438364	-0.524506	-0.347556	-0.255097	0.553198	-0.162662	0.105553	-0.354899	yellow	0.8435
Nyx	yellow	0.317289	-0.11493	0.321713	0.472605	0.106447	0.27983	0.458182	-0.0623769	-0.152951	-0.0822384	-0.298719	-0.534106	-0.571514	-0.158351	-0.262596	0.0663642	0.125683	-0.256419	-0.383074	0.186475	yellow	0.4582
Glrx	grey	0.473252	0.374727	0.400379	0.472368	-0.015374	-0.158556	0.0215107	-0.196463	-0.0709252	-0.291444	0.168905	-0.0897778	-0.426794	0.055467	-0.0549271	0.16618	0.0291126	-0.214843	-0.0149206	-0.336096	grey	-0.3361
Plk2	lightyellow	0.638186	0.209046	0.640392	0.472217	0.245397	0.22879	0.0470872	-0.195132	-0.311463	-0.185386	0.233537	-0.104266	-0.513237	-0.110013	-0.327749	0.0716553	-0.266841	-0.467298	-0.385607	-0.0707197	lightyellow	0.6404
1810011O10Rik	yellow	0.0209669	-0.228105	0.208748	0.471943	-0.161471	-0.0314265	0.824304	0.150404	0.362353	0.128839	-0.65704	-0.846649	-0.483735	-0.65331	-0.25071	-0.161468	0.51089	-0.0816254	0.0487121	0.0126145	yellow	0.8243
Stat4	magenta	0.228825	0.0991807	0.336102	0.471265	0.100759	0.063226	0.32274	-0.126435	-0.0476002	-0.196706	-0.13414	-0.376225	-0.546123	-0.470185	-0.352681	-0.212085	-0.021291	-0.35884	-0.140429	0.0463448	magenta	0.4713
Fmnl2	red	0.469107	0.598672	0.263433	0.471204	0.313536	-0.0481473	-0.0318882	-0.220406	-0.229757	-0.543151	0.368477	0.00721472	-0.419536	0.175182	0.0996992	0.15079	-0.0548444	-0.293168	-0.0587162	-0.118051	red	0.5987
Smpdl3a	yellow	-0.123913	-0.199372	0.0712028	0.471175	-0.152865	0.0170204	0.824338	-0.185626	0.465603	0.0358418	-0.644798	-0.747875	-0.442337	-0.545683	-0.444208	-0.246268	0.516936	-0.136923	0.0957988	-0.0138225	yellow	0.8243
Gltscr2	yellow	-0.113773	-0.347844	0.239686	0.471092	-0.279337	0.10124	0.731331	-0.197691	0.533117	0.202818	-0.66473	-0.72611	-0.464004	-0.578426	-0.536418	-0.245356	0.367438	-0.260817	-0.021617	-0.347438	yellow	0.7313
Rps5	yellow	-0.029028	-0.171589	0.186003	0.470937	-0.414892	-0.0635735	0.711836	-0.357722	0.446268	-0.000556631	-0.558977	-0.706558	-0.438703	-0.308191	-0.325776	-0.100862	0.486306	-0.16064	0.0491553	-0.439556	yellow	0.7118
Gcat	yellow	0.0566767	-0.317703	0.460515	0.470866	0.210055	0.446655	0.641977	-0.0468636	0.254143	0.201185	-0.346166	-0.587362	-0.48651	-0.367654	-0.442104	-0.413222	0.0945588	-0.493549	-0.383088	0.109727	yellow	0.642
Itga4	midnightblue	0.533862	0.334106	0.520263	0.470816	0.19956	0.305651	-0.0874644	-0.420626	-0.437645	-0.386034	0.316678	-0.0151926	-0.55102	0.0894957	-0.323046	0.09559	-0.415412	-0.511641	-0.572472	-0.0896124	midnightblue	0.5339
B430306N03Rik	lightyellow	0.346565	0.256138	0.457919	0.470137	0.0586195	0.0262674	0.146607	-0.186648	-0.00486324	-0.191803	0.105921	-0.210936	-0.431944	-0.032688	-0.0623768	0.049128	0.0139037	-0.327359	-0.162277	-0.302879	lightyellow	0.4579
Sqle	yellow	-0.0628227	-0.281821	0.0721761	0.46982	-0.229146	-0.154485	0.91997	0.110978	0.515753	0.107376	-0.795056	-0.905344	-0.457859	-0.693266	-0.314167	-0.138051	0.66965	0.011439	0.21661	-0.0108261	yellow	0.92
Trim6	green	0.244713	0.000566236	0.571373	0.469785	0.58415	0.593593	0.139773	-0.0761415	-0.0328939	-0.0759655	0.120062	-0.173101	-0.558622	-0.0241416	-0.29597	-0.437981	-0.410532	-0.784897	-0.557086	0.184367	green	0.5841
Cutc	red	0.557341	0.599538	0.154946	0.469626	0.350617	-0.191852	0.14724	-0.2489	-0.337362	-0.6765	0.283308	-0.098833	-0.414539	-0.0156535	-0.0608417	0.289431	0.118184	-0.0475106	0.0615662	0.290342	red	0.5995
Mitf	magenta	0.214505	0.324586	0.00713003	0.469378	-0.212372	-0.348968	0.393675	-0.323727	0.154834	-0.377199	-0.217819	-0.421336	-0.441471	-0.556444	-0.336613	0.108239	0.309109	-0.0476185	0.342248	-0.2814	magenta	0.4694
Snx10	red	0.795622	0.850724	0.272351	0.469306	0.27609	-0.191568	-0.122413	-0.474789	-0.654043	-0.824242	0.569792	0.107391	-0.455105	-0.0585056	-0.223301	0.496158	-0.155284	-0.133583	-0.120066	0.11429	red	0.8507
Plekha5	midnightblue	0.614545	0.391592	0.407336	0.469261	0.166251	-0.0651884	0.0880022	-0.0356265	-0.317973	-0.372196	0.165802	-0.176357	-0.468254	-0.0864201	-0.0409392	0.266632	0.00113813	-0.145737	-0.118601	0.0233059	midnightblue	0.6145
Gm14005	red	0.615804	0.736971	0.193133	0.46893	0.398199	-0.0436335	-0.15541	-0.249022	-0.562708	-0.692577	0.480803	0.119623	-0.429517	0.138372	-0.0762695	0.427667	-0.152849	-0.128781	-0.18765	0.19025	red	0.737
Ctsw	yellow	0.0259465	-0.18338	0.283813	0.468815	0.189653	0.413324	0.457528	-0.139045	0.138637	0.0678766	-0.307694	-0.425424	-0.508297	-0.339373	-0.565297	-0.338768	-0.0610227	-0.461354	-0.377045	0.157794	yellow	0.4575
Itgb1bp2	green	0.294778	0.07753	0.437226	0.468649	0.381634	0.483669	0.20743	-0.114747	-0.15473	-0.0819464	0.00749407	-0.24753	-0.558197	-0.27741	-0.473167	-0.172593	-0.307929	-0.52124	-0.451914	0.191675	green	0.3816
Ints12	midnightblue	0.55691	0.456199	0.316486	0.468643	0.118996	-0.15618	0.18572	-0.455675	-0.285437	-0.507131	0.177976	-0.151478	-0.445145	-0.163076	-0.366541	0.339099	0.0770493	-0.135769	-0.0652026	0.038058	midnightblue	0.5569
Gm12253	magenta	0.241254	0.28683	0.173955	0.468617	0.327071	0.118387	0.229529	-0.213207	0.00366787	-0.324687	0.0595124	-0.20032	-0.453753	-0.121266	-0.222234	-0.0584772	0.0213011	-0.323465	-0.053957	0.0950262	magenta	0.4686
Gpr162	yellow	-0.125497	-0.357348	0.152968	0.468411	-0.086826	0.12797	0.789512	-0.034751	0.455871	0.154155	-0.667056	-0.716886	-0.406717	-0.506028	-0.375509	-0.258993	0.426619	-0.159749	-0.045996	-0.0399824	yellow	0.7895
Bckdhb	red	0.752092	0.703195	0.370071	0.468203	0.0435656	-0.241883	-0.0281421	-0.459928	-0.496565	-0.682376	0.423467	-0.0507609	-0.459423	0.088975	-0.0540564	0.515345	0.0221289	-0.106108	-0.100665	-0.151653	red	0.7032
Bag1	magenta	0.158336	0.18364	0.274285	0.468134	0.244802	0.115171	0.205707	-0.191276	0.262924	-0.229474	-0.00823216	-0.197218	-0.398853	0.155184	-0.0451384	-0.0718888	0.0811389	-0.382101	-0.0398399	-0.207098	magenta	0.4681
Txlnb	magenta	0.388391	0.316035	0.0723463	0.468108	0.153695	-0.224483	0.386913	0.02676	-0.142234	-0.372383	-0.0933604	-0.329503	-0.378542	-0.103811	0.0456525	0.241337	0.41143	0.125196	0.0869259	0.27586	magenta	0.4681
Dlgap4	green	0.225966	0.0606967	0.397888	0.467498	0.433253	0.448752	0.109657	-0.0682808	-0.0572589	-0.0709592	0.100656	-0.130046	-0.491212	-0.107487	-0.326726	-0.265841	-0.348005	-0.570918	-0.450317	0.0918793	green	0.4333
Ppa1	midnightblue	0.655352	0.491074	0.458808	0.467026	0.221971	0.00315511	-0.0157449	-0.385256	-0.313194	-0.491883	0.343115	-0.0501724	-0.512083	-0.0655253	-0.274555	0.23464	-0.166652	-0.375888	-0.129244	-0.118878	midnightblue	0.6554
Fastkd3	yellow	0.0222482	0.0887752	-0.0575764	0.466998	-0.172009	-0.314616	0.699786	-0.16904	0.36627	-0.209011	-0.467872	-0.611061	-0.335564	-0.570732	-0.314481	0.0814213	0.63673	0.143322	0.365089	-0.103201	yellow	0.6998
Phyh	yellow	0.264467	0.233238	0.179045	0.46687	0.126538	-0.0828943	0.458589	-0.11953	0.107624	-0.276834	-0.149374	-0.429828	-0.438701	-0.322351	-0.15232	0.0300715	0.295935	-0.132619	0.141682	0.070271	yellow	0.4586
Ascc3	red	0.710287	0.759361	0.314514	0.466824	0.0616932	-0.193825	-0.0921061	-0.574301	-0.545071	-0.773515	0.436558	0.00762823	-0.491998	0.0666981	-0.176819	0.535667	-0.0695731	-0.176889	-0.139572	-0.155509	red	0.7594
Crygc	magenta	0.209075	0.284582	0.164124	0.466662	0.256292	0.056343	0.223584	-0.241887	-0.0783171	-0.376074	0.0166263	-0.239203	-0.4708	-0.202625	-0.267368	-0.0674754	-0.00861775	-0.292017	-0.133284	0.134419	magenta	0.4667
Socs2	yellow	0.0257504	-0.295089	0.321036	0.466543	-0.197824	-0.0238793	0.668613	0.118844	0.466087	0.200023	-0.582887	-0.700162	-0.446599	-0.390517	-0.170186	-0.264268	0.429038	-0.207537	0.0564238	-0.242267	yellow	0.6686
Pkp2	yellow	-0.0688405	-0.233169	0.0113837	0.46636	-0.134396	-0.105524	0.829885	0.128253	0.395302	0.0943841	-0.71561	-0.786652	-0.446323	-0.843884	-0.42629	-0.211588	0.522972	-0.00708376	0.189601	0.0951721	yellow	0.8299
Gpr65	yellow	-0.100466	-0.308229	0.0547324	0.466271	-0.316044	-0.241781	0.818356	0.241999	0.574278	0.14986	-0.82792	-0.833851	-0.406145	-0.545957	-0.121293	-0.140494	0.692472	0.089882	0.290276	-0.16692	yellow	0.8184
Map3k8	midnightblue	0.92339	0.573898	0.537298	0.465988	0.243001	0.0386702	-0.106085	-0.391902	-0.727683	-0.570526	0.515945	0.0451584	-0.495483	0.255757	-0.106343	0.54164	-0.185128	-0.226069	-0.421556	0.0522272	midnightblue	0.9234
Tcf25	yellow	0.0621667	-0.416855	0.385546	0.465528	-0.0673012	0.149659	0.682241	0.176493	0.316913	0.220491	-0.570143	-0.711858	-0.471609	-0.296192	-0.138458	-0.257947	0.326508	-0.243867	-0.191898	-0.0850133	yellow	0.6822
Gm5069	yellow	-0.0789971	-0.309596	0.111606	0.465454	-0.127354	-0.0041815	0.844123	0.147042	0.409635	0.165428	-0.752433	-0.856718	-0.504655	-0.703647	-0.335887	-0.217937	0.526532	-0.0813681	0.0819015	0.0827776	yellow	0.8441
Maged1	yellow	-0.140502	-0.211615	-0.100946	0.465373	-0.198427	-0.258882	0.878451	0.221701	0.523956	0.0368552	-0.801749	-0.850862	-0.403249	-0.675045	-0.159077	-0.132871	0.728508	0.123508	0.334292	0.0135996	yellow	0.8785
Tor1aip2	midnightblue	0.726714	0.743564	0.352512	0.465229	0.334808	-0.0636706	-0.178889	-0.410033	-0.639013	-0.722681	0.604013	0.169036	-0.426263	0.212031	-0.0529906	0.423336	-0.201397	-0.214848	-0.269277	0.0572164	midnightblue	0.7267
Pdyn	magenta	0.136118	-0.0910345	0.387799	0.46487	0.231408	0.472094	0.315587	-0.183823	-0.0226706	0.0255212	-0.107792	-0.313612	-0.509754	-0.314579	-0.436799	-0.382623	-0.226115	-0.586237	-0.477469	0.0297818	magenta	0.4649
Stau2	yellow	0.277147	0.355699	-0.0181052	0.46428	0.0143616	-0.32755	0.439223	-0.173183	0.133916	-0.391233	-0.172011	-0.409353	-0.3949	-0.307343	-0.166058	0.245862	0.47113	0.0720601	0.326941	-0.0320845	yellow	0.4392
Lzts2	turquoise	0.298028	0.0263181	0.499612	0.464256	0.277675	0.494399	0.0683529	-0.197528	-0.201714	-0.0920601	0.103345	-0.126121	-0.521965	0.0230443	-0.276068	-0.279486	-0.383314	-0.635099	-0.575056	-0.00178837	turquoise	0.4944
Gm6377	midnightblue	0.728917	0.590063	0.54774	0.464188	0.179962	0.0576002	-0.13912	-0.483369	-0.530337	-0.522617	0.48033	0.0738189	-0.50009	-0.0826852	-0.384294	0.296661	-0.341092	-0.352428	-0.343044	-0.0820961	midnightblue	0.7289
Rhd	magenta	0.352894	0.139491	0.292326	0.463978	0.335242	0.192349	0.404442	-0.014586	-0.237653	-0.188051	-0.0735548	-0.382218	-0.494856	-0.489932	-0.456116	0.0591296	0.0225594	-0.186767	-0.283539	0.447052	magenta	0.464
Tm9sf4	magenta	0.442583	0.451496	0.286154	0.463873	0.206497	-0.192681	0.241619	-0.0304285	-0.0942747	-0.438555	0.112384	-0.244427	-0.396911	0.047752	0.13991	0.217737	0.277853	-0.0411667	0.0725952	0.141653	magenta	0.4639
Pilra	grey	0.337483	0.280701	0.370513	0.463736	0.307437	0.215674	0.0336397	-0.333876	-0.0767837	-0.376886	0.20172	-0.0509252	-0.495555	0.0473806	-0.251847	-0.210202	-0.284587	-0.558146	-0.215792	-0.0453382	grey	-0.0453
Tnfsf18	midnightblue	0.605138	0.459413	0.329411	0.463522	0.498182	0.120907	-0.164457	-0.010069	-0.489609	-0.403155	0.388381	0.159286	-0.402082	0.137361	-0.0700966	0.244288	-0.238988	-0.18525	-0.306737	0.277	midnightblue	0.6051
F2r	yellow	-0.0244533	-0.247724	0.0450998	0.463428	-0.0989441	0.0410678	0.763784	-0.0156877	0.2745	0.0549245	-0.651418	-0.751114	-0.502533	-0.784804	-0.546786	-0.184301	0.37532	-0.120491	-0.00710255	0.114234	yellow	0.7638
Stx4a	midnightblue	0.671543	0.585851	0.34006	0.463014	0.156206	-0.101035	0.0135747	-0.521874	-0.373684	-0.601106	0.379718	0.003881	-0.433691	0.186434	-0.158565	0.37868	-0.000622903	-0.195706	-0.105187	-0.0299762	midnightblue	0.6715
Tgfb2	yellow	-0.0565644	-0.30898	0.012153	0.462908	0.0117073	-0.027452	0.83792	0.203888	0.36826	0.126383	-0.69375	-0.765951	-0.435357	-0.661463	-0.328632	-0.242125	0.524997	-0.0143102	0.101553	0.262467	yellow	0.8379
Mmp12	yellow	0.185305	-0.058402	0.171473	0.46275	0.0421908	-0.08382	0.642548	0.135692	0.208254	-0.105282	-0.441845	-0.635792	-0.419439	-0.083967	0.0725609	0.0597423	0.573433	0.00461559	0.0678	0.146655	yellow	0.6425
Btaf1	midnightblue	0.792105	0.620677	0.317996	0.461696	0.16491	-0.119901	-0.044948	-0.300773	-0.587246	-0.613157	0.36032	-0.0394049	-0.467634	0.111363	-0.102951	0.679559	-0.00202613	-0.0558776	-0.237895	0.00328143	midnightblue	0.7921
Tecpr1	yellow	-0.0397257	-0.252077	0.159952	0.460975	0.151396	0.253006	0.762175	-0.055439	0.229339	0.033557	-0.522929	-0.677043	-0.45657	-0.41473	-0.442832	-0.178055	0.345316	-0.185181	-0.222534	0.29904	yellow	0.7622
Best1	green	0.246396	0.258736	0.189562	0.460785	0.563178	0.207806	0.166409	-0.131387	-0.0735164	-0.315401	0.120204	-0.100985	-0.424743	-0.0214909	-0.286302	0.037119	-0.0736285	-0.303836	-0.233723	0.290662	green	0.5632
Tmem189	yellow	0.128902	-0.0608175	-0.0312012	0.460525	-0.131509	-0.298019	0.779782	-0.0255753	0.242836	-0.190129	-0.549548	-0.702924	-0.378556	-0.432295	-0.209767	0.160611	0.697938	0.19581	0.218888	0.131681	yellow	0.7798
Sf3b1	yellow	0.468102	0.193054	0.117916	0.460287	-0.00546427	-0.176735	0.475302	0.00421502	-0.268514	-0.280587	-0.227946	-0.49083	-0.451377	-0.439517	-0.254562	0.476468	0.403247	0.190986	-0.0640199	0.237549	yellow	0.4753
Slc25a13	yellow	0.118547	-0.0588361	0.0921216	0.460154	-0.091841	-0.113468	0.794788	-0.148142	0.276097	-0.0812572	-0.491525	-0.707993	-0.431746	-0.61761	-0.455549	-0.0251765	0.537205	-0.0293989	0.144463	0.11745	yellow	0.7948
Sbno2	midnightblue	0.688331	0.26049	0.616798	0.459896	0.308023	0.308491	-0.0769046	-0.1637	-0.566594	-0.23046	0.355779	0.0126411	-0.474798	0.142901	-0.208526	0.280148	-0.310605	-0.332062	-0.617157	0.0535004	midnightblue	0.6883
Prb1	turquoise	0.27082	-0.169134	0.469794	0.459527	0.389248	0.557157	0.218487	0.116787	-0.103772	0.104391	-0.103745	-0.261248	-0.486788	-0.00672191	-0.19509	-0.172389	-0.183876	-0.481356	-0.547306	0.132079	turquoise	0.5572
Klhl25	yellow	0.0173517	-0.0654972	0.0864387	0.459485	-0.0953646	-0.0590426	0.679201	0.138852	0.287843	0.0441015	-0.531737	-0.685499	-0.448988	-0.609358	-0.221295	-0.166246	0.45132	-0.0519555	0.118117	0.0415155	yellow	0.6792
Akap2	midnightblue	0.698005	0.567324	0.344224	0.45948	0.406733	0.093984	-0.0801206	-0.176079	-0.64003	-0.544558	0.454344	0.0307866	-0.492983	0.14674	-0.0255819	0.211688	-0.258938	-0.267523	-0.343784	0.296507	midnightblue	0.698
Tnfaip8l3	red	0.486499	0.526857	0.418263	0.459268	0.449949	0.127986	-0.0332851	-0.250423	-0.358605	-0.50523	0.447075	0.0409905	-0.444397	0.163221	-0.0546937	-0.0162232	-0.237051	-0.410423	-0.289648	0.208251	red	0.5269
Nox4	midnightblue	0.5316	0.570343	0.110477	0.459089	0.414639	-0.119925	-0.0333647	-0.0919855	-0.380347	-0.577034	0.339156	0.02049	-0.432014	-0.0245058	-0.014941	0.214513	-0.0607978	-0.132655	-0.0336381	0.211742	midnightblue	0.5316
Rps12	magenta	0.172268	0.111843	0.29909	0.458974	-0.0910371	0.172461	0.309545	-0.486435	0.121614	-0.220354	-0.0800787	-0.359773	-0.506858	-0.131195	-0.35486	-0.177756	-0.0655226	-0.483496	-0.198231	-0.307336	magenta	0.459
Trib1	midnightblue	0.747106	0.340322	0.637684	0.458821	0.331404	0.224	-0.0202834	-0.14887	-0.535585	-0.245119	0.378863	-0.0496267	-0.536393	-0.0665258	-0.248546	0.131168	-0.311898	-0.413779	-0.439825	0.146544	midnightblue	0.7471
Cyba	yellow	-0.146351	-0.326857	0.368682	0.458696	0.0266019	0.377012	0.523412	-0.273821	0.484252	0.177373	-0.387119	-0.450196	-0.395053	-0.193939	-0.50758	-0.413887	0.0858182	-0.462492	-0.287231	-0.236783	yellow	0.5234
Abca5	yellow	0.0266481	-0.193118	-0.0209266	0.458527	0.121868	0.0347615	0.745021	0.157156	0.191518	-0.0157071	-0.597514	-0.671042	-0.440856	-0.57538	-0.351462	-0.0742048	0.459977	0.0275726	0.00152776	0.401145	yellow	0.745
Athl1	yellow	0.112418	-0.039956	0.285357	0.458449	0.115525	0.14574	0.391029	0.0574173	0.143628	0.0662935	-0.217252	-0.367403	-0.409873	-0.636306	-0.422239	-0.277477	0.0288141	-0.248019	-0.104265	0.0277135	yellow	0.391
Shisa5	turquoise	0.0624114	-0.141838	0.635722	0.458417	0.153827	0.515685	0.358633	-0.315189	0.268291	0.0821027	-0.0722002	-0.382961	-0.512755	-0.191299	-0.401241	-0.569102	-0.245647	-0.793343	-0.455915	-0.25296	turquoise	0.5157
Aldh2	yellow	0.0230697	-0.246461	0.37772	0.458273	-0.189187	0.0736519	0.702449	-0.274075	0.388876	0.0920164	-0.493244	-0.658527	-0.438979	-0.372817	-0.447148	-0.150479	0.391342	-0.243724	-0.115118	-0.218181	yellow	0.7024
Dlgap2	magenta	0.350861	-0.0223195	0.445199	0.458251	0.436132	0.360229	0.203536	0.0200354	-0.149162	-0.0901936	0.0407707	-0.210351	-0.494136	0.150637	-0.0536454	-0.23898	-0.158512	-0.487296	-0.415355	0.235119	magenta	0.4583
Ssh3	magenta	0.491145	0.459627	0.131924	0.458194	0.148345	-0.0906337	0.236322	-0.318615	-0.304354	-0.535084	0.108969	-0.242294	-0.463201	-0.0721727	-0.173756	0.394239	0.136828	-0.0771239	-0.116112	0.102211	magenta	0.4582
Ppp1r15a	midnightblue	0.682322	0.40003	0.47873	0.457917	0.396712	0.303117	-0.0968884	-0.321832	-0.639727	-0.364151	0.44013	0.0998975	-0.465574	-0.188217	-0.503421	0.217179	-0.452287	-0.36105	-0.561523	0.19997	midnightblue	0.6823
Cacnb4	yellow	-0.011169	-0.0962311	-0.105096	0.457482	0.0115316	-0.207723	0.794143	0.139167	0.319157	-0.119725	-0.636848	-0.74111	-0.433705	-0.708137	-0.32865	-0.0560656	0.592616	0.105769	0.261075	0.304938	yellow	0.7941
Gm7276	magenta	0.365251	0.273232	0.174107	0.45733	0.504987	0.086413	0.222352	-0.0114031	-0.150848	-0.365353	0.0865451	-0.171337	-0.430773	-0.0729083	-0.10897	-0.0328887	0.0220595	-0.216367	-0.0847542	0.417817	magenta	0.4573
Skil	midnightblue	0.911189	0.69788	0.360436	0.457087	0.318734	-0.0822058	-0.128578	-0.274435	-0.817327	-0.670562	0.540472	0.0806072	-0.4775	0.0126468	-0.149261	0.538565	-0.191335	-0.101011	-0.303024	0.265691	midnightblue	0.9112
Ptpn23	midnightblue	0.717105	0.339754	0.558754	0.456944	0.408063	0.230843	-0.0086973	-0.195478	-0.518607	-0.356535	0.366573	-0.00930559	-0.467026	0.161389	-0.167745	0.296709	-0.231399	-0.345204	-0.506347	0.152893	midnightblue	0.7171
H2-M2	red	0.672614	0.695517	0.320228	0.456714	0.165009	-0.184858	-0.12192	-0.305951	-0.51235	-0.676296	0.427271	0.0402525	-0.466645	0.203698	0.0442472	0.332272	-0.105657	-0.160008	-0.108584	0.0156248	red	0.6955
Twsg1	red	0.534009	0.631621	-0.0259415	0.456679	0.180474	-0.318842	0.171845	-0.258929	-0.297922	-0.694251	0.188978	-0.134545	-0.399536	-0.147204	-0.123007	0.400633	0.207852	0.0663783	0.180262	0.218393	red	0.6316
Dgkh	green	0.305917	0.129282	0.62212	0.456561	0.340554	0.535645	0.0311832	-0.285242	-0.108576	-0.0905701	0.234645	-0.111897	-0.542404	0.0302779	-0.330934	-0.277564	-0.468668	-0.769074	-0.586409	-0.14811	green	0.3406
Hpx	green	0.372216	0.275066	0.511614	0.456321	0.387118	0.478468	-0.0601953	-0.267967	-0.292461	-0.209118	0.331657	-0.0209348	-0.525134	-0.0358496	-0.355167	-0.157886	-0.500929	-0.630329	-0.553155	-0.00690372	green	0.3871
Tmed5	red	0.504278	0.668117	0.157197	0.456284	-0.0151812	-0.30158	0.120156	-0.579826	-0.264558	-0.723825	0.213386	-0.170777	-0.481503	-0.260812	-0.317725	0.353018	0.0740431	-0.117835	0.121176	-0.121057	red	0.6681
Olfr324	turquoise	0.247451	-0.115625	0.42284	0.455767	0.298872	0.533984	0.308276	-0.274404	-0.0316458	-0.0119463	-0.0606359	-0.322963	-0.548086	-0.109513	-0.531061	-0.18849	-0.234384	-0.578055	-0.545949	0.115439	turquoise	0.534
Hpn	magenta	0.270416	-0.133643	0.493402	0.455628	0.21639	0.400128	0.349762	-0.0729009	-0.0492893	0.0408614	-0.132101	-0.370574	-0.468502	0.0336281	-0.211481	-0.0789881	-0.00234983	-0.368928	-0.500038	0.0615368	magenta	0.4556
Rap2a	yellow	0.146438	0.128746	0.165276	0.455565	0.115295	0.125637	0.524899	-0.366722	0.124688	-0.20346	-0.200653	-0.455651	-0.446072	-0.380225	-0.478292	0.0110106	0.235813	-0.251378	-0.0702231	0.0333493	yellow	0.5249
Fkbp1b	yellow	0.0117845	-0.135122	0.0725059	0.455294	-0.0586281	-0.0942924	0.809264	-0.0478055	0.319392	-0.0497185	-0.588721	-0.761562	-0.473949	-0.5301	-0.330383	-0.0899276	0.546921	-0.0429843	0.118995	0.168282	yellow	0.8093
Melk	midnightblue	0.636733	0.532441	0.474755	0.455186	0.448084	0.100425	-0.0538453	-0.170502	-0.56008	-0.491423	0.437294	0.0210661	-0.500497	0.0128238	-0.184252	0.170475	-0.250657	-0.318711	-0.376035	0.345968	midnightblue	0.6367
Gm5662	grey	0.24517	-0.0760812	0.574421	0.455093	0.0913831	0.393378	0.205349	-0.264183	0.128566	0.0534571	-0.0392009	-0.294117	-0.511988	-0.147311	-0.377398	-0.203587	-0.242284	-0.643907	-0.392071	-0.423896	grey	-0.4239
Rasa4	lightyellow	0.503891	0.170467	0.671381	0.455076	0.380505	0.497702	0.0356044	-0.274145	-0.324388	-0.151973	0.304916	-0.0930411	-0.517374	0.26456	-0.174344	0.0305364	-0.31878	-0.604404	-0.70363	0.00832347	lightyellow	0.6714
Tnfaip8l1	yellow	-0.0173718	-0.282628	0.0591062	0.454925	-0.0331342	0.0677222	0.765154	0.140234	0.226223	0.0813623	-0.661474	-0.745457	-0.464823	-0.667033	-0.383365	-0.17821	0.392504	-0.0546744	-0.0382797	0.206059	yellow	0.7652
Nek5	yellow	0.167706	0.0163814	0.0367203	0.45492	-0.0951798	-0.276598	0.629948	0.330085	0.13154	-0.0858387	-0.497496	-0.669742	-0.431914	-0.645427	-0.0527469	0.0130146	0.504102	0.138737	0.208719	0.162072	yellow	0.6299
Os9	yellow	-0.227283	-0.450426	0.245279	0.454884	-0.0796494	0.188371	0.773556	0.104387	0.57354	0.283094	-0.695629	-0.738655	-0.401117	-0.436487	-0.2737	-0.429718	0.394426	-0.25033	-0.0891652	-0.101	yellow	0.7736
Apol6	turquoise	0.218616	-0.0884002	0.565027	0.454771	0.527379	0.770527	0.0512482	-0.0487836	-0.170271	0.100965	0.103855	-0.108606	-0.557088	-0.20157	-0.485657	-0.425485	-0.590965	-0.76645	-0.719698	0.142858	turquoise	0.7705
Ddx54	green	0.278053	-0.0994688	0.549899	0.454739	0.485258	0.532889	0.155503	0.0482032	-0.0527905	0.114909	0.0902287	-0.123683	-0.421901	0.091809	-0.222127	-0.219307	-0.24377	-0.527054	-0.588846	0.120203	green	0.4853
Clp1	midnightblue	0.701716	0.466652	0.31583	0.454727	0.188066	-0.0475637	0.0620574	-0.41396	-0.508269	-0.505474	0.310228	-0.00512793	-0.404204	-0.00534859	-0.2889	0.4411	-0.00521542	-0.0819131	-0.226281	0.118798	midnightblue	0.7017
Mill2	grey	0.435238	0.375326	0.311679	0.454287	0.304919	0.164738	-0.052569	-0.180187	-0.455918	-0.415944	0.255626	-0.0206926	-0.487032	-0.0569259	-0.214526	0.0901738	-0.280865	-0.328802	-0.399133	0.10458	grey	0.1046
Adora2a	lightyellow	0.523757	0.20963	0.787865	0.454212	0.396501	0.58122	-0.0558941	-0.232654	-0.364739	-0.122936	0.361412	-0.0726892	-0.596492	0.0912868	-0.259559	-0.196725	-0.54721	-0.792264	-0.70111	-0.0333639	lightyellow	0.7879
1700026D08Rik	yellow	0.0722916	-0.189944	0.123104	0.454156	-0.0593983	-0.070568	0.657617	0.372588	0.187122	0.116633	-0.578192	-0.706126	-0.484146	-0.7219	-0.189171	-0.20523	0.365671	-0.0300571	0.0457395	0.165801	yellow	0.6576
Fam114a1	yellow	0.0386897	-0.0692373	0.14392	0.454054	0.0608199	-0.0204546	0.69719	0.0643532	0.379091	0.00171307	-0.466618	-0.651123	-0.403999	-0.478886	-0.260377	-0.109093	0.463693	-0.0793741	0.12177	0.132019	yellow	0.6972
Vmn2r90	green	0.184206	0.100979	0.48704	0.454024	0.409568	0.426558	0.147393	-0.0854423	-0.0017042	-0.00255091	0.0959837	-0.131336	-0.429557	-0.126527	-0.311711	-0.21376	-0.237954	-0.520013	-0.393824	0.0107313	green	0.4096
Pde8a	yellow	0.119007	0.0368956	0.25594	0.453931	0.492622	0.245105	0.394406	0.00732885	0.20855	-0.0919075	-0.0982753	-0.317555	-0.421415	-0.223477	-0.336696	-0.175799	0.0496749	-0.35308	-0.125676	0.26948	yellow	0.3944
Selp	green	0.503152	0.232191	0.686646	0.453798	0.417379	0.548912	-0.188476	-0.192578	-0.387917	-0.15888	0.378335	0.0791501	-0.534773	0.106279	-0.269945	-0.141664	-0.606536	-0.711021	-0.658057	-0.0961231	green	0.4174
Foxs1	turquoise	0.287029	-0.0993319	0.579596	0.453407	0.389815	0.711464	0.136245	-0.128971	-0.199981	0.0853074	0.0770446	-0.184815	-0.548507	-0.102128	-0.457585	-0.308761	-0.488042	-0.692618	-0.753061	0.105828	turquoise	0.7115
Ptpre	magenta	0.401386	0.392251	0.0657528	0.453295	0.120097	-0.215614	0.327688	-0.114529	-0.175646	-0.397443	-0.0114116	-0.29609	-0.409498	-0.192676	-0.153952	0.219722	0.312745	0.0263902	0.070627	0.225808	magenta	0.4533
1700003F12Rik	yellow	0.149459	-0.136293	0.244966	0.453197	0.273758	0.286285	0.597153	0.0567014	0.10482	0.0100781	-0.344727	-0.571411	-0.50953	-0.412998	-0.350095	-0.213655	0.136016	-0.315853	-0.195517	0.307711	yellow	0.5972
Pkd1l2	yellow	0.0615697	-0.22049	0.216644	0.453147	0.142193	0.398389	0.565041	-0.0605071	0.0758415	0.0927257	-0.388834	-0.559248	-0.522984	-0.588939	-0.584396	-0.249096	0.0361393	-0.334822	-0.341467	0.231752	yellow	0.565
Chd1	midnightblue	0.870153	0.806405	0.210196	0.452967	0.238005	-0.287985	-0.0998358	-0.302282	-0.696988	-0.796531	0.502958	0.0593163	-0.436001	0.115663	-0.00617671	0.70495	0.012463	0.0395118	-0.0806491	0.145519	midnightblue	0.8702
Brip1	lightyellow	0.413145	0.297892	0.445177	0.452785	0.378105	0.372253	-0.00882174	-0.235052	-0.32198	-0.259643	0.289947	-0.028626	-0.498367	-0.116116	-0.415144	-0.0106951	-0.415142	-0.458308	-0.501333	0.111312	lightyellow	0.4452
Crybb3	yellow	0.0670543	-0.127904	0.167991	0.452507	0.216355	0.291	0.53225	0.0564428	0.132062	0.0305711	-0.357128	-0.497827	-0.459755	-0.545373	-0.476024	-0.177065	0.0876568	-0.246311	-0.219468	0.248798	yellow	0.5322
Bdkrb1	green	0.441201	0.361263	0.529677	0.452485	0.739985	0.406359	-0.0961996	0.0872649	-0.318186	-0.275707	0.417365	0.0648538	-0.478465	0.12001	-0.0804589	-0.125077	-0.439228	-0.560369	-0.488719	0.349912	green	0.74
Tnfrsf1a	midnightblue	0.554348	0.46625	0.321141	0.452309	0.332709	0.00867869	0.0318874	-0.188679	-0.425545	-0.443901	0.331299	0.00943851	-0.400374	-0.260877	-0.356584	0.142012	-0.185404	-0.187934	-0.209884	0.268322	midnightblue	0.5543
Rnf19b	grey	0.53684	0.2592	0.250332	0.451966	-0.0325727	0.0255958	0.138158	-0.274681	-0.346815	-0.32263	0.0471066	-0.22086	-0.484529	-0.197818	-0.289332	0.232549	-0.0294014	-0.206869	-0.244057	-0.113134	grey	-0.1131
Trak2	midnightblue	0.531594	0.482149	0.117142	0.451824	0.071656	-0.29235	0.224635	-0.406147	-0.188028	-0.592587	0.126435	-0.154067	-0.343195	-0.106005	-0.256629	0.460787	0.293236	0.0465342	0.108558	-0.0112321	midnightblue	0.5316
Stip1	grey	0.396871	0.427449	0.355912	0.45152	0.276694	0.0465867	-0.0677532	-0.0490741	-0.0871511	-0.251069	0.27004	0.0196723	-0.384745	-0.0310423	-0.0944572	0.115193	-0.156483	-0.260069	-0.0678742	-0.162279	grey	-0.1623
Ptpn6	magenta	0.283717	0.200573	0.406975	0.451516	0.332057	0.220095	0.222962	-0.349714	-0.0279182	-0.29256	0.133045	-0.155131	-0.396258	0.0780891	-0.252377	-0.0512998	-0.0317596	-0.402847	-0.286501	0.0690897	magenta	0.4515
Oas1b	lightyellow	0.488586	0.373457	0.602694	0.451412	0.409801	0.40988	-0.080933	-0.322483	-0.352179	-0.330708	0.423014	0.0236246	-0.498818	0.0765672	-0.249936	-0.0332238	-0.476079	-0.609604	-0.549388	-0.0422404	lightyellow	0.6027
C77080	yellow	-0.036975	-0.275613	0.0303963	0.451349	0.133022	0.188004	0.704544	0.106047	0.190708	0.0666983	-0.578534	-0.626717	-0.439551	-0.661157	-0.522645	-0.20124	0.275599	-0.0838313	-0.125984	0.389662	yellow	0.7045
Birc3	midnightblue	0.878588	0.477147	0.636144	0.451306	0.226547	0.164857	-0.108868	-0.345956	-0.689101	-0.418922	0.480952	0.0170109	-0.529418	0.101831	-0.221067	0.368929	-0.305691	-0.363114	-0.514299	0.0326586	midnightblue	0.8786
Dio1	yellow	0.119387	-0.139283	0.382783	0.451226	0.24933	0.431917	0.401208	-0.0379426	0.0158196	0.112719	-0.193463	-0.380559	-0.468605	-0.557552	-0.550834	-0.320052	-0.127274	-0.439061	-0.393909	0.145055	yellow	0.4012
Pvrl2	grey	0.469542	0.47923	0.320331	0.451186	0.332991	0.0492884	-0.0429671	-0.140128	-0.414747	-0.418757	0.347599	0.028316	-0.430496	-0.0584722	-0.0637353	0.0401136	-0.200107	-0.284604	-0.214437	0.0856739	grey	0.0857
Stk35	yellow	0.178084	-0.0915332	0.0872689	0.451185	-0.107612	-0.27968	0.787583	0.120861	0.224317	-0.0660486	-0.549711	-0.725289	-0.395752	-0.410391	-0.0977017	0.106347	0.703201	0.177567	0.21367	0.16475	yellow	0.7876
Bdkrb2	green	0.453099	0.292306	0.391734	0.450911	0.618226	0.30835	-0.0678935	0.0239545	-0.311908	-0.305777	0.331877	0.0735482	-0.449478	0.192211	-0.0675019	-0.0595376	-0.336441	-0.421924	-0.401484	0.339835	green	0.6182
Pcgf5	midnightblue	0.598666	0.557742	0.524969	0.450778	0.115055	0.00861305	-0.0654395	-0.497692	-0.362653	-0.465628	0.405837	0.00847501	-0.489989	-0.119305	-0.319767	0.155605	-0.244238	-0.397111	-0.197664	-0.208756	midnightblue	0.5987
Mybpc3	midnightblue	0.683616	0.489343	0.193198	0.450755	0.379816	-0.0460573	-0.0159414	-0.228006	-0.52279	-0.600517	0.311009	0.00471018	-0.447307	0.0582017	-0.173675	0.445507	-0.0771452	-0.0992287	-0.195062	0.289029	midnightblue	0.6836
Psma4	red	0.502238	0.675487	0.158266	0.450716	-0.0483338	-0.303085	-0.0150513	-0.492718	-0.260728	-0.634036	0.30472	0.00824181	-0.368235	0.0883098	-0.0944596	0.384988	0.0998843	-0.0307831	0.102552	-0.246297	red	0.6755
Daxx	lightyellow	0.362232	0.319078	0.60852	0.4507	0.216885	0.240442	0.122945	-0.304472	-0.0433569	-0.214717	0.207637	-0.154685	-0.45859	-0.118756	-0.238091	-0.127785	-0.198464	-0.54559	-0.240182	-0.21217	lightyellow	0.6085
Zfp296	grey	0.514563	0.505032	0.285275	0.450205	0.333345	0.155192	-0.0660647	-0.329687	-0.408278	-0.505626	0.364972	0.0520769	-0.461837	-0.117491	-0.3065	0.0709523	-0.336644	-0.394877	-0.257456	0.0840702	grey	0.0841
Hexa	yellow	-0.22518	-0.333375	0.124896	0.450101	-0.147543	0.128525	0.808085	-0.188288	0.576858	0.125989	-0.655245	-0.739831	-0.410438	-0.52978	-0.495865	-0.340463	0.410742	-0.231151	-0.0211577	-0.129763	yellow	0.8081
Igfbp5	yellow	-0.119363	-0.303981	0.0117046	0.450062	-0.145302	-0.0838363	0.864733	0.222933	0.487663	0.182526	-0.78301	-0.836284	-0.42893	-0.763208	-0.29538	-0.233286	0.592619	0.00951601	0.196558	0.0611334	yellow	0.8647
Plekhm3	magenta	0.264286	0.0852677	0.474963	0.449612	0.216124	0.430278	0.321532	-0.3823	-0.035005	-0.0812127	0.0387022	-0.336843	-0.507298	-0.137283	-0.447646	-0.103397	-0.124371	-0.544574	-0.486405	-0.0307299	magenta	0.4496
Aimp1	yellow	-0.0868502	-0.141965	0.0848	0.449607	-0.194238	-0.161417	0.769051	-0.0977075	0.555232	-0.0166955	-0.598682	-0.699743	-0.353947	-0.437868	-0.23433	-0.131089	0.622366	-0.0325787	0.271553	-0.197752	yellow	0.7691
Tbx2	midnightblue	0.55893	0.523829	0.175734	0.44943	0.613354	-0.0307894	-0.0269864	-0.0116671	-0.433822	-0.588353	0.370259	0.0766643	-0.382094	0.200682	0.0648365	0.216622	-0.0512711	-0.117525	-0.125271	0.501393	midnightblue	0.5589
Gm9992	green	0.378291	0.233926	0.506353	0.449384	0.607297	0.518337	-0.0938254	-0.0272897	-0.285475	-0.161882	0.357278	0.067074	-0.466527	0.140781	-0.129907	-0.230549	-0.50009	-0.617876	-0.547106	0.189496	green	0.6073
Adam9	yellow	0.0704617	-0.0940017	0.11926	0.449184	-0.0893856	-0.196805	0.690321	-0.0537619	0.417982	-0.0326614	-0.476726	-0.600693	-0.333075	-0.441615	-0.289058	-0.0344864	0.566049	0.0246762	0.241998	-0.0665441	yellow	0.6903
Tdrd7	midnightblue	0.656604	0.647478	0.490316	0.449176	0.394286	0.0743629	-0.0925415	-0.293085	-0.444146	-0.516677	0.516862	0.0443422	-0.461496	0.122625	-0.0631652	0.335683	-0.186298	-0.338943	-0.289902	0.01395	midnightblue	0.6566
Ccl1	lightyellow	0.334679	0.219502	0.369086	0.448916	0.399531	0.323548	0.106907	-0.329106	-0.153865	-0.276462	0.213339	-0.0711993	-0.481792	-0.132306	-0.474278	-0.144105	-0.343156	-0.512789	-0.394079	0.143243	lightyellow	0.3691
Actr3	midnightblue	0.614692	0.528822	0.352018	0.448153	0.169515	-0.1044	0.0022989	-0.348827	-0.300953	-0.572328	0.301689	-0.0648006	-0.45794	0.271181	0.0658949	0.323247	0.0126037	-0.233383	-0.0652651	-0.137021	midnightblue	0.6147
Zfp618	yellow	-0.0779709	-0.170361	-0.0326745	0.447711	0.0319212	0.0258735	0.649781	0.115144	0.242283	0.0230173	-0.5547	-0.5825	-0.395844	-0.795576	-0.47437	-0.24551	0.287088	-0.0306684	0.0397508	0.238785	yellow	0.6498
Nol10	red	0.447081	0.720229	0.056402	0.447676	0.279753	-0.290342	-0.0773548	-0.25268	-0.187743	-0.707262	0.376924	0.0800679	-0.356462	0.0167746	0.00565939	0.245172	-0.00777818	-0.117685	0.184238	-0.0338301	red	0.7202
Zfp281	midnightblue	0.626533	0.580767	0.327342	0.447636	0.223907	-0.068661	0.0210628	-0.22013	-0.532188	-0.55169	0.294416	-0.112465	-0.505681	-0.0177654	-0.0901465	0.417143	-0.0148391	-0.134401	-0.221425	0.1737	midnightblue	0.6265
Ndufb2	yellow	-0.0880119	-0.149948	0.0324204	0.447621	-0.18002	-0.165962	0.737869	-0.0607875	0.60717	0.00530149	-0.60202	-0.687737	-0.388257	-0.458376	-0.264485	-0.22261	0.544616	-0.0934663	0.333325	-0.177842	yellow	0.7379
Tshz1	midnightblue	0.712443	0.66771	0.261901	0.447316	0.204524	-0.148256	-0.0796279	-0.297616	-0.542003	-0.560935	0.459972	0.0834374	-0.397818	0.119225	-0.046894	0.43022	-0.0452514	-0.0660169	-0.145358	0.0674109	midnightblue	0.7124
Mospd2	yellow	0.198105	0.141946	-0.0574495	0.44702	-0.0995157	-0.285777	0.620855	-0.257913	0.0967385	-0.339395	-0.360675	-0.552492	-0.413983	-0.429709	-0.343063	0.231402	0.524264	0.0942931	0.181845	0.0823494	yellow	0.6209
Macrod1	yellow	-0.09814	-0.314132	0.281731	0.446947	0.109149	0.185152	0.655743	0.294392	0.445752	0.266865	-0.528095	-0.64856	-0.449037	-0.486695	-0.140407	-0.506161	0.265652	-0.322085	-0.0394192	0.0460138	yellow	0.6557
Cd40	midnightblue	0.791643	0.531807	0.594358	0.446632	0.339727	0.14964	-0.116521	-0.272052	-0.669862	-0.500544	0.501354	0.0329438	-0.524708	0.162187	-0.104131	0.206796	-0.320684	-0.397271	-0.451539	0.1825	midnightblue	0.7916
Ranbp1	magenta	0.18388	0.156058	0.231138	0.446499	0.142731	-0.161452	0.352245	0.242195	0.24751	-0.0753731	-0.120604	-0.360928	-0.371418	-0.216995	0.140002	-0.168507	0.281248	-0.139189	0.194512	-0.0566299	magenta	0.4465
Ptk2	red	0.603373	0.7179	0.115184	0.446481	0.118278	-0.354804	0.0205637	-0.231511	-0.453385	-0.683803	0.308566	-0.0730538	-0.434998	-0.111487	-0.0516189	0.434207	0.0842387	0.0234537	0.0746694	0.0783402	red	0.7179
Gab2	turquoise	0.234149	-0.00686395	0.496329	0.446222	0.303418	0.488019	0.146348	-0.153087	-0.0115049	-0.00389468	0.0938489	-0.155951	-0.425224	0.154488	-0.180811	-0.162204	-0.220587	-0.549074	-0.528976	-0.108359	turquoise	0.488
Il20	turquoise	0.231571	-0.102771	0.534967	0.445956	0.529338	0.695112	0.170923	0.103769	-0.141975	0.138395	0.0494325	-0.198029	-0.510705	0.0418043	-0.23005	-0.324974	-0.368372	-0.62739	-0.674187	0.293892	turquoise	0.6951
Ccl4	midnightblue	0.678637	0.439791	0.693988	0.445925	0.193628	0.206324	-0.102172	-0.434914	-0.442718	-0.420809	0.467464	0.0128231	-0.505628	0.288717	-0.0562542	0.0935892	-0.333045	-0.547878	-0.447918	-0.192478	midnightblue	0.6786
Alas1	yellow	-0.0218963	-0.290287	0.101928	0.445884	-0.154358	-0.0183906	0.739092	-0.0368845	0.442872	0.124338	-0.607573	-0.681664	-0.403519	-0.371438	-0.287683	-0.204325	0.485294	-0.127956	0.0962194	-0.116088	yellow	0.7391
Thg1l	yellow	0.174228	-0.0594399	0.412349	0.445539	0.259572	0.200226	0.393749	0.0988647	0.196345	0.0690122	-0.185413	-0.350164	-0.408099	-0.296687	-0.266075	-0.214766	0.0978288	-0.292889	-0.133591	0.11713	yellow	0.3937
Il33	midnightblue	0.670526	0.568877	0.422748	0.445482	0.0852869	-0.11682	0.114584	-0.464244	-0.453432	-0.589322	0.3167	-0.092344	-0.418344	-0.0869569	-0.209932	0.342062	-0.00635823	-0.168429	-0.124952	-0.0268598	midnightblue	0.6705
Ebna1bp2	yellow	0.154407	-0.0433721	0.287073	0.445045	-0.330079	-0.175501	0.434136	0.0123634	0.308474	0.037566	-0.39687	-0.517401	-0.413356	-0.168619	-0.00264057	-0.0189425	0.396245	-0.104259	0.142768	-0.451966	yellow	0.4341
Taf7	midnightblue	0.718546	0.66306	0.291219	0.444954	0.36137	-0.100905	-0.113255	-0.228698	-0.603504	-0.584861	0.506708	0.128104	-0.387063	-0.0638838	-0.157153	0.380885	-0.17013	-0.0990692	-0.169624	0.203445	midnightblue	0.7185
Ramp3	yellow	0.0450557	-0.179853	0.159243	0.44492	0.11629	0.17891	0.569309	0.016748	0.124463	0.0470774	-0.406444	-0.509339	-0.435511	-0.598344	-0.513396	-0.28614	0.141941	-0.203868	-0.125621	0.258167	yellow	0.5693
Lrrc16b	yellow	0.23141	0.0395651	0.0880525	0.444756	0.263662	0.0443291	0.49699	0.0996483	-0.0546434	-0.176721	-0.243002	-0.443448	-0.449779	-0.414326	-0.218811	-0.109422	0.191497	-0.0869068	-0.0387468	0.466949	yellow	0.497
Isoc1	magenta	0.230571	0.31626	0.260093	0.444614	0.118738	0.147296	0.215873	-0.379233	0.0215096	-0.263166	0.0946453	-0.194889	-0.386877	-0.120502	-0.277735	0.0142697	0.00673795	-0.324508	-0.132152	-0.156201	magenta	0.4446
Cd48	yellow	0.104669	0.0655923	0.124087	0.44436	-0.146043	-0.0685917	0.565299	-0.415192	0.173189	-0.292977	-0.331688	-0.525763	-0.433745	-0.220832	-0.287357	0.0123023	0.371854	-0.151284	0.0383645	-0.107057	yellow	0.5653
Rab34	yellow	-0.107192	-0.241289	0.0661333	0.444191	-7.60182e-05	0.0589532	0.723779	-0.0267327	0.498823	0.106436	-0.58111	-0.632047	-0.374165	-0.574735	-0.448965	-0.230429	0.382238	-0.137621	0.0891085	-0.00880765	yellow	0.7238
Ino80	red	0.571935	0.643832	0.246878	0.443981	0.164712	-0.132322	-0.160443	-0.252872	-0.420104	-0.57876	0.402814	0.109732	-0.35341	0.253958	0.0377879	0.478027	-0.042024	-0.0678423	-0.150184	-0.130877	red	0.6438
Polr1d	yellow	-0.131443	-0.254636	0.114563	0.443933	-0.0387217	-0.0636013	0.757572	0.123606	0.637341	0.128271	-0.603662	-0.671823	-0.35984	-0.511612	-0.215811	-0.382772	0.49368	-0.13903	0.268923	-0.0654814	yellow	0.7576
Ppp2r2a	midnightblue	0.795571	0.657198	0.414966	0.442997	0.288431	-0.0324042	-0.203012	-0.314313	-0.647719	-0.591728	0.545634	0.141911	-0.466631	0.111183	-0.0994307	0.398682	-0.251337	-0.241602	-0.267287	0.0304695	midnightblue	0.7956
Gm13889	grey	0.45698	0.430057	0.417607	0.442786	0.314112	0.126367	-0.0659546	-0.220901	-0.243836	-0.383595	0.387863	0.0270796	-0.415501	0.393503	0.134077	0.0929698	-0.158187	-0.382858	-0.304263	-0.0975774	grey	-0.0976
Cngb3	red	0.553102	0.628228	0.159752	0.44268	0.477073	-0.0643125	-0.0209765	-0.0935623	-0.473159	-0.57499	0.38911	0.0403405	-0.410809	0.0013209	-0.0536508	0.266406	-0.0900943	-0.110847	-0.0995883	0.394712	red	0.6282
Egr2	yellow	0.0946815	-0.178752	0.11901	0.442676	-0.260476	-0.261671	0.752127	0.154773	0.344608	0.0755405	-0.620907	-0.729629	-0.3833	-0.592196	-0.184742	-0.0847207	0.619046	0.0898001	0.241804	-0.0658281	yellow	0.7521
Tnfaip6	midnightblue	0.526196	0.461215	0.387946	0.442665	0.249717	-0.0936202	-0.0263997	-0.212458	-0.313626	-0.494325	0.316572	-0.0206704	-0.468389	-0.027811	-0.105486	0.0652466	-0.167791	-0.287859	-0.0898566	0.0424055	midnightblue	0.5262
Cd6	magenta	0.20653	-0.143325	0.458969	0.442626	0.18073	0.378423	0.405131	-0.208526	0.000628839	-0.0157558	-0.135093	-0.364245	-0.441601	-0.0991557	-0.382558	-0.217132	-0.0513928	-0.420291	-0.439405	0.120219	magenta	0.4426
Eno1	yellow	-0.174316	-0.271043	0.160214	0.442541	-0.29693	-0.0159641	0.758671	-0.0429679	0.601495	0.165557	-0.694349	-0.773525	-0.416345	-0.438621	-0.227944	-0.242232	0.529664	-0.154519	0.116407	-0.317509	yellow	0.7587
Plp2	yellow	0.0260757	-0.249727	0.28668	0.442522	-0.351313	-0.100366	0.688996	-0.189225	0.377491	0.0769324	-0.581479	-0.703112	-0.435288	-0.529207	-0.432568	-0.0720479	0.456446	-0.118495	0.00559753	-0.319329	yellow	0.689
Cndp2	midnightblue	0.51208	0.283453	0.243856	0.442504	0.200249	-0.00224091	0.256732	-0.373875	-0.352432	-0.442818	0.122802	-0.173621	-0.384464	-0.0123521	-0.348234	0.378951	0.140748	-0.0442835	-0.242243	0.256522	midnightblue	0.5121
Ola1	yellow	-0.0197442	-0.239495	0.127974	0.442501	-0.41829	-0.205176	0.866212	-0.110982	0.454853	0.0594508	-0.737173	-0.868664	-0.420316	-0.587188	-0.278706	-0.0456925	0.70522	0.0203401	0.216899	-0.271051	yellow	0.8662
Inhba	green	0.566206	0.45535	0.584663	0.442381	0.607518	0.327695	-0.236379	-0.103319	-0.508392	-0.406618	0.500556	0.166929	-0.508875	0.119542	-0.17674	-0.0142616	-0.526575	-0.537208	-0.512411	0.265008	green	0.6075
Slc2a3	yellow	-0.0057643	-0.206191	0.100981	0.442005	-0.165997	-0.0641802	0.752386	-0.0320617	0.283758	-0.0159079	-0.620459	-0.72983	-0.445035	-0.746023	-0.46013	-0.166175	0.404607	-0.0615336	0.0518692	0.0550298	yellow	0.7524
Zbtb32	green	0.294354	0.138438	0.364298	0.44183	0.401023	0.402134	0.181747	-0.114441	-0.229925	-0.173678	0.0287858	-0.195741	-0.494176	-0.125611	-0.345888	-0.0709799	-0.185714	-0.423591	-0.445626	0.300321	green	0.401
Serpinb1b	yellow	0.179891	-0.0427709	0.14747	0.441603	0.225523	-0.0408205	0.474571	0.437605	0.0786856	-0.0172892	-0.347633	-0.50677	-0.460627	-0.371059	0.00688144	-0.195872	0.245782	-0.0897073	0.0335205	0.359281	yellow	0.4746
Ddx19b	lightyellow	0.331021	0.216246	0.458854	0.44159	0.167608	0.129544	0.126882	-0.205226	-0.0394961	-0.249266	0.134798	-0.171504	-0.461692	-0.00285941	-0.119748	-0.216262	-0.159902	-0.447311	-0.21301	-0.0680751	lightyellow	0.4589
Ddrgk1	yellow	-0.153849	-0.367343	0.244773	0.441529	-0.199724	-0.00364676	0.770297	0.0763225	0.613826	0.202131	-0.703761	-0.774495	-0.426464	-0.532807	-0.235037	-0.397769	0.467817	-0.218565	0.107226	-0.203363	yellow	0.7703
Fam189a2	yellow	-0.0804929	-0.229367	0.0288527	0.441246	-0.0698378	-0.105943	0.726515	0.359791	0.384785	0.0961285	-0.687152	-0.773641	-0.459126	-0.668951	-0.11178	-0.227204	0.490553	-0.0274415	0.181213	0.0852425	yellow	0.7265
B4galnt2	magenta	0.195239	-0.0235365	0.328256	0.440634	0.134041	0.369115	0.322271	-0.402851	-0.0213368	-0.0570936	-0.0755237	-0.260527	-0.423917	-0.373079	-0.67022	-0.0964262	-0.149185	-0.417687	-0.412998	-0.0556032	magenta	0.4406
Slc9a8	magenta	0.217312	0.0304732	0.369819	0.4406	0.336766	0.215626	0.321135	0.0435809	-0.0117296	-0.0629109	-0.0398116	-0.295966	-0.428766	-0.178458	-0.207779	-0.227771	0.00272909	-0.35097	-0.2738	0.255373	magenta	0.4406
Gde1	yellow	-0.0490314	-0.34265	0.350351	0.440579	-0.214459	0.170445	0.736881	-0.175657	0.453907	0.196071	-0.58774	-0.752121	-0.471564	-0.377222	-0.38117	-0.241552	0.343932	-0.31675	-0.150713	-0.250253	yellow	0.7369
Asl	yellow	0.105488	-0.334847	0.38295	0.440462	-0.141893	0.19773	0.696599	-0.188188	0.302023	0.205479	-0.495275	-0.649736	-0.439633	-0.415997	-0.482325	-0.154685	0.342372	-0.262809	-0.200261	-0.144056	yellow	0.6966
Dennd1b	magenta	0.210124	0.388413	0.224266	0.440262	0.2019	0.0161734	0.138388	-0.305369	-0.0564738	-0.330949	0.148211	-0.0987886	-0.361697	-0.190766	-0.341518	0.0498258	-0.0307151	-0.217933	-0.126411	-0.0106602	magenta	0.4403
Has1	green	0.470577	0.462979	0.445321	0.44005	0.762957	0.322302	-0.0652386	0.0405234	-0.338056	-0.389058	0.44239	0.0553025	-0.463024	0.19844	0.00700103	-0.0440706	-0.32837	-0.486754	-0.378678	0.429563	green	0.763
Usmg5	yellow	0.0491673	-0.0141552	0.173255	0.440032	0.0441636	-0.0160024	0.569839	-0.223264	0.453	-0.116307	-0.326578	-0.488462	-0.36558	-0.263539	-0.340276	-0.06512	0.348482	-0.200996	0.135331	-0.152992	yellow	0.5698
Guca1a	yellow	-0.158551	-0.177286	0.283042	0.439884	0.243113	0.363137	0.427636	0.0025097	0.432541	0.0692613	-0.311866	-0.448844	-0.490824	-0.301613	-0.223243	-0.601371	-0.0733132	-0.596267	-0.15626	-0.0796568	yellow	0.4276
Cenpj	red	0.688882	0.804644	0.200894	0.439653	0.276	-0.250083	-0.178575	-0.344901	-0.580673	-0.764036	0.515234	0.158851	-0.385695	-0.00396052	-0.0932083	0.505254	-0.101957	-0.0330996	-0.0305084	0.0589139	red	0.8046
H2-Eb1	yellow	-0.00971615	-0.131655	0.354521	0.439642	-0.00365487	0.203364	0.399446	-0.302491	0.360052	-0.0213224	-0.246337	-0.415487	-0.467624	-0.233287	-0.394927	-0.38299	-0.0260858	-0.535868	-0.173747	-0.315676	yellow	0.3994
Becn1	magenta	0.477396	0.310175	0.158955	0.439347	0.19424	-0.0730208	0.278955	-0.107704	-0.233163	-0.382849	0.0488649	-0.244787	-0.372276	0.176077	0.0636721	0.379412	0.314074	0.025611	-0.110288	0.192437	magenta	0.4393
Amigo2	midnightblue	0.635055	0.523022	0.400877	0.43922	0.403309	0.163743	-0.0583119	-0.31564	-0.525114	-0.509472	0.468902	0.0322151	-0.481777	0.116314	-0.14994	0.177445	-0.305057	-0.383391	-0.384259	0.20925	midnightblue	0.6351
Stat3	midnightblue	0.818512	0.453038	0.478018	0.439081	0.243405	-0.0126915	-0.0938527	-0.11882	-0.660711	-0.455206	0.37474	-0.00240144	-0.460648	0.236394	0.0279636	0.545226	-0.0951422	-0.10022	-0.371735	0.100546	midnightblue	0.8185
Gcnt7	magenta	0.214974	0.0742502	0.381016	0.438924	0.447313	0.29907	0.329311	0.000456923	0.0201926	-0.0618729	0.0172978	-0.23957	-0.357046	0.0490828	-0.153814	-0.043886	0.0977954	-0.270382	-0.327474	0.313861	magenta	0.4389
Eif3e	cyan	0.118693	0.179618	-0.16706	0.43892	-0.312753	-0.535215	0.575563	-0.1754	0.272619	-0.360064	-0.466241	-0.543809	-0.340731	-0.412721	-0.19186	0.27032	0.688486	0.272743	0.483858	-0.180054	cyan	0.6885
Epsti1	red	0.6597	0.821355	0.216642	0.438748	0.41539	-0.216367	-0.155234	-0.368514	-0.534301	-0.841604	0.580188	0.189636	-0.379281	0.0980125	-0.0583834	0.352987	-0.150269	-0.13752	-0.0179767	0.216808	red	0.8214
Bend7	grey	0.373827	0.473282	0.343917	0.438521	0.476201	0.109891	-0.061414	-0.0622254	-0.197873	-0.413818	0.302475	-0.00455382	-0.48781	0.0103991	-0.0547483	-0.00933833	-0.221635	-0.404603	-0.134308	0.13551	grey	0.1355
Pea15a	yellow	-0.115766	-0.218361	-0.0468329	0.4385	-0.368477	-0.334429	0.847682	0.0509942	0.546117	-0.000507294	-0.772043	-0.821717	-0.377846	-0.525994	-0.106885	-0.179214	0.740204	0.0928607	0.391165	-0.166254	yellow	0.8477
Cd8b1	magenta	0.155918	-0.127072	0.342966	0.438181	0.174518	0.389076	0.336559	-0.201365	-0.0608527	0.00832866	-0.171191	-0.353731	-0.525391	-0.446421	-0.585329	-0.324567	-0.194574	-0.485976	-0.413227	0.13145	magenta	0.4382
Lrrc14b	yellow	0.0707736	-0.123643	0.0933036	0.438017	0.0659927	0.0693158	0.740838	-0.104093	0.12231	-0.0898326	-0.503653	-0.652118	-0.429491	-0.661828	-0.540221	-0.0121761	0.379174	-0.0426556	-0.0568447	0.300389	yellow	0.7408
Ezr	yellow	-0.0150916	-0.335639	0.350816	0.437855	-0.166177	0.138504	0.581601	0.0983006	0.292403	0.174452	-0.547761	-0.671181	-0.4958	-0.156771	-0.0347687	-0.320051	0.275825	-0.314441	-0.18501	-0.189659	yellow	0.5816
Creg1	yellow	-0.106028	-0.154721	-0.0648284	0.437633	-0.156162	-0.174724	0.892108	-0.0933122	0.51258	-0.0205765	-0.676947	-0.783171	-0.366864	-0.65546	-0.40337	-0.129111	0.672353	0.0544893	0.299044	0.0685869	yellow	0.8921
Wdr64	magenta	0.194234	-0.0662443	0.296977	0.437184	0.472328	0.510567	0.334427	0.0541259	-0.0539103	0.0428499	-0.104976	-0.296241	-0.481198	-0.33107	-0.448678	-0.247615	-0.170259	-0.427286	-0.39376	0.427991	magenta	0.4372
Psmb4	magenta	0.512517	0.402086	0.319779	0.437178	0.300551	-0.0727647	0.215056	-0.0858722	-0.173844	-0.408012	0.161136	-0.200364	-0.399602	0.307585	0.195684	0.288245	0.259578	-0.110588	-0.0426415	0.154081	magenta	0.4372
Sepw1	magenta	0.112583	0.0920102	0.391466	0.437123	0.0408886	0.239891	0.193158	-0.313338	0.184731	-0.0925663	-0.000921701	-0.213983	-0.410082	-0.128187	-0.214929	-0.292268	-0.152185	-0.524492	-0.168152	-0.442625	magenta	0.4371
Itga7	magenta	0.365994	0.0941399	0.378844	0.436839	0.269841	0.323314	0.185704	-0.0944116	-0.245265	-0.105883	0.077659	-0.197919	-0.444275	-0.231364	-0.325075	-0.0413987	-0.226169	-0.339059	-0.437083	0.15065	magenta	0.4368
Enpp1	yellow	-0.0612465	-0.26119	0.0525808	0.436785	-0.264764	-0.0689064	0.903839	-0.106477	0.407974	0.0655858	-0.732448	-0.867543	-0.435587	-0.579573	-0.375731	-0.0780473	0.644084	-0.00723707	0.102813	-0.0312812	yellow	0.9038
Sik3	midnightblue	0.505959	0.388178	0.465039	0.436668	0.24455	0.266388	-0.0375328	-0.23041	-0.418544	-0.244319	0.332277	-0.0319594	-0.470681	0.00536323	-0.158753	0.0788133	-0.278156	-0.420559	-0.461922	-0.0180179	midnightblue	0.506
Sh3bgr	yellow	0.228729	-0.0117173	0.196902	0.436514	0.185034	0.0935675	0.520022	0.00904528	-0.0313588	-0.12269	-0.247932	-0.506138	-0.498158	-0.637254	-0.447197	-0.145919	0.0950174	-0.207334	-0.125298	0.357587	yellow	0.52
A530032D15Rik	lightyellow	0.566306	0.393035	0.613343	0.436513	0.142261	0.244255	-0.107227	-0.499143	-0.389026	-0.398655	0.412209	0.015507	-0.484897	0.0936898	-0.276233	0.0876319	-0.393367	-0.552927	-0.465485	-0.288102	lightyellow	0.6133
Zbtb46	yellow	0.106924	-0.137457	0.00435451	0.436177	0.0922259	-0.0169095	0.625833	0.207429	0.100619	-0.028651	-0.474429	-0.582119	-0.421916	-0.565394	-0.277203	-0.160067	0.320791	0.00754619	0.0439754	0.363447	yellow	0.6258
Arsj	midnightblue	0.694517	0.537966	0.384909	0.436163	0.610891	0.158041	-0.0368391	-0.0585426	-0.621896	-0.511908	0.435749	-0.00686737	-0.517532	-0.0555432	-0.166135	0.256829	-0.260676	-0.303344	-0.375287	0.502892	midnightblue	0.6945
Drd4	yellow	0.138115	-0.0395081	0.219004	0.436113	0.377102	0.369016	0.481244	-0.0354041	0.0652671	-0.0594543	-0.197517	-0.43579	-0.490103	-0.317984	-0.394836	-0.229791	0.0242973	-0.357702	-0.253683	0.436042	yellow	0.4812
B4galt5	lightyellow	0.47342	0.261003	0.569437	0.435976	0.393512	0.285041	-0.0988703	-0.225601	-0.249752	-0.278623	0.384212	0.105642	-0.38488	0.254614	-0.063992	-0.101557	-0.37668	-0.538031	-0.400661	-0.0804161	lightyellow	0.5694
B230217C12Rik	yellow	-0.0166745	-0.257897	0.100663	0.435884	-0.211244	-0.152221	0.854135	0.167602	0.423986	0.14011	-0.714792	-0.849635	-0.431224	-0.690209	-0.254389	-0.126986	0.631797	0.0283505	0.202664	0.0393951	yellow	0.8541
Guca2b	green	0.227761	0.0506953	0.27908	0.435828	0.583176	0.358825	0.283316	0.184456	-0.189285	-0.0934748	-0.0456832	-0.253624	-0.466486	-0.128289	-0.25189	-0.0313715	-0.0444765	-0.261662	-0.430113	0.607084	green	0.5832
Tnfsf13b	magenta	0.249872	0.291975	0.0903989	0.435456	0.0910554	-0.0482898	0.284019	-0.363944	-0.145148	-0.394676	-0.0156407	-0.225653	-0.383931	-0.076138	-0.278841	0.186378	0.140728	-0.104811	-0.14367	0.0932126	magenta	0.4355
Esrrg	magenta	0.317996	0.191438	0.245777	0.435234	0.472957	0.112164	0.264249	0.0921985	-0.187317	-0.26264	0.0272213	-0.227242	-0.453375	-0.334182	-0.206826	-0.100522	-0.0543383	-0.254773	-0.145869	0.447595	magenta	0.4352
Olfr112	yellow	0.0784362	0.156788	0.0344016	0.434798	0.264993	-0.00722456	0.390116	0.00100858	0.127903	-0.267089	-0.169489	-0.364333	-0.407523	-0.239719	-0.203107	-0.0884023	0.189325	-0.142438	-0.0102846	0.268623	yellow	0.3901
Gm11961	yellow	0.0537752	-0.154067	0.211316	0.434674	0.211299	0.205683	0.571524	0.0918063	0.0857301	0.0561401	-0.356108	-0.526583	-0.442263	-0.608983	-0.428825	-0.242791	0.14085	-0.211709	-0.184688	0.331632	yellow	0.5715
Acadl	magenta	0.405789	0.290123	0.108653	0.434645	-0.0454293	-0.373314	0.314126	0.0663809	-0.115985	-0.327013	-0.123702	-0.33387	-0.363797	-0.44236	-0.0366545	0.214935	0.330583	0.15081	0.24124	0.013674	magenta	0.4346
Il1rap	red	0.480651	0.53045	0.376811	0.434398	0.314099	-0.0420942	-0.104733	-0.202767	-0.289474	-0.49143	0.367029	0.0885227	-0.39072	-0.0755037	-0.196505	0.149596	-0.199577	-0.246959	-0.114351	0.0501193	red	0.5305
Filip1	green	0.270231	0.0994467	0.433677	0.434382	0.605639	0.505077	-0.0330098	0.0472281	-0.215109	-0.172627	0.232342	-0.002108	-0.469525	0.175395	-0.0833157	-0.305345	-0.469642	-0.603259	-0.552082	0.247859	green	0.6056
Spred2	magenta	0.270255	0.145348	0.338118	0.434077	-0.00735068	-0.108621	0.431192	-0.0121835	0.201664	-0.106454	-0.16048	-0.476212	-0.424844	-0.367113	-0.0657592	-0.0914904	0.292183	-0.231812	0.128746	-0.155528	magenta	0.4341
Trpm8	turquoise	-0.00354486	-0.172158	0.267731	0.433543	0.317662	0.55827	0.341537	-0.119642	0.0648007	0.0883422	-0.194605	-0.320035	-0.487844	-0.474647	-0.645391	-0.443762	-0.259788	-0.539075	-0.461004	0.214164	turquoise	0.5583
Lrrc59	grey	0.584749	0.508528	0.312522	0.433355	0.17194	-0.0745373	0.0348804	-0.467369	-0.407701	-0.558063	0.350658	-0.0411978	-0.466727	-0.146418	-0.342359	0.188393	-0.168279	-0.279788	-0.132455	0.0340329	grey	0.034
Snf8	magenta	0.194263	0.0339744	0.394019	0.433313	0.00261208	0.26366	0.303862	-0.393957	0.129543	-0.0404178	-0.0812977	-0.331241	-0.468269	-0.191887	-0.412392	-0.0396286	-0.0297142	-0.459029	-0.283227	-0.302462	magenta	0.4333
Ppt1	yellow	-0.128894	-0.311018	0.0805665	0.433263	-0.319056	-0.123959	0.921803	-0.0534603	0.557802	0.117953	-0.793334	-0.887696	-0.406032	-0.729265	-0.420841	-0.144045	0.647899	0.00356576	0.196677	-0.130839	yellow	0.9218
Klk6	magenta	0.32955	0.143259	0.113848	0.432968	0.430228	0.0876546	0.359531	0.0649468	-0.20432	-0.307831	-0.0705465	-0.293336	-0.416586	-0.210009	-0.224013	0.0688472	0.101542	-0.0822878	-0.144467	0.580519	magenta	0.433
Dpy19l1	red	0.39106	0.57974	0.180447	0.432879	-0.0818841	-0.364541	0.154017	-0.384266	-0.13581	-0.575813	0.186433	-0.19789	-0.396809	-0.173313	-0.0318492	0.231748	0.164822	-0.103541	0.166493	-0.281035	red	0.5797
Pla2g12a	yellow	-0.0391217	-0.00883202	-0.0745991	0.432478	-0.0754167	-0.150109	0.608893	-0.0137595	0.370055	-0.070755	-0.459366	-0.559141	-0.388751	-0.496685	-0.218085	-0.184539	0.445166	-0.0266184	0.281982	0.0128146	yellow	0.6089
Plekhh2	yellow	0.139008	-0.0952866	0.0714998	0.432417	-0.238956	-0.341599	0.846334	0.0938992	0.320646	-0.0661967	-0.625638	-0.841214	-0.414449	-0.406372	-0.00831661	0.108745	0.803719	0.148686	0.283487	0.00929012	yellow	0.8463
Bccip	yellow	-0.0499108	-0.025186	0.00912041	0.432353	-0.255764	-0.189716	0.605818	-0.0894088	0.454087	-0.00199152	-0.485085	-0.562674	-0.311256	-0.539111	-0.278638	-0.0662278	0.51332	0.0392236	0.295846	-0.300791	yellow	0.6058
Sdk1	yellow	0.146202	-0.210344	0.288901	0.432126	0.153214	0.235598	0.582813	0.211874	0.0674775	0.162183	-0.406685	-0.569907	-0.434162	-0.272236	-0.164762	-0.0556404	0.325157	-0.121695	-0.263148	0.271711	yellow	0.5828
Tesk1	red	0.311029	0.410737	0.258779	0.43183	0.348015	0.163265	-0.0199685	-0.332759	-0.139616	-0.386059	0.331518	0.0647449	-0.376777	0.00994431	-0.216003	-0.089422	-0.241085	-0.416716	-0.156859	-0.0128325	red	0.4107
Fam19a1	magenta	0.345526	0.140722	0.354953	0.431796	0.39988	0.15615	0.218124	0.112582	-0.218254	-0.169443	0.041619	-0.210292	-0.434705	-0.12902	-0.0926128	0.036187	-0.0129589	-0.2259	-0.334144	0.308204	magenta	0.4318
Hivep1	midnightblue	0.682409	0.5231	0.384872	0.431758	0.46255	0.122117	-0.111872	-0.0308211	-0.541358	-0.405841	0.422654	0.0523429	-0.438437	0.174286	-0.0119298	0.341465	-0.192663	-0.216119	-0.345652	0.29174	midnightblue	0.6824
Nfkbid	midnightblue	0.556754	0.377417	0.393265	0.431267	0.169997	0.0300118	-0.061808	-0.307869	-0.392077	-0.362323	0.339695	0.0714732	-0.385957	-0.0132234	-0.218741	0.0900833	-0.238898	-0.286473	-0.264532	-0.0568603	midnightblue	0.5568
Piga	yellow	0.150583	0.0352823	-0.0527559	0.431259	-0.252937	-0.338851	0.683223	-0.0242495	0.132582	-0.185271	-0.529801	-0.669183	-0.373807	-0.67768	-0.297097	0.202213	0.606363	0.228467	0.264173	0.00162615	yellow	0.6832
Cd8a	yellow	0.232612	-0.202969	0.394514	0.431203	0.218142	0.458036	0.455885	-0.116031	-0.139121	0.0601365	-0.201808	-0.46053	-0.53051	-0.238378	-0.443539	-0.222151	-0.0739009	-0.419117	-0.562147	0.321481	yellow	0.4559
8430408G22Rik	midnightblue	0.339249	0.323018	0.282896	0.431123	0.235784	0.133531	0.0765046	-0.265753	-0.156006	-0.32192	0.193733	-0.038623	-0.350599	0.224024	-0.110626	0.0537574	-0.0613556	-0.266096	-0.283117	0.0703368	midnightblue	0.3392
Med13	midnightblue	0.732132	0.541262	0.404944	0.43106	0.186486	0.0380792	-0.127981	-0.29944	-0.620126	-0.499124	0.444319	0.0321573	-0.470248	0.170479	-0.11335	0.510329	-0.191325	-0.193859	-0.401858	-0.0178352	midnightblue	0.7321
Csnk1g3	magenta	0.327234	0.391721	0.198668	0.430609	-0.10253	-0.21807	0.308406	-0.313098	-0.0673548	-0.423595	-0.0406953	-0.374509	-0.483195	-0.30385	-0.174939	0.0833492	0.195634	-0.1892	0.0857099	-0.146584	magenta	0.4306
Hsd17b7	yellow	0.113936	0.00774614	0.0326066	0.430368	-0.0950769	-0.209935	0.626317	-0.176107	0.192877	-0.206041	-0.407316	-0.598798	-0.427087	-0.591677	-0.434604	0.0495603	0.435118	-0.0318345	0.138952	-0.0106553	yellow	0.6263
Snora74a	yellow	0.0413598	-0.129936	0.330302	0.430102	0.20608	0.407266	0.417354	-0.156374	0.160447	0.0737941	-0.208831	-0.401996	-0.462406	-0.476353	-0.562303	-0.263573	-0.0876024	-0.448646	-0.292027	0.00199132	yellow	0.4174
Xylt1	yellow	-0.173	-0.466091	0.296623	0.430002	-0.168138	0.219661	0.706897	0.0788247	0.576449	0.310551	-0.684772	-0.757863	-0.455129	-0.250455	-0.143001	-0.381486	0.367121	-0.345207	-0.116433	-0.288788	yellow	0.7069
Arfgef1	red	0.747786	0.745421	0.138238	0.429789	0.149934	-0.292889	0.0291976	-0.396517	-0.577119	-0.743075	0.352397	-0.0310814	-0.394461	-0.0183494	-0.176157	0.709901	0.151304	0.106616	-0.00949899	0.165888	red	0.7454
Kcnk9	magenta	0.0985212	-0.0457076	0.218023	0.429734	0.362621	0.426117	0.327161	-0.065552	0.10115	-0.0313613	-0.0877339	-0.305903	-0.438492	-0.00983432	-0.147776	-0.255582	-0.0746735	-0.470518	-0.319554	0.121049	magenta	0.4297
Gm6548	red	0.467034	0.718991	0.00549521	0.429284	0.208532	-0.277866	0.060275	-0.352854	-0.38394	-0.760426	0.272468	-0.0638496	-0.389214	-0.0451041	-0.067662	0.478783	0.127262	0.017793	0.0726603	0.0964585	red	0.719
Gprc5a	turquoise	0.206208	-0.0620092	0.522737	0.429139	0.439359	0.652509	-0.0321876	-0.0534651	-0.175435	0.0498432	0.17004	-0.00987062	-0.475622	0.138637	-0.220472	-0.45784	-0.55425	-0.7287	-0.701116	0.00238206	turquoise	0.6525
Rasip1	magenta	0.434103	0.0819529	0.394448	0.429102	0.23286	0.201139	0.210584	-0.124983	-0.275923	-0.161642	0.0538834	-0.1794	-0.417953	-0.0107504	-0.191456	0.0103456	-0.0659483	-0.277196	-0.344867	0.197866	magenta	0.4291
Ssx2ip	yellow	0.131487	-0.152105	0.127719	0.428905	-0.138158	-0.145906	0.724691	0.188934	0.241118	0.0780187	-0.548483	-0.718836	-0.413874	-0.568922	-0.193307	0.00631804	0.534997	0.0777624	0.135458	0.0675262	yellow	0.7247
Prdm13	yellow	0.045192	-0.0991861	0.264036	0.428728	0.194379	0.369948	0.454434	-0.0770894	0.0610909	0.0504994	-0.264595	-0.456148	-0.504696	-0.541015	-0.506685	-0.323401	-0.0621212	-0.425276	-0.317864	0.180605	yellow	0.4544
Higd1a	yellow	0.0284309	-0.0252081	0.164822	0.428631	-0.146364	-0.0905475	0.569371	-0.00213429	0.396942	0.0206767	-0.457482	-0.609745	-0.433597	-0.729703	-0.368904	-0.114687	0.335524	-0.150842	0.229532	-0.227844	yellow	0.5694
Psma7	grey	0.103752	0.205335	0.330861	0.428543	0.23807	0.226343	0.0515439	-0.181475	0.195401	-0.123736	0.111759	-0.0790296	-0.434209	-0.0710718	-0.189546	-0.376732	-0.248691	-0.58696	-0.0985584	-0.254946	grey	-0.2549
Gsto1	yellow	0.0165772	-0.337175	0.324464	0.42845	-0.031506	0.170245	0.790799	-0.088357	0.46188	0.177829	-0.574768	-0.74342	-0.434174	-0.45325	-0.418353	-0.182517	0.42194	-0.258769	-0.0608316	-0.0419206	yellow	0.7908
Yipf6	red	0.351708	0.602732	-0.0375629	0.428439	-0.0628166	-0.473402	0.296166	-0.262111	-0.0326052	-0.637265	0.00817559	-0.290476	-0.349378	-0.2036	0.00366304	0.333562	0.408803	0.124381	0.379575	-0.0743596	red	0.6027
Sap30	grey	0.442518	0.472351	0.358923	0.428021	0.26911	0.145101	-0.164613	-0.407036	-0.220352	-0.455216	0.415233	0.124917	-0.4346	0.0842988	-0.176804	-0.0461276	-0.399902	-0.538664	-0.197653	-0.243936	grey	-0.2439
Dhcr24	yellow	-0.182589	-0.402972	0.103824	0.427996	-0.179423	0.0192514	0.876779	0.0934286	0.56467	0.245604	-0.79015	-0.842556	-0.405629	-0.624525	-0.38517	-0.228634	0.578344	-0.0629131	0.0792305	-0.0267797	yellow	0.8768
Pkmyt1	yellow	0.0964722	-0.148821	0.314314	0.427991	0.00329236	0.24117	0.511675	-0.265062	0.0789204	-0.00833386	-0.326174	-0.488636	-0.442834	-0.329425	-0.532487	-0.0812159	0.160399	-0.243568	-0.314959	0.052824	yellow	0.5117
Lrrc55	red	0.449263	0.472534	0.209749	0.427878	0.595604	0.214576	-0.0648302	0.00759113	-0.470593	-0.435814	0.334869	0.0701661	-0.408158	0.0573397	-0.101341	0.200271	-0.21544	-0.222645	-0.374042	0.444825	red	0.4725
Vps29	yellow	0.103227	-0.0571037	0.148506	0.427767	-0.207937	0.0210704	0.476994	-0.394387	0.266093	-0.0809298	-0.334558	-0.420497	-0.366117	-0.131569	-0.350411	0.023086	0.319773	-0.154973	0.0194739	-0.336412	yellow	0.477
U90926	green	0.456327	0.239635	0.718284	0.42761	0.463382	0.628433	-0.199179	-0.272859	-0.357378	-0.144282	0.444857	0.109794	-0.524518	0.0715998	-0.320216	-0.257221	-0.690754	-0.823455	-0.692073	-0.0998023	green	0.4634
Cnot7	red	0.508951	0.613995	-0.0433235	0.427246	-0.0327998	-0.490222	0.153322	-0.177817	-0.33472	-0.705327	0.0741883	-0.207461	-0.368865	-0.131258	0.0844879	0.57109	0.358503	0.230785	0.242212	-0.0140413	red	0.614
Stk39	grey	0.489439	0.407877	0.245804	0.427189	-0.0207688	-0.159792	0.0707655	-0.123965	-0.377936	-0.354019	0.168726	-0.139054	-0.415962	-0.252591	-0.0770416	0.110144	-0.0262744	-0.122768	-0.113136	-0.0407237	grey	-0.0407
Htr2b	yellow	0.137327	-0.160463	0.190714	0.427082	-0.0712191	0.0278491	0.643081	0.0686135	0.113512	0.0349219	-0.489823	-0.639311	-0.404526	-0.429696	-0.188446	0.0398797	0.433143	-0.0164693	-0.0938611	0.0755172	yellow	0.6431
Crtam	green	0.309832	0.0258141	0.368117	0.427021	0.39391	0.37091	0.213894	-0.0469351	-0.162709	-0.0833229	0.0495793	-0.20994	-0.445971	-0.076831	-0.225807	-0.190116	-0.157411	-0.446384	-0.449647	0.234568	green	0.3939
Tbc1d4	yellow	-0.0623291	-0.295903	-0.0207812	0.42685	-0.196459	-0.114381	0.823377	0.163142	0.349028	0.11533	-0.772361	-0.816823	-0.426587	-0.76913	-0.379276	-0.0816982	0.566711	0.0746648	0.139687	0.0714285	yellow	0.8234
D630028G08Rik	yellow	0.0751472	-0.0956338	0.049378	0.426557	0.122524	-0.0522168	0.591704	0.331717	0.0966291	-0.0337559	-0.483394	-0.595121	-0.424656	-0.609822	-0.188487	-0.0607697	0.341612	0.0224976	0.00309679	0.317959	yellow	0.5917
Pld5	yellow	-0.000496211	-0.227234	0.208145	0.426555	0.110141	0.0937638	0.505298	0.328591	0.341252	0.239415	-0.428285	-0.449183	-0.329993	-0.500049	-0.247683	-0.317398	0.242025	-0.106227	0.0128401	0.116491	yellow	0.5053
Galnt3	red	0.560146	0.584873	0.169681	0.426535	0.190016	-0.0720784	0.100472	-0.496093	-0.438296	-0.620453	0.309617	-0.0479566	-0.364849	0.0380766	-0.181026	0.428255	0.0779451	-0.0719661	-0.143032	0.100735	red	0.5849
Cpa4	green	0.214122	0.273115	0.261159	0.426406	0.553524	0.257509	0.057782	-0.0362521	-0.0967629	-0.269143	0.21729	0.00778658	-0.372083	-0.0316732	-0.176639	-0.224678	-0.2402	-0.406499	-0.234894	0.250569	green	0.5535
Sntb1	midnightblue	0.632822	0.436409	0.408081	0.426354	0.320172	0.229873	-0.05877	-0.215074	-0.616406	-0.416377	0.379127	-0.0230323	-0.503147	0.100339	-0.141863	0.18582	-0.278883	-0.351257	-0.494883	0.203491	midnightblue	0.6328
Thbs1	yellow	-0.0770949	-0.389043	0.18309	0.425969	-0.251774	-0.034255	0.759154	-0.0528581	0.480147	0.144422	-0.713641	-0.762189	-0.451259	-0.520969	-0.402914	-0.251078	0.461804	-0.147428	0.0748176	-0.145916	yellow	0.7592
Ppp1r14a	yellow	0.223653	-0.0200478	0.307281	0.425944	0.261583	0.26708	0.401001	0.016984	0.102808	-0.0309564	-0.130135	-0.344652	-0.379442	0.0284962	-0.0892951	-0.128093	0.102771	-0.289376	-0.213229	0.173213	yellow	0.401
Aldh1a3	midnightblue	0.504384	0.347709	0.361946	0.425687	0.469805	0.334329	-0.00554275	-0.131714	-0.392934	-0.316252	0.345212	-0.0197388	-0.448324	0.287175	0.00601725	0.0933635	-0.228989	-0.412639	-0.46435	0.200958	midnightblue	0.5044
Tmem154	yellow	-0.0430278	-0.183278	-0.0165194	0.425635	-0.0230694	-0.0680078	0.738687	-0.0130299	0.338453	-0.0312704	-0.607652	-0.629149	-0.328565	-0.321252	-0.271854	0.0642152	0.631334	0.109509	0.0970023	0.151086	yellow	0.7387
Etf1	midnightblue	0.918494	0.647982	0.38087	0.42563	0.195952	-0.203395	-0.0435248	-0.321512	-0.693588	-0.647961	0.448293	-0.0132341	-0.456258	0.0467526	-0.117865	0.668737	-0.0132914	-0.0309576	-0.164671	0.127303	midnightblue	0.9185
Hk2	red	0.609343	0.642	0.321627	0.425574	0.258035	0.0473977	-0.171104	-0.436964	-0.528315	-0.605856	0.562135	0.156026	-0.385804	0.228713	-0.0553286	0.211826	-0.28883	-0.311461	-0.299877	-0.0412323	red	0.642
Mrpl13	magenta	0.159143	0.115329	0.434386	0.425311	0.0763211	0.171132	0.253331	-0.232228	0.273653	-0.0339697	-0.0197476	-0.291374	-0.426946	-0.139854	-0.248675	-0.154808	-0.0159031	-0.490187	-0.134688	-0.336148	magenta	0.4253
Antxr2	yellow	-0.108018	-0.36138	0.102033	0.425196	-0.242521	-0.100904	0.894695	0.0129127	0.475463	0.136389	-0.782071	-0.847051	-0.413627	-0.701272	-0.437364	-0.198794	0.603125	-0.0146019	0.130314	0.0185702	yellow	0.8947
Tceb1	midnightblue	0.4971	0.345909	0.34482	0.424857	0.34596	0.0399237	0.0921849	-0.0657054	-0.116951	-0.294152	0.189676	-0.128281	-0.427453	-0.0681178	-0.137642	0.210677	-0.0292831	-0.251764	-0.0592699	0.0449211	midnightblue	0.4971
Prdx6	yellow	-0.0209349	-0.346959	0.343085	0.424534	-0.390647	-0.0669798	0.792885	-0.0142386	0.49052	0.182915	-0.707162	-0.866281	-0.475359	-0.432616	-0.165278	-0.205058	0.550979	-0.179631	0.0551783	-0.324094	yellow	0.7929
Scly	yellow	0.01176	-0.352722	0.208698	0.424362	0.0581481	0.207321	0.728831	-0.0245005	0.339785	0.121752	-0.546281	-0.660918	-0.414319	-0.413581	-0.44147	-0.148511	0.34425	-0.197958	-0.163969	0.136606	yellow	0.7288
1600014C23Rik	magenta	0.281979	0.200286	0.272399	0.424335	0.267144	0.120811	0.291304	-0.226368	0.0686379	-0.234883	0.0190395	-0.248697	-0.391648	-0.221789	-0.312495	0.0553847	0.0715673	-0.268894	-0.0796183	0.0232709	magenta	0.4243
Tmsb10	magenta	0.0241471	-0.122591	0.402004	0.423869	0.117226	0.332239	0.369642	-0.323842	0.224118	-0.0050806	-0.167713	-0.360861	-0.484882	-0.382061	-0.551337	-0.441023	-0.167898	-0.601558	-0.283404	-0.168664	magenta	0.4239
Ppapdc1b	yellow	-0.0199352	-0.20607	0.0231824	0.423857	-0.102492	-0.106998	0.721765	0.164608	0.414136	0.0889617	-0.622639	-0.698721	-0.375369	-0.542672	-0.207151	-0.141915	0.53285	0.0299364	0.217059	0.00457623	yellow	0.7218
E2f8	yellow	0.159314	0.0360548	0.00783308	0.423506	0.302761	0.107968	0.396457	-0.117674	0.000275424	-0.190268	-0.171599	-0.273525	-0.372048	-0.10738	-0.344074	-0.0368898	0.189625	-0.100612	-0.11763	0.414252	yellow	0.3965
Lao1	magenta	0.286671	0.188672	0.151739	0.422748	0.457976	0.076388	0.302769	0.04137	-0.169677	-0.312225	0.00877623	-0.229136	-0.389026	0.0395979	-0.0324796	0.0724068	0.161525	-0.126547	-0.179666	0.463546	magenta	0.4227
Psmd11	lightyellow	0.368567	0.317287	0.448213	0.422729	0.286456	0.191674	0.0198365	-0.0990414	-0.0606433	-0.148699	0.222624	-0.0754074	-0.420077	-0.0561312	-0.194608	0.0681561	-0.141003	-0.382101	-0.195032	-0.106406	lightyellow	0.4482
Mthfr	green	0.437242	0.275983	0.41053	0.422694	0.475792	0.279236	-0.058736	-0.185225	-0.329061	-0.340668	0.34731	0.0603775	-0.429489	0.092418	-0.164882	-0.0494815	-0.338681	-0.439568	-0.418367	0.174981	green	0.4758
Hivep3	midnightblue	0.497541	0.447987	0.11149	0.422548	-0.0582303	-0.376872	0.213374	-0.211115	-0.255361	-0.585848	0.0281182	-0.263331	-0.38408	-0.0355955	0.0304391	0.447622	0.320826	0.100611	0.0617047	-0.0210048	midnightblue	0.4975
Ncoa7	red	0.461158	0.57554	0.178823	0.422545	0.361839	0.0485263	-0.046933	-0.23126	-0.32639	-0.45603	0.360064	0.0589506	-0.380298	-0.0198044	-0.194169	0.282723	-0.124501	-0.165186	-0.154858	0.157736	red	0.5755
Muc1	grey	0.289647	-0.000864465	0.507623	0.422524	0.179718	0.379835	0.104477	-0.0223569	-0.100118	0.0682869	0.0379744	-0.197448	-0.47646	-0.309958	-0.339996	-0.23657	-0.316805	-0.497308	-0.380122	-0.154659	grey	-0.1547
Olfr948	magenta	0.114224	-0.0757401	0.287572	0.422379	0.234993	0.324641	0.280542	0.0774569	-0.044343	0.0214225	-0.182561	-0.338063	-0.484034	-0.381833	-0.323024	-0.240485	-0.156992	-0.346674	-0.316475	0.12687	magenta	0.4224
Atp11c	red	0.524798	0.755958	0.068288	0.422217	0.0187016	-0.464523	0.00528604	-0.292441	-0.314612	-0.717494	0.266974	-0.0487282	-0.365954	-0.0958658	0.0228612	0.452247	0.182807	0.0671703	0.236497	-0.113646	red	0.756
Rab12	grey	0.264751	0.43103	0.204539	0.422202	0.17853	0.0898649	0.0595736	-0.334522	-0.0992102	-0.37792	0.200901	-0.0864855	-0.41894	-0.345437	-0.378154	-0.0662841	-0.227764	-0.3772	-0.135954	-0.119318	grey	-0.1193
Cpeb4	red	0.744039	0.732876	0.21891	0.421836	0.164344	-0.260648	-0.0306068	-0.500024	-0.510052	-0.793221	0.427509	0.0216785	-0.394183	0.273413	-0.066246	0.684454	0.0960261	0.00189895	-0.0663669	0.0687736	red	0.7329
F9	yellow	-0.0464286	-0.137635	0.282544	0.421526	0.0680432	0.365778	0.303649	-0.170257	0.313276	0.149593	-0.222323	-0.273261	-0.370198	-0.399858	-0.548101	-0.371848	-0.131223	-0.43698	-0.216273	-0.210472	yellow	0.3036
Ube2e2	magenta	0.184473	-0.0521599	0.262385	0.421418	0.269344	0.253381	0.318823	0.194727	0.0584841	0.113014	-0.158157	-0.32378	-0.420312	-0.174629	-0.0686965	-0.20795	0.0449151	-0.292904	-0.148534	0.111648	magenta	0.4214
Mrpl54	grey	0.0495715	-0.141586	0.423847	0.421198	0.159255	0.397349	0.306191	-0.163803	0.321175	0.149548	-0.155153	-0.319838	-0.460916	-0.35677	-0.49505	-0.465507	-0.185852	-0.630931	-0.217536	-0.199746	grey	-0.1997
Kcnk10	magenta	0.251961	0.192268	0.160656	0.421077	0.138858	-0.0348876	0.347952	0.0815173	-0.0809706	-0.212655	-0.0725169	-0.390719	-0.4628	-0.287325	-0.0192563	-0.168386	0.106747	-0.209984	-0.0517477	0.17606	magenta	0.4211
Tcf15	turquoise	0.214244	0.0333754	0.355979	0.42107	0.555059	0.49338	0.255538	0.0489646	-0.0408303	-0.0661197	0.0300365	-0.255352	-0.486332	0.0741378	-0.135262	-0.251465	-0.185291	-0.49069	-0.438353	0.39803	turquoise	0.4934
Eif3h	yellow	-0.0244609	-0.146756	0.039949	0.420924	-0.451621	-0.22765	0.756929	-0.37766	0.447745	-0.0695858	-0.593925	-0.699721	-0.357774	-0.416784	-0.36614	-0.0126427	0.613688	0.00245519	0.229552	-0.355624	yellow	0.7569
Ccnyl1	midnightblue	0.73872	0.692588	0.300029	0.420609	0.328624	-0.135158	-0.190816	-0.284809	-0.539637	-0.639469	0.498951	0.176562	-0.365563	0.02264	-0.176141	0.574196	-0.139396	-0.0578466	-0.114704	0.0766295	midnightblue	0.7387
Opa3	yellow	0.234822	-0.136158	0.46924	0.420539	-0.0874776	0.143235	0.529276	-0.180116	0.24499	0.171231	-0.270067	-0.521045	-0.41207	-0.386713	-0.408135	-0.075809	0.210303	-0.286707	-0.118617	-0.247267	yellow	0.5293
Snd1	yellow	-0.0865042	-0.150188	0.291511	0.420533	0.109639	0.264129	0.482275	-0.226777	0.437399	0.0920365	-0.267156	-0.388587	-0.342418	-0.4133	-0.528834	-0.390789	0.080181	-0.410227	-0.109136	-0.135861	yellow	0.4823
Met	green	0.476885	0.272122	0.610141	0.420485	0.550001	0.556298	-0.195055	-0.165499	-0.335307	-0.160272	0.450371	0.132699	-0.483977	0.182597	-0.203664	-0.196224	-0.606888	-0.716541	-0.598935	0.0561952	green	0.55
Cyp2d13	turquoise	-0.0316309	-0.077267	0.310307	0.420223	0.47015	0.476413	0.263901	0.196186	0.178663	0.106929	-0.133438	-0.287947	-0.463445	-0.250429	-0.181573	-0.493189	-0.213703	-0.545044	-0.291605	0.160328	turquoise	0.4764
Rnf14	red	0.503811	0.73935	-0.0187121	0.420167	0.253411	-0.329568	-0.138503	-0.224133	-0.408041	-0.740958	0.384459	0.148375	-0.323107	0.0156782	0.00330694	0.381802	0.0279628	0.049764	0.122196	0.078997	red	0.7394
Myo9b	yellow	-0.164787	-0.405249	0.256099	0.419558	-0.253051	0.0593883	0.820572	-0.0162803	0.599783	0.259109	-0.709573	-0.795452	-0.378116	-0.439782	-0.295282	-0.262714	0.534753	-0.157794	-0.000369417	-0.216626	yellow	0.8206
Usp47	midnightblue	0.716277	0.616627	0.391643	0.419479	0.0207398	-0.0836177	-0.113711	-0.531218	-0.546316	-0.550788	0.466856	0.038047	-0.434753	0.047044	-0.221615	0.50068	-0.167482	-0.19154	-0.262391	-0.246898	midnightblue	0.7163
Pnrc1	magenta	0.281715	0.0706617	0.238752	0.419425	0.355845	0.258598	0.269671	-0.186599	-0.171981	-0.166387	0.0201022	-0.196653	-0.426591	-0.40893	-0.498065	-0.157216	-0.171312	-0.338372	-0.289507	0.296303	magenta	0.4194
Map2k3	midnightblue	0.605769	0.0894266	0.371971	0.419383	0.181335	0.0951414	0.2882	-0.120431	-0.407579	-0.194892	0.00737414	-0.2651	-0.424337	-0.0804744	-0.306748	0.325737	0.0996912	-0.0592226	-0.351222	0.293394	midnightblue	0.6058
Gadd45a	lightyellow	0.491059	0.0205854	0.589188	0.419254	0.213053	0.328157	0.301577	-0.331253	-0.295301	-0.1403	0.0206306	-0.327991	-0.551208	-0.244072	-0.561338	0.0835993	-0.123669	-0.42916	-0.523032	0.192797	lightyellow	0.5892
Hook2	red	0.547542	0.536135	0.262413	0.419193	0.476136	0.0876171	-0.0944554	-0.13457	-0.442821	-0.49849	0.428276	0.0904246	-0.395336	0.141409	-0.00360922	0.217282	-0.173234	-0.212345	-0.245899	0.273381	red	0.5361
Zfp821	magenta	0.367546	0.114689	0.304006	0.419064	0.162164	-0.00134872	0.216851	0.146605	-0.109417	-0.11761	-0.00482147	-0.191791	-0.340347	-0.204347	-0.0460315	-0.0163963	0.0189471	-0.124528	-0.118707	0.115917	magenta	0.4191
Accsl	green	0.365948	0.103259	0.520867	0.418956	0.505578	0.505216	0.014082	-0.151079	-0.153986	-0.139843	0.223031	-0.0410499	-0.491269	0.0469107	-0.238161	-0.2496	-0.414691	-0.675582	-0.465938	0.0541299	green	0.5056
Gm5523	yellow	0.124209	-0.16713	0.199712	0.418735	-0.00853753	0.180678	0.5915	-0.169798	0.0771255	-0.0484223	-0.399789	-0.585982	-0.484037	-0.427514	-0.412649	-0.105244	0.186917	-0.232958	-0.242513	0.103444	yellow	0.5915
Ptpn2	midnightblue	0.806523	0.6461	0.309992	0.418714	0.0766502	-0.331491	0.0954247	-0.290059	-0.489453	-0.652214	0.315139	-0.132462	-0.402357	0.0191836	-0.00662085	0.624544	0.203206	0.0594832	0.0247352	0.0680903	midnightblue	0.8065
Hmgn5	magenta	0.409491	0.310804	0.249	0.418647	-0.0254437	-0.225362	0.302783	-0.28422	-0.129497	-0.365392	-0.0311403	-0.346375	-0.466168	-0.221222	-0.198049	0.24996	0.243736	-0.0751012	0.0695585	-0.0324685	magenta	0.4186
Kcnh4	magenta	0.233234	0.160197	0.188323	0.418611	0.327174	0.217821	0.180837	-0.0885046	-0.165696	-0.269343	0.0182648	-0.185602	-0.44098	-0.246614	-0.301368	-0.11123	-0.168608	-0.326125	-0.28802	0.246	magenta	0.4186
Rora	yellow	0.197487	-0.0577761	0.00649673	0.418517	-0.0412403	-0.238709	0.68402	0.0111776	0.129955	-0.154131	-0.489946	-0.636599	-0.405347	-0.512176	-0.268375	0.160613	0.562777	0.152809	0.190709	0.207595	yellow	0.684
Mrpl45	magenta	0.318161	0.193354	0.277586	0.418516	0.254215	0.094397	0.300257	-0.360681	0.0797754	-0.287892	0.0423453	-0.238599	-0.386166	-0.193531	-0.407716	0.0926813	0.0490488	-0.309318	-0.0436529	-0.00384061	magenta	0.4185
Syt11	yellow	-0.168998	-0.208375	0.0874783	0.41843	-0.175185	-0.116795	0.618982	0.28474	0.545303	0.155298	-0.5813	-0.657173	-0.368051	-0.492597	0.0183622	-0.397795	0.408831	-0.12464	0.197675	-0.216568	yellow	0.619
Dgkd	yellow	0.0795853	-0.123066	0.0419919	0.418272	-0.314752	-0.247745	0.733785	-0.118846	0.255454	-0.126231	-0.576482	-0.71815	-0.362828	-0.28406	-0.0869116	0.123014	0.67314	0.113836	0.129362	-0.139128	yellow	0.7338
Lag3	magenta	0.179549	0.23493	0.274946	0.418254	0.383757	0.0484637	0.240325	0.100207	0.122352	-0.257423	0.0368348	-0.216973	-0.36396	-0.0398935	0.0761912	-0.262894	0.0504377	-0.324368	-0.0103353	0.200691	magenta	0.4183
Sytl3	magenta	0.17651	0.0622404	0.209706	0.418187	0.231474	0.13437	0.238456	-0.0621995	-0.124224	-0.193654	-0.0752827	-0.23671	-0.446852	-0.210769	-0.295837	-0.213691	-0.065775	-0.290697	-0.264825	0.264155	magenta	0.4182
Rpl36al	yellow	-0.0141175	-0.107787	-0.0149202	0.418105	-0.101677	-0.143091	0.703965	-0.142267	0.472579	-0.0851367	-0.49784	-0.599654	-0.331798	-0.236105	-0.183227	-0.0866964	0.583028	-0.0261798	0.270921	-0.0723777	yellow	0.704
Defb35	magenta	0.29823	0.30505	0.0535671	0.41791	0.336079	-0.0310231	0.302629	-0.0466925	-0.224972	-0.474081	-0.0274523	-0.307651	-0.446599	-0.160581	-0.126717	0.173728	0.157455	-0.0481733	-0.0883439	0.44047	magenta	0.4179
Olfr30	turquoise	0.221249	-0.160689	0.522026	0.41751	0.426004	0.654761	0.179574	-0.00587154	-0.0567787	0.122633	-0.00487983	-0.221007	-0.500883	0.107552	-0.228889	-0.268443	-0.306373	-0.649862	-0.637236	0.102279	turquoise	0.6548
Parm1	green	0.410361	0.197399	0.521175	0.416958	0.585252	0.514482	-0.109379	0.023007	-0.258347	-0.145176	0.369262	0.0390592	-0.476223	0.312078	-0.00732795	-0.192113	-0.478267	-0.650627	-0.585218	0.16107	green	0.5853
Mapkapk3	yellow	-0.107266	-0.17203	-0.135415	0.416593	-0.207956	-0.290298	0.749483	0.0221636	0.478066	-0.0470032	-0.69646	-0.658262	-0.295827	-0.485646	-0.266623	-0.0261274	0.692126	0.191923	0.348647	-0.0215476	yellow	0.7495
Actr1b	yellow	-0.0126059	-0.299869	0.169414	0.416241	-0.18154	0.0185175	0.685281	-0.0351161	0.348454	0.112004	-0.568586	-0.644763	-0.37443	-0.541337	-0.40865	-0.226141	0.362018	-0.128427	-0.0276046	-0.0812585	yellow	0.6853
Riok3	red	0.538449	0.65814	0.158625	0.416116	0.134657	-0.17164	-0.030627	-0.31684	-0.292348	-0.545905	0.331158	0.00404656	-0.367429	-0.0882181	-0.122904	0.411861	0.0224349	-0.067356	0.0429431	-0.129266	red	0.6581
Tmem67	red	0.485606	0.725264	0.0916851	0.41583	0.353267	-0.243634	-0.0888179	-0.0493557	-0.32261	-0.620203	0.375814	0.0863781	-0.33691	0.122219	0.170565	0.332633	0.0321378	-0.0140611	0.0798886	0.169819	red	0.7253
Mnd1	yellow	0.170114	0.0282331	0.138417	0.415366	0.0125881	-0.150868	0.436824	0.0604998	0.16361	-0.11488	-0.325219	-0.417864	-0.377196	-0.373333	-0.198029	-0.0665656	0.288965	-0.0340174	0.147926	0.100094	yellow	0.4368
Gmppb	green	0.222131	0.164715	0.481591	0.41527	0.335771	0.489135	-0.0362387	-0.226416	-0.129446	-0.0571338	0.215671	-0.00663272	-0.438456	-0.184554	-0.452277	-0.233398	-0.435559	-0.605892	-0.497914	-0.0784874	green	0.3358
Pop4	magenta	0.325616	0.342759	0.0465856	0.415252	-0.134148	-0.39206	0.33892	-0.0684719	-0.0030276	-0.302874	-0.103947	-0.34419	-0.332953	-0.213054	0.0443922	0.230789	0.451344	0.128615	0.281247	-0.124923	magenta	0.4153
Olfr920	red	0.497485	0.559078	0.0256746	0.415209	0.376751	0.00108034	-0.0763441	-0.176153	-0.581107	-0.625897	0.281703	0.0486775	-0.408605	0.000926933	-0.204846	0.443966	-0.107504	-0.0169043	-0.237776	0.362422	red	0.5591
Prpf4	red	0.640675	0.773592	0.114105	0.415106	0.349213	-0.23573	-0.134701	-0.243397	-0.515117	-0.753944	0.502476	0.129001	-0.359864	-0.018329	-0.067346	0.43768	-0.109693	-0.0402847	-0.00233902	0.153422	red	0.7736
Trap1	magenta	0.0730882	0.00465722	0.383556	0.415099	-0.154574	0.0549411	0.354875	-0.129802	0.241787	-0.01702	-0.249433	-0.466112	-0.480202	-0.36271	-0.213921	-0.2691	0.0821683	-0.399572	-0.0287792	-0.37365	magenta	0.4151
Hp	midnightblue	0.499472	0.377411	0.3831	0.415048	0.300044	0.157405	-0.063817	-0.113978	-0.340133	-0.302137	0.300202	-0.0130715	-0.452457	0.0329937	-0.0773826	0.125767	-0.226848	-0.301769	-0.249821	0.0354936	midnightblue	0.4995
Cd200r2	yellow	-0.117528	-0.27164	-0.0486388	0.41504	-0.0900224	0.0183453	0.801089	-0.00779844	0.432825	0.0817926	-0.695979	-0.727641	-0.376859	-0.563858	-0.422357	-0.10448	0.553078	0.00361599	0.109294	0.0940814	yellow	0.8011
Vkorc1	yellow	-0.306555	-0.433503	0.0604387	0.414964	-0.219092	-0.00185861	0.887662	0.129877	0.755678	0.288148	-0.857236	-0.85991	-0.384865	-0.605447	-0.28241	-0.387694	0.593867	-0.11746	0.211602	-0.156287	yellow	0.8877
Sftpb	turquoise	0.277113	-0.10373	0.343623	0.414914	0.478288	0.475122	0.25906	0.0338259	-0.171284	-0.0758022	-0.073471	-0.252788	-0.479871	-0.046318	-0.273567	-0.174232	-0.186337	-0.422579	-0.515462	0.402395	turquoise	0.4751
Ralgds	lightyellow	0.553233	0.202414	0.620405	0.414902	0.25023	0.321369	-0.0841479	-0.183402	-0.379914	-0.151137	0.333184	0.0125898	-0.434547	0.351334	-0.00865742	0.0526419	-0.288534	-0.478031	-0.571122	-0.112962	lightyellow	0.6204
Creb5	grey	0.548502	0.437512	0.396808	0.414896	0.0681434	0.0122336	-0.142119	-0.400952	-0.309073	-0.451229	0.379116	0.0482321	-0.424829	0.366792	0.0412164	0.194168	-0.179778	-0.3687	-0.240943	-0.331505	grey	-0.3315
Tectb	green	0.376695	0.110827	0.404523	0.414377	0.337702	0.443955	0.11054	-0.147567	-0.264476	-0.119566	0.11194	-0.181919	-0.5175	-0.040499	-0.244548	-0.0743189	-0.2912	-0.521163	-0.507015	0.076904	green	0.3377
Il11	green	0.355665	0.193859	0.359437	0.413809	0.435452	0.534679	-0.070521	-0.175116	-0.420608	-0.203591	0.263863	0.0199733	-0.468483	0.158204	-0.217155	-0.0945448	-0.439364	-0.512841	-0.664449	0.20072	green	0.4355
Irf9	green	0.320132	0.175582	0.4316	0.413642	0.409948	0.443176	0.0256864	-0.188012	-0.272089	-0.149889	0.279373	-0.0234643	-0.422563	0.0688874	-0.177661	-0.122358	-0.331426	-0.498188	-0.536379	0.0770866	green	0.4099
Tmem9	yellow	-0.0733247	-0.311156	0.187605	0.413489	-0.023989	0.0695833	0.801368	0.208574	0.372549	0.174817	-0.637215	-0.769993	-0.419888	-0.669512	-0.276016	-0.349208	0.411169	-0.131673	0.0309142	0.161721	yellow	0.8014
Eif2s1	grey	0.453341	0.348386	0.372742	0.413475	0.10415	0.064555	-0.0444672	-0.276558	-0.195174	-0.289418	0.202139	-0.0584411	-0.442287	-0.0541554	-0.236951	0.188022	-0.14898	-0.301991	-0.202997	-0.238349	grey	-0.2383
Gys1	yellow	-0.0961348	-0.347021	0.252251	0.41344	-0.188211	0.041794	0.827986	0.00878814	0.433778	0.179386	-0.667969	-0.832023	-0.45228	-0.525873	-0.286689	-0.313997	0.486626	-0.181967	0.00529185	-0.0444728	yellow	0.828
Bcl2l14	yellow	0.24269	0.13289	0.100259	0.413176	0.164502	-0.0296861	0.446328	-0.146393	-0.129672	-0.264303	-0.144505	-0.336737	-0.360145	-0.522082	-0.429501	0.0158536	0.196006	-0.0247669	-0.0588172	0.369449	yellow	0.4463
Zdhhc6	magenta	0.0318025	-0.0552807	0.238188	0.412973	0.274295	0.402126	0.340926	0.0134191	0.0706243	0.0538266	-0.178785	-0.362252	-0.483435	-0.210138	-0.287629	-0.331958	-0.0945579	-0.450317	-0.343541	0.157218	magenta	0.413
1700112E06Rik	yellow	-0.105549	-0.0110131	0.0858289	0.412781	0.0610439	0.0981885	0.403381	-0.242983	0.314082	-0.204967	-0.273074	-0.395213	-0.424239	-0.305924	-0.29135	-0.436749	0.0507954	-0.420795	0.00696205	-0.122067	yellow	0.4034
Zfp516	magenta	0.351439	0.274547	0.22688	0.412766	0.334634	-0.0146102	0.275541	-0.0103103	-0.226678	-0.327772	0.0620758	-0.259086	-0.390801	-0.0583928	-0.0835977	0.19294	0.17371	-0.0293383	-0.18544	0.382383	magenta	0.4128
Ptrh1	yellow	-0.104675	-0.259281	0.0336387	0.412613	0.222864	0.304735	0.587261	0.0221994	0.254233	0.0882293	-0.457383	-0.50667	-0.396714	-0.354048	-0.421836	-0.247139	0.199957	-0.210267	-0.166674	0.26826	yellow	0.5873
Saa2	magenta	0.372121	0.321151	0.14271	0.412487	0.291172	0.12855	0.177583	-0.255289	-0.318891	-0.397074	0.120263	-0.179183	-0.455071	-0.219487	-0.351089	0.113454	-0.0654357	-0.222743	-0.212026	0.271112	magenta	0.4125
Grifin	yellow	0.0800409	-0.0792597	0.079357	0.412384	0.255864	0.277125	0.393264	0.0447173	-0.0525993	-0.0492468	-0.252109	-0.363636	-0.421772	-0.538169	-0.439317	-0.205989	-0.0420433	-0.201652	-0.28001	0.349363	yellow	0.3933
Brdt	magenta	0.432785	0.324521	0.0910298	0.412282	0.114874	-0.20377	0.226726	-0.0642516	-0.291644	-0.404482	0.0145176	-0.198481	-0.341485	-0.286682	-0.128622	0.299398	0.192217	0.106734	0.000372707	0.195924	magenta	0.4123
Jak3	magenta	0.17442	-0.0928313	0.350224	0.412212	0.0599357	0.197907	0.242918	0.0955857	0.00319469	0.0147932	-0.20391	-0.323171	-0.418383	-0.0243301	-0.0277531	-0.0671229	0.046208	-0.251127	-0.253203	-0.0640133	magenta	0.4122
Sectm1a	green	0.425168	0.270251	0.503444	0.412175	0.612699	0.48158	-0.104788	-0.11302	-0.321518	-0.249895	0.395667	0.0522158	-0.500133	0.103831	-0.178245	-0.166357	-0.514526	-0.650169	-0.512693	0.18996	green	0.6127
Nsa2	yellow	0.000528354	-0.087834	0.0414115	0.412074	-0.184538	-0.252912	0.786079	-0.107957	0.408866	-0.108335	-0.589588	-0.724214	-0.367208	-0.518417	-0.268105	0.00145328	0.655182	0.0563619	0.283232	-0.0620746	yellow	0.7861
Dynlt3	yellow	0.0494617	0.263498	-0.167937	0.411986	-0.312019	-0.517547	0.633633	-0.248926	0.34333	-0.364053	-0.425431	-0.589703	-0.333943	-0.515448	-0.177115	0.13361	0.690264	0.193397	0.542739	-0.168458	yellow	0.6336
Zfp811	midnightblue	0.698645	0.565893	0.426849	0.411985	0.442683	0.157212	-0.232578	-0.225346	-0.61974	-0.524673	0.552979	0.174757	-0.452239	0.170235	-0.0716723	0.201431	-0.38759	-0.368148	-0.367997	0.129544	midnightblue	0.6986
Dnajc1	red	0.35124	0.51405	0.140119	0.411874	0.0306024	-0.152004	0.160535	-0.362614	-0.116917	-0.440154	0.122868	-0.197233	-0.414631	-0.251732	-0.304913	0.283933	0.0824763	-0.112586	0.0673724	-0.1373	red	0.5141
4930502E18Rik	yellow	0.181617	-0.0521115	0.253279	0.411818	0.413899	0.409989	0.422049	0.0148876	-0.0414524	-0.0278305	-0.153893	-0.363413	-0.459322	-0.302943	-0.390096	-0.176147	-0.0594658	-0.350026	-0.34091	0.431035	yellow	0.422
Pemt	yellow	0.0638194	-0.00482899	-0.0430933	0.411587	0.075892	-0.142685	0.546655	0.134628	0.216911	-0.118484	-0.395687	-0.502296	-0.365898	-0.316379	-0.140043	-0.00571784	0.463947	0.0690196	0.191576	0.244353	yellow	0.5467
Fbxo11	red	0.559645	0.597736	0.0943384	0.411253	-0.223199	-0.465203	0.187197	-0.327136	-0.293665	-0.611646	0.0806372	-0.29366	-0.432595	-0.224483	0.0227216	0.470085	0.305728	0.0778701	0.224389	-0.214983	red	0.5977
Col2a1	turquoise	0.115064	-0.187729	0.256563	0.411177	0.449048	0.520154	0.436012	0.125333	-0.00611563	0.0755237	-0.207879	-0.404314	-0.457423	-0.19653	-0.327449	-0.290796	-0.0763596	-0.394354	-0.473537	0.495081	turquoise	0.5202
Bbs10	yellow	-0.120764	-0.222208	-0.099668	0.411125	-0.113053	-0.167907	0.823983	0.0981959	0.421796	-0.00747063	-0.72807	-0.792904	-0.392373	-0.672643	-0.313116	-0.111945	0.615127	0.0844498	0.234542	0.131904	yellow	0.824
Esd	grey	0.177699	0.173204	0.425642	0.410762	0.0326371	0.168867	0.153272	-0.400757	0.16816	-0.144468	0.0675592	-0.191596	-0.417143	-0.0779878	-0.315079	-0.168249	-0.115434	-0.503028	-0.176502	-0.36561	grey	-0.3656
Rbm17	red	0.366486	0.503844	0.0858138	0.410603	-0.111906	-0.358855	0.207432	-0.279922	-0.0278979	-0.525318	0.0389289	-0.285743	-0.426416	-0.276442	-0.0584657	0.1983	0.187384	-0.105608	0.266037	-0.246944	red	0.5038
Tex12	red	0.470554	0.608015	0.211172	0.410553	0.419584	0.0470267	-0.155156	-0.243925	-0.347025	-0.532887	0.419067	0.134924	-0.382308	0.0677003	-0.11984	0.279381	-0.208842	-0.231534	-0.149429	0.077683	red	0.608
Ifnab	yellow	0.204891	0.145605	0.0540987	0.410506	0.117727	0.0364293	0.340081	-0.17573	-0.12277	-0.279705	-0.170622	-0.321505	-0.41443	-0.328984	-0.400229	0.115007	0.123032	-0.0933515	-0.130167	0.213337	yellow	0.3401
Apol9a	lightyellow	0.308365	0.253393	0.540759	0.410461	0.421508	0.451131	-0.0675141	-0.197652	-0.231492	-0.200363	0.320466	0.0330218	-0.417696	0.040749	-0.21776	-0.134292	-0.41056	-0.569389	-0.52524	-0.0438865	lightyellow	0.5408
Baiap2l1	yellow	-0.0362335	-0.168107	-0.0631355	0.410323	-0.22386	-0.246415	0.797937	0.0666918	0.432398	0.00788711	-0.682696	-0.774202	-0.391588	-0.621735	-0.247998	-0.051071	0.645896	0.0980121	0.296988	0.000138881	yellow	0.7979
Sdad1	midnightblue	0.658524	0.400528	0.657814	0.410232	0.190232	0.228647	-0.0795662	-0.334179	-0.436796	-0.321916	0.43651	-0.0206428	-0.474729	0.199451	-0.0846193	0.177175	-0.298514	-0.472675	-0.48606	-0.171402	midnightblue	0.6585
Rnaseh1	red	0.354456	0.592098	0.0585589	0.410158	0.0853095	-0.230465	-0.0320835	-0.450541	-0.174272	-0.657536	0.296652	0.0462149	-0.314774	0.161744	-0.00827281	0.224025	0.0505732	-0.0916457	0.0933666	-0.169046	red	0.5921
Prg3	magenta	0.301181	0.187998	0.365167	0.409943	0.308033	0.2802	0.0553446	-0.214967	-0.104191	-0.204496	0.179071	-0.0880689	-0.422726	0.164429	-0.12083	-0.0680732	-0.169508	-0.439147	-0.304775	-0.0460176	magenta	0.4099
Mrpl20	yellow	-0.00418961	-0.0128334	0.16701	0.409937	0.195721	0.186729	0.306853	-0.288729	0.313693	-0.117502	-0.113301	-0.232654	-0.360437	-0.0834864	-0.329213	-0.29122	0.0118884	-0.414947	-0.0450203	-0.147842	yellow	0.3069
Dusp11	red	0.564622	0.659088	0.10182	0.409866	0.0760522	-0.308516	-0.045913	-0.384378	-0.378021	-0.670361	0.344036	0.0239495	-0.349643	0.0337115	-0.0936787	0.502933	0.0302696	-0.00577036	0.0590768	-0.138026	red	0.6591
Sele	green	0.497955	0.381853	0.522796	0.409797	0.65235	0.395182	-0.152343	-0.0184052	-0.447419	-0.314393	0.452949	0.0997851	-0.480726	0.0618439	-0.177116	-0.0775653	-0.52083	-0.529223	-0.515232	0.359229	green	0.6524
Rwdd2b	magenta	0.188637	0.132393	0.283526	0.409746	0.254867	0.172714	0.137976	-0.212171	0.0702648	-0.203506	0.0343056	-0.124107	-0.36318	-0.0311035	-0.259277	-0.0661101	-0.0730835	-0.342494	-0.127692	-0.0829965	magenta	0.4097
Dnajc13	red	0.374903	0.668066	0.0668989	0.409742	0.0785808	-0.243587	-0.0188224	-0.465154	-0.284447	-0.692039	0.284988	0.013613	-0.34595	-0.224067	-0.295894	0.317864	-0.0518908	-0.0692927	0.0567952	-0.100423	red	0.6681
Pla1a	red	0.691114	0.679496	0.405003	0.409599	0.549987	0.0726029	-0.190943	-0.211634	-0.555146	-0.616599	0.612457	0.166997	-0.403298	0.165683	-0.0461996	0.291857	-0.306633	-0.324087	-0.292329	0.22522	red	0.6795
Gtpbp4	midnightblue	0.645242	0.614933	0.140121	0.40949	0.0208885	-0.343425	0.0866529	-0.201511	-0.428152	-0.556138	0.227488	-0.144944	-0.398169	-0.131311	-0.0144501	0.485987	0.212735	0.0884691	0.122795	0.0126017	midnightblue	0.6452
Tox3	magenta	0.292469	0.170368	0.297776	0.409455	0.424634	0.220449	0.056446	0.200005	-0.120901	-0.112819	0.120391	-0.13409	-0.44406	-0.0882684	0.0134824	-0.196462	-0.203859	-0.36378	-0.25589	0.203032	magenta	0.4095
Larp7	yellow	0.179956	0.0569019	0.029919	0.40935	-0.273801	-0.447513	0.608355	0.037892	0.199166	-0.240408	-0.511553	-0.673823	-0.421464	-0.370483	0.0141794	0.176532	0.641692	0.145268	0.351864	-0.129975	yellow	0.6084
4732463B04Rik	magenta	0.367262	0.168266	0.131635	0.409283	0.319447	0.0609241	0.281411	-0.00789189	-0.261456	-0.268793	-0.0738466	-0.268102	-0.421878	-0.302435	-0.324222	0.260909	0.115603	-0.00979667	-0.179354	0.41946	magenta	0.4093
Fosl1	lightyellow	0.525792	0.140178	0.667224	0.40853	0.342833	0.457149	-0.133457	-0.19676	-0.372376	-0.097339	0.324971	0.034679	-0.512876	0.0049839	-0.343909	-0.0764686	-0.537893	-0.617343	-0.59602	-0.0500885	lightyellow	0.6672
Syt7	green	0.17612	0.171127	0.234443	0.408425	0.776871	0.489455	-0.0396803	0.177687	-0.208094	-0.160064	0.22214	0.065991	-0.388131	0.0152213	-0.127247	-0.26591	-0.408455	-0.463725	-0.449838	0.481898	green	0.7769
Olfr516	red	0.298876	0.489734	0.0194009	0.408417	0.198216	-0.225059	0.118931	-0.209172	-0.137007	-0.499829	0.123537	-0.079288	-0.342599	-0.133702	-0.17902	0.268569	0.135351	0.0196664	0.100642	0.16699	red	0.4897
Acoxl	magenta	0.265118	0.0021148	0.33043	0.40837	0.422591	0.44232	0.233937	-0.13337	-0.166222	-0.0616466	0.0389163	-0.203185	-0.474016	-0.308237	-0.507599	-0.184861	-0.280102	-0.455941	-0.440757	0.31438	magenta	0.4084
Ripk4	yellow	0.198133	-0.0326738	0.195842	0.408183	0.233196	0.146457	0.526561	-0.0598963	-0.00835396	-0.0817995	-0.223179	-0.464884	-0.441538	-0.586206	-0.472948	-0.130861	0.102166	-0.199773	-0.134901	0.345266	yellow	0.5266
Sytl2	green	0.461356	0.415875	0.334412	0.408087	0.585729	0.208497	-0.112153	-0.111067	-0.312608	-0.386354	0.435852	0.126803	-0.372672	0.056844	-0.145201	-0.0117302	-0.332995	-0.390212	-0.277667	0.243251	green	0.5857
Car5a	magenta	0.302096	0.0456764	0.191426	0.408052	0.27121	0.196239	0.376772	-0.0539666	-0.113238	-0.141608	-0.0968334	-0.324694	-0.410059	-0.261264	-0.34195	-0.0248296	0.0364178	-0.200975	-0.222526	0.366801	magenta	0.4081
3425401B19Rik	green	0.202501	0.00799418	0.262893	0.407889	0.635215	0.404668	0.222675	0.286698	-0.144615	-0.0977347	-0.0280486	-0.217092	-0.445488	-0.0700648	-0.114752	-0.16559	-0.12125	-0.314868	-0.404593	0.595404	green	0.6352
Dync1h1	grey	0.23122	0.322008	0.370026	0.407859	0.241892	0.233594	-0.0661555	-0.262417	-0.101797	-0.304914	0.245847	-0.00603561	-0.395898	0.242506	-0.0553546	-0.0585539	-0.226175	-0.460453	-0.3454	-0.185751	grey	-0.1858
Hdac9	yellow	0.0459405	-0.0850551	-0.0197608	0.407733	-0.244218	-0.297088	0.785227	0.148201	0.224879	-0.057972	-0.630056	-0.781408	-0.389733	-0.52738	-0.0386699	0.0351084	0.70591	0.185319	0.2259	0.0849051	yellow	0.7852
Gm16381	yellow	-0.0472896	-0.0463179	0.158005	0.407375	0.0740141	0.0756726	0.528475	-0.131293	0.458473	-0.0525509	-0.331102	-0.503213	-0.410761	-0.378794	-0.280563	-0.331131	0.184769	-0.349309	0.155771	-0.116027	yellow	0.5285
Eif4b	yellow	-0.00667608	-0.0810438	-0.110552	0.407098	-0.350085	-0.456373	0.841723	-0.00792589	0.434528	-0.111913	-0.690554	-0.777688	-0.29836	-0.504878	-0.123911	0.158794	0.878604	0.304017	0.44526	-0.096783	yellow	0.8417
Rrp7a	turquoise	0.0641434	-0.181192	0.52279	0.407073	0.391222	0.676847	0.134685	-0.0319621	0.107259	0.185014	0.0182438	-0.169731	-0.468741	-0.0969667	-0.340683	-0.619939	-0.494078	-0.770781	-0.560261	-0.0145906	turquoise	0.6768
Cd160	magenta	0.411452	0.236286	0.33014	0.407004	0.366148	0.170808	0.0184978	-0.040901	-0.451249	-0.293944	0.155737	-0.0771851	-0.445775	-0.115552	-0.257999	0.129023	-0.220746	-0.257077	-0.423902	0.258947	magenta	0.407
Masp1	yellow	-0.153147	-0.322908	0.168398	0.406851	-0.0238196	0.227335	0.646759	0.00249883	0.503244	0.20542	-0.529004	-0.578281	-0.321584	-0.164662	-0.158083	-0.299978	0.364453	-0.217548	-0.0897426	-0.123756	yellow	0.6468
Gm9915	yellow	0.147168	-0.0620223	0.27357	0.406376	0.358849	0.209065	0.416922	0.137941	0.0714543	-0.0744839	-0.210738	-0.407464	-0.408342	-0.133486	-0.0986514	-0.0651409	0.162642	-0.251012	-0.227422	0.238514	yellow	0.4169
Sms	midnightblue	0.543667	0.421232	0.162483	0.406348	0.203408	-0.216587	0.221709	-0.225316	-0.271207	-0.549842	0.149751	-0.200713	-0.397595	-0.114035	-0.152117	0.312368	0.140711	-0.0546494	0.0420951	0.187226	midnightblue	0.5437
Gnb4	green	0.491729	0.358675	0.596459	0.406164	0.682919	0.391493	-0.130083	0.0625869	-0.400276	-0.285347	0.428419	0.0975358	-0.443019	0.195343	-0.0106739	-0.083266	-0.432554	-0.517965	-0.489943	0.349494	green	0.6829
Icam4	magenta	0.30403	0.26474	0.131059	0.406153	0.307446	0.131729	0.144908	-0.125597	-0.219883	-0.30316	0.066118	-0.110237	-0.358046	0.0582846	-0.172018	0.263687	0.0601794	-0.0933127	-0.250234	0.197686	magenta	0.4062
Fxyd3	turquoise	0.0499891	-0.106851	0.485719	0.405797	0.266065	0.577707	0.117832	-0.168118	0.111566	0.116019	0.0384542	-0.135996	-0.422795	0.0626937	-0.173226	-0.542693	-0.364887	-0.729933	-0.48087	-0.219373	turquoise	0.5777
Csrp1	yellow	0.122312	-0.150597	0.481404	0.405621	0.167276	0.390811	0.426531	-0.231663	0.114752	0.112085	-0.141911	-0.367925	-0.391229	-0.20323	-0.437581	-0.236548	0.0157161	-0.429868	-0.403247	0.029346	yellow	0.4265
Mki67	magenta	0.383024	0.311944	0.186452	0.405545	0.0829377	-0.00959251	0.249961	-0.424368	-0.264458	-0.399359	0.0126644	-0.226984	-0.421243	-0.204187	-0.50054	0.330405	0.11224	-0.0742626	-0.200209	0.168237	magenta	0.4055
Tyrobp	yellow	-0.240365	-0.305849	0.0348099	0.405525	-0.240447	0.0237183	0.741052	-0.187482	0.513431	0.0882696	-0.69069	-0.708595	-0.390645	-0.67552	-0.558381	-0.263641	0.396292	-0.128754	0.0633617	-0.146317	yellow	0.7411
Slc25a22	red	0.674922	0.853439	0.198347	0.405289	0.364129	-0.234753	-0.144858	-0.327226	-0.581583	-0.857151	0.574025	0.124339	-0.398297	0.137702	0.0401813	0.405811	-0.119644	-0.125373	-0.0454889	0.221474	red	0.8534
Fam71f2	magenta	0.297426	0.0848525	0.23875	0.405229	0.348336	0.175849	0.336521	-0.014704	-0.199704	-0.18915	-0.0689139	-0.336013	-0.459005	-0.2833	-0.320817	0.0696342	0.0654669	-0.201301	-0.259584	0.388903	magenta	0.4052
Ghitm	midnightblue	0.563738	0.501225	0.437194	0.405113	0.00287278	-0.137192	0.0162032	-0.478137	-0.17879	-0.453828	0.354489	-0.0333975	-0.356308	0.12888	-0.10199	0.216765	-0.0397935	-0.261062	-0.0562208	-0.32565	midnightblue	0.5637
Fnip2	yellow	0.0375548	-0.0870143	-0.069904	0.405079	-0.176692	-0.161241	0.736241	-0.156361	0.221907	-0.125049	-0.562685	-0.643893	-0.325575	-0.402273	-0.310974	0.182593	0.632486	0.160689	0.126145	0.0660013	yellow	0.7362
Rheb	midnightblue	0.585336	0.44825	0.138868	0.404972	-0.16773	-0.447016	0.338869	-0.303143	-0.209089	-0.508603	0.00135899	-0.327437	-0.338936	-0.222494	-0.134589	0.577836	0.456909	0.219361	0.233315	-0.0641968	midnightblue	0.5853
Il9r	yellow	0.0633571	-0.181413	0.233187	0.404879	0.288589	0.403679	0.53137	-0.0142282	0.118633	0.0762354	-0.281929	-0.485832	-0.453635	-0.229443	-0.339025	-0.242362	0.0598685	-0.351994	-0.311162	0.337155	yellow	0.5314
Card11	yellow	-0.138603	-0.349514	0.0917858	0.404574	0.0112664	0.17103	0.786511	0.00636848	0.361636	0.0987787	-0.654233	-0.721554	-0.402773	-0.449803	-0.345167	-0.250029	0.423371	-0.143167	-0.0998974	0.18447	yellow	0.7865
Cox4i1	yellow	-0.127984	-0.250995	0.156453	0.404463	0.0902268	0.0856033	0.691701	0.00662743	0.604536	0.0940438	-0.507088	-0.595784	-0.328241	-0.164425	-0.164907	-0.244462	0.467225	-0.197418	0.0983477	-0.0201545	yellow	0.6917
Dgat2	green	0.47746	0.293893	0.613944	0.404433	0.414932	0.461724	-0.198996	-0.310911	-0.415893	-0.249434	0.438517	0.148165	-0.471332	0.0484529	-0.368725	-0.172547	-0.620739	-0.675023	-0.576358	0.0309406	green	0.4149
Lima1	red	0.481752	0.520386	0.258494	0.404417	0.592035	0.0310472	-0.100499	0.045148	-0.395643	-0.490719	0.429095	0.12668	-0.327273	0.291623	0.171055	0.213919	-0.112181	-0.16352	-0.224651	0.339247	red	0.5204
Atg16l2	yellow	0.0412738	-0.173494	0.00829064	0.404275	-0.186056	-0.124518	0.710298	0.0460646	0.148476	-0.0204831	-0.610889	-0.687593	-0.382426	-0.519727	-0.290323	0.0741533	0.533699	0.110332	0.0148987	0.127734	yellow	0.7103
Fam98b	magenta	0.380049	0.372494	0.107359	0.404256	-0.105998	-0.383428	0.242481	-0.0654953	0.0483979	-0.365234	-0.0650105	-0.289043	-0.358727	-0.153656	0.0996395	0.189799	0.320657	0.00126454	0.332375	-0.262935	magenta	0.4043
Lsp1	yellow	-0.00253376	-0.178674	0.309224	0.404241	0.118311	0.298135	0.470182	-0.259346	0.32341	0.0465473	-0.298656	-0.407625	-0.374092	-0.00387069	-0.355913	-0.116261	0.186923	-0.33325	-0.240066	-0.079696	yellow	0.4702
Gm3086	magenta	0.377722	0.158269	0.298787	0.403872	0.424987	0.139919	0.335178	0.142513	-0.147115	-0.191735	-0.0422196	-0.332874	-0.413377	-0.0269517	-0.0582325	0.212176	0.201717	-0.10984	-0.220775	0.406981	magenta	0.4039
Bmpr2	midnightblue	0.471562	0.472316	0.0769932	0.403753	-0.0663882	-0.36938	0.287046	-0.0873308	-0.190849	-0.452154	-0.0270887	-0.350051	-0.384669	-0.18778	0.0283192	0.482251	0.399676	0.177025	0.179166	0.0267369	midnightblue	0.4716
Gpr137b-ps	yellow	0.138018	-0.0512664	0.209355	0.403723	-0.106272	0.0475058	0.525509	-0.363916	0.154027	-0.11264	-0.279957	-0.445616	-0.321773	-0.11855	-0.311843	0.116474	0.348529	-0.109428	-0.13085	-0.15568	yellow	0.5255
Guk1	yellow	-0.196586	-0.343077	0.216412	0.403693	-0.18917	0.0933615	0.494019	0.159008	0.449741	0.234492	-0.561219	-0.554551	-0.398753	-0.40564	-0.13589	-0.458596	0.19552	-0.238062	-0.0234274	-0.277472	yellow	0.494
Traf1	green	0.366927	0.147276	0.612535	0.403645	0.408973	0.515542	-0.0832543	-0.0846549	-0.318614	-0.058725	0.30025	0.00717343	-0.495673	-0.0875272	-0.301549	-0.310156	-0.583348	-0.663039	-0.621454	0.11346	green	0.409
Sptlc2	grey	0.421749	0.530772	0.304702	0.403244	0.457762	0.204619	-0.106519	-0.246809	-0.279717	-0.456359	0.431881	0.112668	-0.361103	0.206298	-0.0425447	0.125787	-0.213336	-0.350128	-0.222573	0.0693921	grey	0.0694
Apoc1	yellow	0.176642	-0.169961	0.341504	0.403164	-0.0804838	0.0498232	0.503367	0.217695	0.140281	0.114257	-0.379557	-0.569736	-0.402466	-0.0328894	0.1734	-0.0438198	0.371974	-0.108872	-0.130289	-0.0779464	yellow	0.5034
Rnf152	green	0.216257	0.251667	0.153478	0.403115	0.563205	0.156115	0.0989715	0.230267	-0.19646	-0.230637	0.0882847	-0.0843348	-0.388735	-0.150959	-0.0360027	-0.116546	-0.0943826	-0.213899	-0.163092	0.495297	green	0.5632
Bsg	yellow	-0.291799	-0.34013	0.125358	0.402927	-0.140779	0.0956442	0.689016	0.0763386	0.582141	0.24462	-0.654987	-0.679384	-0.399986	-0.657525	-0.362336	-0.563728	0.298067	-0.25916	0.075197	-0.0963884	yellow	0.689
Gna14	yellow	0.00363824	-0.131361	-0.0740334	0.402735	0.000697002	-0.0942074	0.672821	0.120983	0.216124	-0.00114793	-0.562658	-0.604942	-0.362808	-0.631395	-0.299641	-0.0752128	0.468119	0.0761874	0.162859	0.264271	yellow	0.6728
Echs1	yellow	-0.149269	-0.370414	0.110536	0.402512	-0.252413	-0.144532	0.932205	0.151129	0.596874	0.205464	-0.800938	-0.888801	-0.363516	-0.594509	-0.160349	-0.254301	0.721474	0.00681125	0.234404	-0.0735184	yellow	0.9322
Prr15	yellow	-0.0496477	-0.257268	-0.00184152	0.402252	-0.0164474	0.073508	0.748191	0.0814104	0.210704	0.0993122	-0.628486	-0.721058	-0.447464	-0.742441	-0.510028	-0.141266	0.374093	-0.0381455	-0.0292878	0.277469	yellow	0.7482
Scd2	yellow	-0.209411	-0.364303	0.0578229	0.402176	-0.196863	-0.119776	0.85108	0.241692	0.583955	0.206693	-0.774793	-0.814086	-0.351182	-0.601305	-0.155264	-0.342919	0.613915	-0.0154843	0.199374	-0.0132519	yellow	0.8511
Tmem229b	red	0.328662	0.431917	0.280363	0.402066	0.270649	0.107942	-0.12017	-0.383956	-0.247132	-0.456567	0.368363	0.122073	-0.349835	-0.123133	-0.317156	0.0163319	-0.327746	-0.366083	-0.241578	-0.122286	red	0.4319
Tulp3	magenta	0.466969	0.267982	0.290641	0.401624	0.270751	0.0110475	0.14883	0.206566	-0.293882	-0.191362	0.1289	-0.179734	-0.383123	0.07031	0.20676	0.0722031	0.048818	-0.106535	-0.166411	0.256083	magenta	0.4016
Il6	midnightblue	0.43255	0.450249	0.452617	0.401622	0.127503	-0.10223	0.119242	-0.292429	-0.171889	-0.424761	0.183252	-0.120969	-0.387541	-0.0857267	-0.148926	0.0779036	0.0141817	-0.217489	0.00526655	-0.0358113	midnightblue	0.4326
Znfx1	green	0.438845	0.477394	0.508454	0.401531	0.553469	0.35642	-0.197912	-0.182436	-0.394362	-0.385111	0.54145	0.179149	-0.377702	0.289224	-0.0138549	0.0191126	-0.428321	-0.496894	-0.5059	0.0869264	green	0.5535
Mthfd1l	magenta	0.290684	0.203803	0.185323	0.401489	-0.00372821	-0.243969	0.390561	-0.0394637	0.177595	-0.200784	-0.119658	-0.375575	-0.33323	-0.155067	0.00573842	0.0931947	0.400814	-0.0476791	0.228234	-0.139488	magenta	0.4015
Gls2	magenta	0.42096	0.3474	0.0780987	0.40134	0.271852	-0.023363	0.243496	-0.250423	-0.390438	-0.519825	0.103509	-0.220833	-0.44711	-0.156418	-0.276662	0.211634	0.047691	-0.111356	-0.140996	0.373476	magenta	0.4013
Hdc	midnightblue	0.709822	0.689103	0.408389	0.401296	0.283164	-0.0355775	-0.252213	-0.296549	-0.573495	-0.582273	0.577717	0.213847	-0.375423	0.127773	-0.065911	0.321837	-0.27274	-0.221695	-0.226471	0.0155525	midnightblue	0.7098
Pdk1	magenta	0.228164	0.183191	0.266937	0.401271	0.0830826	-0.0264037	0.340747	-0.10315	0.0291003	-0.268398	-0.0732149	-0.39248	-0.437668	-0.343971	-0.122601	-0.0761645	0.0672303	-0.28378	-0.0600436	-0.0463807	magenta	0.4013
Tpr	red	0.616648	0.693619	0.0808533	0.401266	-0.0828686	-0.504494	0.139022	-0.478954	-0.357474	-0.771362	0.19562	-0.16338	-0.35796	-0.0258044	-0.0877699	0.753956	0.363794	0.199764	0.192903	-0.0995951	red	0.6936
Gata3	green	0.181312	-0.000243983	0.341222	0.401249	0.507749	0.382856	0.136088	0.067471	-0.115987	-0.0421754	0.0833066	-0.0677839	-0.375363	-0.0281935	-0.218884	-0.317837	-0.234214	-0.393847	-0.403535	0.378768	green	0.5077
Dqx1	magenta	0.100557	-0.103633	0.33729	0.401247	0.160505	0.330691	0.333155	0.0967756	0.107586	0.13949	-0.188709	-0.380303	-0.421214	-0.394457	-0.255036	-0.252878	-0.0292953	-0.352396	-0.264962	-0.00818077	magenta	0.4012
Aplnr	turquoise	0.214592	-0.138745	0.504117	0.401203	0.213978	0.593401	0.146512	-0.160469	-0.167761	0.0452861	0.00132994	-0.220007	-0.48722	0.0808336	-0.226613	-0.344206	-0.353378	-0.614674	-0.661897	0.00454616	turquoise	0.5934
Txndc17	yellow	-0.151513	-0.0473065	0.0276927	0.401174	0.147889	0.0585991	0.519029	-0.0932277	0.49891	-0.0448746	-0.355291	-0.449054	-0.374756	-0.469543	-0.359651	-0.391574	0.192983	-0.297849	0.184408	-0.0117265	yellow	0.519
Mfsd7a	red	0.728658	0.745194	0.276287	0.400786	0.429455	-0.019745	-0.115726	-0.357485	-0.661374	-0.732798	0.553765	0.112257	-0.421951	0.119911	-0.171984	0.472367	-0.191042	-0.14282	-0.227751	0.363865	red	0.7452
Iah1	yellow	-0.0910394	-0.150236	0.0756708	0.400747	-0.157339	-0.120427	0.727813	-0.196401	0.536327	-0.00794857	-0.536531	-0.595597	-0.278955	-0.42173	-0.390545	-0.102079	0.566091	-0.00987272	0.230796	-0.106547	yellow	0.7278
Minpp1	red	0.378767	0.515909	0.10884	0.400703	0.542829	0.0512029	-0.0311771	-0.0637778	-0.236843	-0.50093	0.350923	0.0590702	-0.355391	0.193822	0.0887755	0.0717515	-0.0919485	-0.212648	-0.060216	0.32808	red	0.5159
Ddx39	midnightblue	0.6702	0.507931	0.349098	0.400592	0.202504	0.00245495	-0.117084	-0.280419	-0.467635	-0.472326	0.378607	0.0663412	-0.403043	0.250547	-0.0748353	0.447297	-0.105412	-0.178652	-0.242516	-0.00417767	midnightblue	0.6702
Pak6	magenta	0.281205	0.348793	0.0666481	0.40053	0.245737	-0.205606	0.210408	0.0852338	-0.026978	-0.42372	0.0115392	-0.216679	-0.351988	-0.0745075	0.143287	0.0553281	0.177763	-0.0927247	0.143487	0.13831	magenta	0.4005
Uts2	turquoise	0.212613	0.0450645	0.374415	0.400336	0.488508	0.520516	0.152472	0.00143234	-0.0714922	0.0175054	0.0968621	-0.147862	-0.429054	-0.0918789	-0.30428	-0.234504	-0.280177	-0.482868	-0.468645	0.282264	turquoise	0.5205
Ogdh	yellow	-0.167791	-0.428962	0.203817	0.400023	-0.181644	0.184066	0.764079	-0.0633758	0.492152	0.296813	-0.66071	-0.70014	-0.343711	-0.505216	-0.465095	-0.307411	0.393264	-0.186125	-0.109301	-0.108927	yellow	0.7641
Stk32c	green	0.444014	0.350059	0.452879	0.399791	0.591016	0.325279	-0.0735739	0.0432511	-0.378893	-0.254321	0.386725	0.0399686	-0.441439	0.00182602	-0.0528309	-0.1042	-0.391153	-0.478531	-0.383401	0.275593	green	0.591
Casp1	red	0.574172	0.764699	0.316931	0.399727	0.310155	-0.045372	-0.228618	-0.404652	-0.493959	-0.654912	0.572468	0.196335	-0.377733	0.0303204	-0.154171	0.313462	-0.28688	-0.244268	-0.155076	-0.034905	red	0.7647
E030011O05Rik	magenta	0.410169	0.104821	0.443999	0.39965	0.376219	0.351454	0.0082517	-0.173032	-0.298799	-0.130386	0.237549	-0.0342555	-0.464612	-0.0799617	-0.345298	-0.141851	-0.371547	-0.472131	-0.482218	0.144157	magenta	0.3997
Iqgap3	yellow	0.0821401	-0.204633	0.211274	0.39931	-0.0514786	0.0813644	0.69851	-0.094072	0.313848	0.116935	-0.495326	-0.635299	-0.379309	-0.613992	-0.558739	-0.0317117	0.392239	-0.10709	-0.01329	0.0623209	yellow	0.6985
Adamts3	turquoise	0.300264	0.0222302	0.516055	0.399238	0.332786	0.523416	0.0628398	0.0530581	-0.21048	0.0926456	0.118299	-0.184764	-0.528571	-0.147935	-0.254697	-0.244364	-0.390173	-0.5911	-0.589105	0.0502457	turquoise	0.5234
2310002L09Rik	yellow	0.159408	0.0131579	0.210511	0.398966	0.447683	0.266288	0.368838	0.0840956	-0.0227346	-0.081195	-0.106844	-0.317869	-0.411895	-0.405878	-0.338829	-0.172719	-0.00657384	-0.28659	-0.239767	0.433903	yellow	0.3688
Ccin	turquoise	0.288086	0.0412832	0.45419	0.398809	0.403571	0.611272	-0.124919	-0.0651867	-0.258113	-0.0485758	0.191204	0.0235542	-0.481181	0.224334	-0.160379	-0.194731	-0.526518	-0.628699	-0.665669	-0.00439955	turquoise	0.6113
Klf8	green	0.652454	0.562696	0.496734	0.398487	0.669978	0.185662	-0.203203	-0.118038	-0.52234	-0.506946	0.600373	0.182366	-0.441165	0.265743	-0.0101513	0.118455	-0.368592	-0.402312	-0.352774	0.373268	green	0.67
Eef1e1	red	0.464696	0.61405	0.124593	0.398249	0.0507742	-0.309293	0.0447708	-0.292302	-0.142031	-0.540843	0.279642	-0.0666069	-0.353789	-0.0263396	0.0372999	0.212506	0.10579	-0.114633	0.241223	-0.221553	red	0.6141
Galnt9	yellow	-0.0945116	-0.183534	0.0405691	0.398153	0.0650783	0.2081	0.532272	-0.135423	0.171138	-0.017735	-0.429264	-0.485324	-0.420465	-0.612843	-0.58677	-0.253183	0.0766679	-0.21346	-0.157366	0.175371	yellow	0.5323
Pilrb1	lightyellow	0.562958	0.528335	0.547265	0.398067	0.257453	0.041815	-0.128557	-0.428734	-0.322861	-0.488165	0.513501	0.113133	-0.376049	0.0945692	-0.134544	0.11132	-0.290765	-0.422178	-0.220482	-0.181429	lightyellow	0.5473
Cxcr4	yellow	-0.0546493	-0.404835	0.230821	0.397503	-0.326939	-0.0844911	0.904428	0.0185073	0.523645	0.196905	-0.779178	-0.905413	-0.417425	-0.486806	-0.226359	-0.170084	0.651344	-0.073374	0.111234	-0.153164	yellow	0.9044
Slc25a31	magenta	0.407051	0.302699	0.402265	0.397451	0.350737	-0.0023185	0.11674	0.0517883	-0.0619918	-0.252335	0.178671	-0.143729	-0.36948	-0.0855429	0.0312125	0.0152188	-0.00863289	-0.265086	-0.0488754	0.0611718	magenta	0.3975
Gtf2f1	midnightblue	0.652876	0.594279	0.438604	0.397439	0.25368	0.0391958	-0.227823	-0.420701	-0.481743	-0.568024	0.570187	0.176977	-0.398905	0.299757	-0.0535471	0.290796	-0.32084	-0.332936	-0.289201	-0.125187	midnightblue	0.6529
Psmd7	red	0.545778	0.610089	0.171378	0.397388	0.328608	-0.201707	-0.021239	-0.0976741	-0.324674	-0.583847	0.348769	-0.0175741	-0.370145	0.0910643	0.100686	0.387668	0.037805	-0.084441	0.0310869	0.0782969	red	0.6101
Tiam1	red	0.33412	0.437928	0.239198	0.397297	0.258554	0.067894	-0.0951849	-0.149875	-0.238196	-0.376807	0.270292	0.079257	-0.336757	0.0486012	-0.0341246	0.00096718	-0.170425	-0.27865	-0.154822	-0.0375345	red	0.4379
Ube2d3	midnightblue	0.560587	0.494053	0.224941	0.397281	0.256014	-0.0121578	-0.11711	-0.205159	-0.427034	-0.46929	0.305396	0.0697127	-0.385793	-0.174264	-0.304147	0.335669	-0.227875	-0.150196	-0.152125	0.0724556	midnightblue	0.5606
Plekha4	green	0.407967	0.18564	0.689524	0.397218	0.410711	0.564343	-0.10813	-0.215221	-0.249666	-0.0710904	0.399575	0.0210818	-0.493337	0.154654	-0.170257	-0.32484	-0.561565	-0.791439	-0.604627	-0.0773651	green	0.4107
Snx4	red	0.378621	0.537048	-0.0116971	0.396539	0.0233448	-0.416144	0.17865	-0.124744	-0.128144	-0.497679	0.107421	-0.109246	-0.217781	0.0486674	0.13918	0.414952	0.427274	0.240418	0.247537	0.0186992	red	0.537
Slc9a3r1	midnightblue	0.508056	0.269693	0.340961	0.396208	0.348534	0.182417	-0.0190593	-0.0725926	-0.422333	-0.245274	0.235836	-0.0209809	-0.420145	0.00232662	-0.141603	0.21028	-0.197585	-0.24403	-0.346504	0.12987	midnightblue	0.5081
Itpkc	lightyellow	0.592611	0.135052	0.60416	0.396156	0.343254	0.389403	-0.0550665	-0.127278	-0.489407	-0.125354	0.274971	0.00337705	-0.447786	0.0935754	-0.216666	0.102237	-0.357304	-0.416895	-0.599645	0.0815757	lightyellow	0.6042
Fmr1nb	yellow	0.170089	0.293425	-0.0575285	0.396006	-0.038702	-0.274632	0.427571	-0.198222	0.0887653	-0.375867	-0.220289	-0.392986	-0.324389	-0.294421	-0.186451	0.253791	0.444491	0.142253	0.242477	0.0609121	yellow	0.4276
Gm5779	yellow	-0.0858692	-0.341045	0.176898	0.395943	-0.0834494	0.176205	0.723002	-0.141117	0.375426	0.153572	-0.563518	-0.680923	-0.420999	-0.423043	-0.449128	-0.235294	0.333803	-0.240556	-0.137453	-0.0023696	yellow	0.723
Gga2	yellow	-0.189919	-0.389356	0.0842036	0.39591	-0.0417695	0.106355	0.786127	0.0342907	0.522479	0.209573	-0.70478	-0.688361	-0.336979	-0.661643	-0.521548	-0.241099	0.424713	-0.0774547	0.0549998	0.0361582	yellow	0.7861
Cenpb	yellow	-0.14151	-0.382821	0.212229	0.395671	0.0271755	0.109506	0.813897	0.0771033	0.571367	0.225956	-0.605093	-0.718637	-0.342332	-0.439583	-0.28934	-0.327159	0.474785	-0.16955	0.0463921	0.0676578	yellow	0.8139
Cox6a1	yellow	-0.272651	-0.325775	0.0868037	0.394686	-0.212217	0.0789963	0.756653	-0.162748	0.635098	0.156766	-0.692677	-0.722614	-0.374775	-0.521566	-0.447704	-0.333464	0.433333	-0.214226	0.0947121	-0.19923	yellow	0.7567
Nes	yellow	-0.140257	-0.43451	0.173917	0.394622	0.0899096	0.310192	0.586014	0.263255	0.36586	0.356324	-0.547461	-0.565753	-0.396947	-0.343068	-0.2309	-0.458339	0.201896	-0.294205	-0.211891	0.119858	yellow	0.586
Hrc	turquoise	0.115966	-0.210796	0.564364	0.394502	0.342602	0.721433	0.149219	-0.120429	0.0578068	0.196308	-0.00889713	-0.198263	-0.474199	0.126045	-0.306224	-0.364291	-0.361875	-0.724817	-0.695575	-0.0416102	turquoise	0.7214
Pgd	magenta	0.207627	0.193962	0.237344	0.394368	-0.052041	-0.106352	0.341331	-0.463826	0.165796	-0.29352	-0.0486505	-0.270138	-0.338173	-0.162188	-0.385069	-0.0174434	0.202163	-0.190297	0.0611584	-0.13349	magenta	0.3944
Nr5a2	green	0.212756	0.324298	0.0598527	0.394267	0.39213	0.0934114	0.108192	-0.141284	-0.0534151	-0.355572	0.0919635	-0.0611628	-0.355666	-0.0878562	-0.222692	0.010748	-0.0381179	-0.224795	-0.0687699	0.203568	green	0.3921
Fam53c	midnightblue	0.666832	0.260245	0.58175	0.39426	0.375232	0.329244	-0.0900632	-0.206393	-0.554968	-0.232032	0.445611	0.0903118	-0.397711	0.211053	-0.140531	0.137206	-0.348713	-0.382146	-0.581728	0.12722	midnightblue	0.6668
Anxa8	turquoise	0.124846	-0.14121	0.386864	0.3939	0.429107	0.535927	0.180427	0.0033945	0.0483308	0.065414	-0.0612234	-0.1834	-0.437892	0.0682914	-0.206823	-0.413654	-0.251171	-0.58124	-0.464449	0.168852	turquoise	0.5359
Scara5	yellow	-0.0239845	-0.311566	0.203948	0.393655	0.30099	0.269831	0.517057	0.400974	0.218061	0.211409	-0.412626	-0.472041	-0.351182	-0.0934824	0.0311812	-0.287857	0.20463	-0.159738	-0.199354	0.33583	yellow	0.5171
Aurkc	green	0.448031	0.210466	0.237233	0.393607	0.44263	0.327345	0.0190562	-0.007789	-0.576363	-0.276685	0.193654	-0.0601573	-0.472178	-0.118171	-0.266048	0.0243292	-0.329861	-0.286467	-0.51668	0.477819	green	0.4426
Kcna1	green	0.388791	0.328064	0.158331	0.393191	0.402806	0.0358279	0.116521	-0.0547293	-0.304803	-0.396123	0.199829	-0.0675771	-0.355607	-0.0208853	-0.0990462	0.126863	-0.0668617	-0.126763	-0.175676	0.404716	green	0.4028
Lrrfip2	midnightblue	0.563317	0.478592	0.364764	0.393151	-0.018963	-0.031836	-0.133771	-0.560759	-0.390552	-0.528073	0.350529	0.0543128	-0.408211	0.0215536	-0.332134	0.327176	-0.237916	-0.296006	-0.241132	-0.340386	midnightblue	0.5633
Mrc2	yellow	-0.0826103	-0.178089	0.0433925	0.392651	-0.217202	-0.244019	0.711927	0.131758	0.480684	0.0676833	-0.599106	-0.665465	-0.289566	-0.461005	-0.0813602	-0.0823493	0.630991	0.0793463	0.258013	-0.161415	yellow	0.7119
Uncx	grey	0.150792	0.0393516	0.416682	0.392608	0.122599	0.348953	0.169791	-0.284769	0.0268675	0.00482549	0.0538432	-0.147294	-0.365478	-0.0896657	-0.305497	-0.294208	-0.177452	-0.477059	-0.328773	-0.146998	grey	-0.147
Adnp2	magenta	0.370138	0.351129	0.110905	0.392404	0.00069855	-0.129967	0.20929	-0.292444	-0.136219	-0.360707	0.0401996	-0.197469	-0.347995	-0.114542	-0.158543	0.240948	0.151344	-0.0653777	0.0341894	-0.0825752	magenta	0.3924
Pabpc2	green	0.238265	0.140941	0.28676	0.392072	0.461462	0.299138	0.0292759	-0.0180631	-0.115957	-0.15743	0.134326	-0.0144508	-0.3727	-0.180281	-0.349728	-0.0795665	-0.281441	-0.349823	-0.289887	0.185609	green	0.4615
Il12rb2	yellow	0.215244	0.259349	0.00713015	0.391934	-0.0369633	-0.356345	0.568829	-0.32543	0.181589	-0.394448	-0.219315	-0.458298	-0.301951	-0.253709	-0.226357	0.281723	0.607653	0.115659	0.30353	0.0593866	yellow	0.5688
Rab38	lightyellow	0.519356	0.383567	0.578558	0.391779	0.473303	0.297835	-0.133608	-0.181469	-0.251614	-0.314926	0.428919	0.0413314	-0.481122	0.221282	-0.0969044	-0.00021912	-0.386158	-0.585987	-0.382344	0.00489883	lightyellow	0.5786
Arhgef3	red	0.473865	0.574309	0.401945	0.391512	0.183095	-0.0185581	-0.117562	-0.566161	-0.334041	-0.589968	0.482346	0.113371	-0.369743	0.0255176	-0.245729	0.0653726	-0.303367	-0.382791	-0.195994	-0.153039	red	0.5743
Olfr1408	magenta	0.204837	0.0141788	0.299102	0.391447	0.264139	0.368414	0.27448	-0.190992	-0.0776207	-0.0139452	-0.0458967	-0.250495	-0.433441	-0.542477	-0.629176	-0.160349	-0.16827	-0.412543	-0.321094	0.105275	magenta	0.3914
Kcnab1	midnightblue	0.527314	0.503653	0.197277	0.391368	0.344329	0.00498414	-0.0670009	-0.197865	-0.441894	-0.493946	0.353812	0.0398128	-0.398723	0.105067	-0.0145187	0.157856	-0.154565	-0.217836	-0.170639	0.160197	midnightblue	0.5273
Heyl	magenta	0.198936	-0.0423637	0.437058	0.3913	0.179545	0.405286	0.280824	-0.207046	0.0149809	-0.0238429	-0.0449743	-0.309405	-0.439031	-0.0058365	-0.229844	-0.207671	-0.111784	-0.51029	-0.387304	-0.0582611	magenta	0.3913
Tmprss2	green	0.253885	0.106642	0.414206	0.391224	0.504329	0.324344	0.127092	0.00156557	0.00116921	-0.11156	0.144174	-0.0694732	-0.343755	0.148603	-0.105509	-0.118381	-0.123838	-0.36322	-0.338671	0.252773	green	0.5043
Tceb2	yellow	-0.24858	-0.349844	-0.00347836	0.390742	-0.0896767	-0.0930095	0.833208	0.244401	0.69636	0.197448	-0.743903	-0.7855	-0.336469	-0.456804	-0.0789225	-0.36004	0.632873	-0.0437961	0.299776	-0.0113594	yellow	0.8332
Krtap4-16	turquoise	0.0331972	-0.222409	0.462015	0.390367	0.310602	0.652935	0.161317	-0.0460106	0.102978	0.249358	-0.0851082	-0.164845	-0.409757	-0.0783512	-0.377349	-0.445717	-0.317168	-0.637371	-0.556658	-0.0589677	turquoise	0.6529
Tmem38b	yellow	0.0941761	0.170108	-0.0239949	0.390359	0.0526688	-0.156825	0.522668	-0.348762	0.142851	-0.395706	-0.213794	-0.42284	-0.33355	-0.132091	-0.259509	0.13453	0.416659	-0.0120325	0.0957553	0.154405	yellow	0.5227
Gpr137c	magenta	0.15118	-0.0682813	0.243789	0.390145	0.354259	0.338688	0.349152	-0.0346171	-0.0658359	-0.0163249	-0.136563	-0.310447	-0.429243	-0.388752	-0.48083	-0.242026	-0.128061	-0.348366	-0.323445	0.347648	magenta	0.3901
Vmn2r56	red	0.376137	0.604818	0.00986927	0.390109	0.262717	-0.267288	0.0980189	-0.14252	-0.284241	-0.624436	0.229586	-0.0368529	-0.271568	0.106133	0.13984	0.325593	0.21825	0.0893114	0.0936442	0.216384	red	0.6048
Rps21	yellow	0.0907563	0.319916	-0.0940467	0.38999	0.115183	-0.306388	0.390395	-0.157943	0.247	-0.471397	-0.136695	-0.303453	-0.292359	-0.0776529	0.0227748	0.0585544	0.405406	0.0150804	0.377677	0.0425372	yellow	0.3904
Olfr90	lightyellow	0.475419	0.290412	0.423111	0.389986	0.341875	0.189015	0.00988578	-0.181672	-0.332588	-0.303414	0.274754	-0.0196137	-0.419751	0.0366716	-0.176997	0.0326749	-0.221133	-0.371833	-0.34293	0.212881	lightyellow	0.4231
Nae1	red	0.542199	0.724005	-0.00140238	0.389983	0.120387	-0.389579	-0.144026	-0.308791	-0.324112	-0.698334	0.382301	0.162443	-0.267831	0.0410119	-0.0224744	0.468197	0.0307747	0.0918034	0.224746	-0.109221	red	0.724
Gpbp1	midnightblue	0.662494	0.676637	0.0900474	0.389799	-0.0138214	-0.370985	-0.0462352	-0.308009	-0.487995	-0.65355	0.279457	-0.0205638	-0.386472	-0.199532	-0.144177	0.579538	0.0524758	0.0943755	0.0901669	-0.067685	midnightblue	0.6625
Dleu7	yellow	0.12718	-0.00345307	0.031867	0.389797	0.131485	-0.119002	0.547325	0.115172	0.0878366	-0.128952	-0.355369	-0.491402	-0.357464	-0.618208	-0.368681	0.0903412	0.360019	0.0920227	0.0846303	0.349998	yellow	0.5473
Ikbkb	midnightblue	0.692021	0.634719	0.287767	0.389701	0.0823971	-0.199036	-0.0646915	-0.592556	-0.482338	-0.704269	0.44791	0.076622	-0.344811	0.0973794	-0.218686	0.460773	-0.0584707	-0.10659	-0.0850391	-0.0895551	midnightblue	0.692
Gsn	yellow	-0.0980749	-0.377009	0.239123	0.389614	-0.247295	0.0156232	0.857229	-0.0561621	0.50467	0.22516	-0.718322	-0.837	-0.430772	-0.545333	-0.381694	-0.260844	0.539093	-0.161811	0.0422636	-0.0696176	yellow	0.8572
BC018473	green	0.400159	0.220177	0.635965	0.389279	0.520196	0.635	-0.239842	-0.267607	-0.358481	-0.165521	0.467422	0.188624	-0.443933	0.107729	-0.322779	-0.267873	-0.722563	-0.766775	-0.70377	-0.0183725	green	0.5202
Zc3h15	midnightblue	0.52973	0.373678	0.403049	0.389216	0.0486977	0.0112435	0.01843	-0.34939	-0.337892	-0.343636	0.256054	-0.114184	-0.469333	-0.173945	-0.301052	0.225065	-0.165314	-0.285209	-0.246144	-0.144809	midnightblue	0.5297
Pspc1	yellow	0.478587	0.105604	0.229984	0.389084	-0.19361	-0.25813	0.400227	0.106744	-0.185785	-0.177229	-0.230295	-0.501858	-0.418448	-0.170526	0.094833	0.374902	0.414506	0.12175	-0.00711173	-0.047325	yellow	0.4002
Ttyh2	yellow	-0.145825	-0.414373	0.11324	0.388807	-0.121554	0.0611322	0.884906	0.080755	0.491469	0.209445	-0.73612	-0.814433	-0.354781	-0.508323	-0.291378	-0.244588	0.57564	-0.0745461	0.015645	0.0755932	yellow	0.8849
Rcbtb1	red	0.256089	0.511869	-0.0103757	0.388803	0.165794	-0.150516	0.225609	-0.422729	-0.0925735	-0.498826	0.149864	-0.117622	-0.298292	-0.150766	-0.231839	0.158585	0.187295	-0.0610722	0.117963	0.104199	red	0.5119
Fmr1	red	0.616073	0.658443	0.322055	0.388578	0.0160212	-0.189695	-0.199526	-0.511706	-0.431694	-0.637965	0.473379	0.103292	-0.409109	0.0833073	-0.133839	0.377275	-0.193598	-0.231979	-0.126508	-0.297112	red	0.6584
Clic5	midnightblue	0.779143	0.737425	0.413282	0.388466	0.428198	-0.0225593	-0.197623	-0.290445	-0.685578	-0.677777	0.628865	0.17463	-0.398069	0.180923	-0.0301979	0.363449	-0.271066	-0.224394	-0.264371	0.271156	midnightblue	0.7791
H2afy3	yellow	0.113006	-0.0399952	0.0881708	0.388278	-0.0204819	-0.134033	0.539209	0.16744	0.177953	-0.0509394	-0.417398	-0.583795	-0.404694	-0.338216	-0.0306895	0.0527478	0.447672	0.0122587	0.0637722	0.0707619	yellow	0.5392
Vegfc	midnightblue	0.601241	0.44862	0.438552	0.388175	0.403191	0.0541767	-0.104322	-0.154762	-0.559399	-0.495727	0.405853	0.0304346	-0.46891	0.0271888	-0.124525	0.142515	-0.275815	-0.316935	-0.31609	0.280568	midnightblue	0.6012
Grwd1	magenta	0.185474	-0.0270748	0.294446	0.388083	0.182575	0.10939	0.315006	0.227718	0.154888	0.0726505	-0.119176	-0.315891	-0.326579	0.0237967	0.0962034	-0.125018	0.183239	-0.207602	-0.129499	0.0191046	magenta	0.3881
Ifna1	turquoise	0.0265995	-0.194358	0.434079	0.388039	0.270943	0.682494	0.129228	-0.0902094	0.0640517	0.185655	-0.0719695	-0.152635	-0.408692	-0.00994121	-0.322782	-0.444885	-0.367797	-0.64635	-0.593543	-0.092527	turquoise	0.6825
St7	lightyellow	0.336727	0.232348	0.44597	0.387981	0.356568	0.271977	-0.0305761	-0.0819688	-0.118459	-0.137902	0.264619	-0.0232928	-0.406862	-0.0789849	-0.247849	-0.0706313	-0.310922	-0.468345	-0.337553	-0.0168537	lightyellow	0.446
Ap1s1	magenta	0.385743	0.419868	0.23724	0.387868	0.254199	-0.0401981	0.0893308	-0.350152	-0.121984	-0.455993	0.284697	-0.048734	-0.341085	0.0351797	-0.122309	0.0533504	-0.0513547	-0.263372	0.00147032	-0.0492823	magenta	0.3879
Srebf1	yellow	-0.224811	-0.455816	0.0524772	0.387767	-0.200003	0.00736981	0.821609	0.276853	0.598758	0.324862	-0.80578	-0.8245	-0.374197	-0.654914	-0.214419	-0.404785	0.501526	-0.0870775	0.146386	-0.0524463	yellow	0.8216
Fdx1l	yellow	-0.00947206	-0.141643	0.0820723	0.387666	0.100278	0.120538	0.623559	-0.0834902	0.394986	0.0276851	-0.4094	-0.553738	-0.362021	-0.315966	-0.373028	-0.0698335	0.367844	-0.148493	0.0349911	0.0834473	yellow	0.6236
Ddx31	yellow	-0.15281	-0.262447	0.00250897	0.38754	-0.203471	-0.100931	0.851754	0.124471	0.521272	0.121375	-0.744896	-0.840293	-0.387347	-0.637925	-0.244084	-0.196137	0.610392	-0.0247209	0.216875	-0.0276986	yellow	0.8518
Slpi	magenta	0.378658	0.221061	0.177694	0.38751	0.241388	0.0827215	0.118977	-0.282622	-0.226957	-0.332708	0.130129	-0.0675706	-0.353128	0.123221	-0.205659	0.173175	0.0159167	-0.143427	-0.208528	0.131829	magenta	0.3875
Fdx1	magenta	0.0669037	-0.00878852	0.362887	0.387429	0.0276613	0.282214	0.327496	-0.320459	0.233291	0.0204124	-0.106112	-0.356524	-0.432782	-0.221851	-0.363664	-0.211004	-0.0280413	-0.489533	-0.249766	-0.289903	magenta	0.3874
Hspb2	grey	0.143824	0.0558117	0.193966	0.387362	0.359087	0.252809	0.267764	-0.12491	-0.0130547	-0.108115	0.0272447	-0.148341	-0.31821	-0.0259859	-0.276299	-0.125911	-0.00789466	-0.263938	-0.287712	0.29696	grey	0.297
Spop	lightyellow	0.202974	-0.00639601	0.553692	0.386906	0.350947	0.45102	0.162386	-0.114479	0.0968562	0.0302627	0.126258	-0.165728	-0.375971	-0.0202979	-0.212641	-0.28138	-0.255839	-0.579201	-0.431378	-0.10998	lightyellow	0.5537
Apobec1	yellow	-0.171513	-0.184336	-0.00865111	0.386808	-0.129898	-0.0428098	0.638716	-0.125215	0.404934	-0.0771151	-0.578469	-0.609275	-0.349839	-0.361383	-0.250697	-0.137122	0.435008	-0.0500615	0.0754717	-0.0545398	yellow	0.6387
Larp1	midnightblue	0.629604	0.50383	0.361243	0.386773	0.248694	0.0287248	-0.185329	-0.336229	-0.494969	-0.529303	0.467941	0.101727	-0.436761	0.1186	-0.0923033	0.236218	-0.301335	-0.326078	-0.253898	-0.0503017	midnightblue	0.6296
Pygl	yellow	-0.0495214	-0.265791	0.261038	0.386633	-0.166742	0.0886714	0.694348	-0.227347	0.328028	0.0600726	-0.556409	-0.66387	-0.405593	-0.390395	-0.413426	-0.138862	0.4052	-0.185282	-0.0898961	-0.08199	yellow	0.6943
Tac1	red	0.591264	0.664214	0.275467	0.386478	0.233439	-0.141642	-0.100089	-0.406395	-0.504923	-0.672424	0.435283	0.109952	-0.376423	0.0930898	-0.167421	0.330063	-0.147712	-0.14603	-0.0961833	0.134209	red	0.6642
Myeov2	yellow	-0.228278	-0.31273	0.162077	0.386333	0.0290268	0.243504	0.617659	-0.0273578	0.614355	0.208078	-0.512359	-0.57749	-0.362162	-0.180744	-0.196261	-0.372173	0.314051	-0.333182	-0.0285068	-0.173636	yellow	0.6177
Igsf6	red	0.44741	0.46267	0.407065	0.386291	0.2083	0.00798332	0.0316131	-0.402701	-0.220556	-0.448416	0.327045	-0.0327018	-0.383728	0.183233	-0.135957	0.149779	-0.0709993	-0.283681	-0.18134	-0.00863379	red	0.4627
Sec63	cyan	0.322498	0.391161	-0.106674	0.386058	-0.1006	-0.541842	0.456278	-0.185497	-0.0242482	-0.564161	-0.215129	-0.453137	-0.339416	-0.253645	-0.0117107	0.464911	0.627261	0.268482	0.402234	0.0394201	cyan	0.6273
Tgoln1	yellow	0.174389	-0.109899	0.179637	0.38592	-0.36339	-0.212249	0.663283	-0.244451	0.196692	-0.0647215	-0.475553	-0.657246	-0.370723	-0.314565	-0.272457	0.169828	0.570466	0.0582091	0.056331	-0.193216	yellow	0.6633
Htra4	green	0.395039	0.28127	0.506637	0.385832	0.755612	0.521831	-0.0446535	-0.0426227	-0.280061	-0.219153	0.394668	0.0571523	-0.424285	0.145354	-0.179931	-0.10162	-0.417286	-0.556598	-0.542641	0.395232	green	0.7556
Art3	grey	0.24677	0.263475	0.287351	0.385785	0.202406	0.0608336	0.00618199	-0.0714214	-0.0251403	-0.25039	0.162182	-0.0736875	-0.375719	0.0906885	0.0587502	-0.121061	-0.10363	-0.328778	-0.075929	-0.141327	grey	-0.1413
Loxl2	yellow	-0.136471	-0.244792	0.224647	0.385117	0.162029	0.430969	0.415011	-0.0109752	0.311968	0.214271	-0.342494	-0.420134	-0.431538	-0.481011	-0.488219	-0.541016	-0.0973913	-0.517224	-0.24675	-0.0219755	yellow	0.415
Pax4	green	0.335866	0.139331	0.362133	0.385097	0.557927	0.514684	-0.0199592	-0.045605	-0.350111	-0.175573	0.205645	-0.0276391	-0.496202	0.0215046	-0.280377	-0.176464	-0.442474	-0.557803	-0.567157	0.325666	green	0.5579
D10Wsu102e	yellow	0.218814	0.143079	0.052935	0.385074	-0.179875	-0.320263	0.601891	-0.145925	0.210675	-0.169636	-0.338786	-0.53134	-0.293824	-0.341756	-0.197757	0.245745	0.614792	0.17421	0.323811	-0.0165048	yellow	0.6019
Mbp	yellow	-0.102734	-0.351317	0.18899	0.385029	-0.261751	-0.0256484	0.80205	0.160341	0.459079	0.20451	-0.707329	-0.831986	-0.397619	-0.445971	-0.042167	-0.289332	0.55109	-0.0980452	0.0748672	-0.0997362	yellow	0.8021
Slc25a10	yellow	0.14629	-0.144255	0.212361	0.384792	0.0361034	0.0269481	0.605507	0.0774563	0.113488	0.0538842	-0.352926	-0.525744	-0.360151	-0.379653	-0.234702	-0.142452	0.340933	-0.0763555	-0.0793429	0.267232	yellow	0.6055
Stard5	magenta	0.414933	0.246314	0.291964	0.384699	0.199488	0.0364734	0.395627	-0.188441	-0.228601	-0.234546	0.0135814	-0.352578	-0.388209	-0.322002	-0.388216	0.316243	0.212059	-0.0511817	-0.197837	0.315769	magenta	0.3847
Timm17a	yellow	0.145542	0.157773	0.0194427	0.384593	0.157995	-0.039742	0.402195	-0.118133	0.221276	-0.200836	-0.164396	-0.326809	-0.326487	-0.219654	-0.243922	0.0110493	0.281796	-0.106535	0.152454	0.122278	yellow	0.4022
Olfr27	yellow	0.045386	-0.22985	0.311077	0.38453	0.249929	0.367383	0.382468	0.144267	0.125468	0.194963	-0.27901	-0.349668	-0.36804	-0.274672	-0.250253	-0.281016	0.0224882	-0.306135	-0.282849	0.107964	yellow	0.3825
Olfr1346	magenta	0.198067	0.146323	0.11709	0.384495	0.0328287	0.153903	0.178626	-0.291142	-0.110672	-0.176134	0.000626854	-0.188423	-0.378474	-0.25718	-0.371611	-0.0983123	-0.0714339	-0.25556	-0.204208	-0.0320177	magenta	0.3845
Dhrs4	yellow	-0.205311	-0.385561	0.121073	0.384239	-0.330062	-0.0706643	0.796748	-0.0728589	0.660874	0.227342	-0.726329	-0.746767	-0.323882	-0.565671	-0.381206	-0.265643	0.550066	-0.0745008	0.177382	-0.302173	yellow	0.7967
Cd2bp2	yellow	-0.0344108	-0.0534541	0.212875	0.384158	-0.109004	0.0902834	0.397847	-0.30438	0.350091	-0.0061478	-0.235837	-0.377152	-0.35435	-0.35478	-0.442178	-0.244408	0.108435	-0.322241	-0.0445984	-0.324742	yellow	0.3978
Tmem221	yellow	0.094978	-0.0684919	0.166914	0.384116	0.181534	0.185284	0.467342	-0.049015	0.0628193	-0.0196637	-0.243061	-0.411587	-0.409055	-0.669667	-0.528193	-0.274989	0.0259158	-0.243543	-0.112945	0.260249	yellow	0.4673
Hcn3	magenta	0.303122	0.122043	0.183644	0.384099	0.362	0.287041	0.21852	-0.0794587	-0.239018	-0.151585	0.0175228	-0.225407	-0.445629	-0.289812	-0.407022	0.082063	-0.138885	-0.253874	-0.319314	0.344214	magenta	0.3841
Ache	green	0.261885	0.225673	0.248625	0.383854	0.464558	0.229453	0.179038	0.102131	-0.110065	-0.141156	0.113848	-0.0999874	-0.316584	0.0110062	-0.0333607	-0.0300539	-0.00231719	-0.192777	-0.236256	0.370554	green	0.4646
Impdh1	yellow	0.0852759	-0.264364	0.137488	0.383726	0.0400259	0.112747	0.560262	0.0100755	0.0879107	0.0410982	-0.486837	-0.542676	-0.42663	-0.563434	-0.541271	-0.0783858	0.189799	-0.103942	-0.126649	0.243192	yellow	0.5603
C2	turquoise	0.165918	0.000308145	0.579523	0.383717	0.250261	0.544598	0.046991	-0.39665	-0.100667	-0.0484343	0.178721	-0.078236	-0.449167	0.0153541	-0.425236	-0.331277	-0.466714	-0.714514	-0.603029	-0.137883	turquoise	0.5446
Tatdn2	yellow	0.190535	-0.0986528	0.267127	0.383654	0.161321	0.160185	0.490011	-0.055785	0.177353	0.00203727	-0.262529	-0.470141	-0.401106	-0.294065	-0.319963	0.0471321	0.229871	-0.20404	-0.134176	0.0592149	yellow	0.49
Chit1	turquoise	0.121415	-0.0574614	0.358396	0.383651	0.305736	0.525279	0.0188733	-0.0706635	-0.0689918	-0.0261144	0.000417208	-0.104112	-0.458243	-0.0382122	-0.259611	-0.334636	-0.392499	-0.599462	-0.476353	-0.0531687	turquoise	0.5253
Tifa	red	0.570668	0.7161	0.177297	0.383609	0.341216	-0.0908639	-0.132195	-0.421372	-0.441775	-0.683714	0.505653	0.175061	-0.325747	0.033992	-0.150565	0.296507	-0.178436	-0.170263	-0.0271677	0.110173	red	0.7161
Slc38a8	turquoise	0.238631	0.061894	0.455797	0.383421	0.502317	0.48998	0.148964	0.0251843	-0.0856267	-0.016946	0.129123	-0.117405	-0.378459	0.123964	-0.146364	-0.167063	-0.202811	-0.459231	-0.472898	0.287083	turquoise	0.49
Six1	midnightblue	0.341438	0.34829	0.228628	0.382985	0.450715	0.116823	0.0342362	0.0328211	-0.237815	-0.277303	0.239722	-0.0267071	-0.397079	-0.0638394	-0.14332	-0.0194793	-0.16488	-0.277618	-0.183147	0.342648	midnightblue	0.3414
Otog	turquoise	0.0326674	-0.245137	0.28441	0.382932	0.23247	0.568431	0.330419	-0.145888	0.0977544	0.168005	-0.221098	-0.313546	-0.429504	-0.377994	-0.589104	-0.341837	-0.206544	-0.502033	-0.455734	0.054892	turquoise	0.5684
Taf4b	magenta	0.408892	0.279302	0.251818	0.382826	0.243687	-0.0400243	0.25811	-0.0382231	-0.0851202	-0.245602	0.0349123	-0.2561	-0.359934	-0.0525756	-0.133886	0.351682	0.208873	-0.0218778	-0.0484641	0.158714	magenta	0.3828
Atp8b1	red	0.502491	0.516731	0.206311	0.382264	0.380459	-0.00547659	-0.0708851	-0.202467	-0.273082	-0.485736	0.363297	0.103624	-0.32239	0.1126	-0.0756712	0.229109	-0.0746582	-0.193642	-0.0823852	0.112665	red	0.5167
Olfr569	green	0.247343	0.108238	0.15786	0.382235	0.608994	0.346574	0.200919	0.155073	-0.178877	-0.174666	0.0290834	-0.172758	-0.40102	-0.10687	-0.191506	-0.103696	-0.11432	-0.259695	-0.301098	0.604263	green	0.609
Vcam1	midnightblue	0.730613	0.535052	0.476625	0.382171	0.0746425	-0.101197	-0.133832	-0.354961	-0.443739	-0.476673	0.459445	0.0702323	-0.376502	0.162366	-0.00651018	0.331742	-0.155973	-0.225163	-0.160122	-0.217184	midnightblue	0.7306
Olfr1316	turquoise	-0.101197	-0.304331	0.263042	0.382106	0.173598	0.489766	0.402858	-0.0638474	0.339883	0.292419	-0.347907	-0.360321	-0.392615	-0.466506	-0.575083	-0.452442	-0.111274	-0.471061	-0.255643	-0.0311162	turquoise	0.4898
Arpc1b	yellow	0.22065	-0.0735172	0.370544	0.382007	0.194099	0.148921	0.521595	-0.00512937	0.19831	0.0151392	-0.220651	-0.487474	-0.366558	0.0465	-0.0588502	0.0763476	0.367547	-0.185056	-0.163267	0.105984	yellow	0.5216
App	yellow	-0.0859433	-0.0803614	0.139723	0.38166	-0.0302352	-0.0386723	0.608417	-0.0290974	0.520108	0.0298676	-0.432774	-0.57048	-0.324922	-0.409472	-0.230723	-0.208966	0.40792	-0.168954	0.172081	-0.102135	yellow	0.6084
Tnks1bp1	midnightblue	0.632572	0.497392	0.436784	0.381638	0.499307	0.141321	-0.176768	-0.112615	-0.551417	-0.411192	0.543121	0.167349	-0.376857	0.0973979	-0.0556867	0.142946	-0.332838	-0.33626	-0.339157	0.19475	midnightblue	0.6326
Wap	magenta	0.449156	0.241176	0.216159	0.381474	0.217228	0.0245461	0.319043	-0.198299	-0.223711	-0.299898	-0.00718434	-0.291574	-0.398938	-0.26227	-0.341933	0.295794	0.126246	-0.0873685	-0.166846	0.267057	magenta	0.3815
Copa	red	0.243796	0.376989	0.279653	0.381428	0.218138	0.0949042	-0.0309863	-0.363702	-0.0653132	-0.374408	0.232153	0.0330784	-0.342909	0.198131	-0.138817	0.020357	-0.106175	-0.339245	-0.139588	-0.0896326	red	0.377
Ugt3a2	magenta	-0.0299955	-0.169284	0.297126	0.381216	0.206904	0.485201	0.309987	-0.081887	0.147799	0.115472	-0.179979	-0.333397	-0.443091	-0.444039	-0.489156	-0.540208	-0.254051	-0.569579	-0.362497	0.048065	magenta	0.3812
3110057O12Rik	magenta	0.263397	0.232948	0.0630295	0.38119	0.226248	0.0122931	0.208042	-0.14115	-0.159054	-0.32506	0.0225719	-0.204421	-0.411114	-0.302028	-0.274251	-0.0585064	-0.0281788	-0.165487	-0.03254	0.222188	magenta	0.3812
Ppp2r2d	green	0.479642	0.154886	0.633109	0.381137	0.499967	0.495742	-0.0967278	-0.0396806	-0.318529	-0.0662601	0.364692	0.0327613	-0.45706	0.0765181	-0.199943	-0.110376	-0.492282	-0.589397	-0.606208	0.12584	green	0.5
Etv6	red	0.63991	0.662943	0.367114	0.381067	0.15837	-0.162354	-0.16805	-0.406012	-0.41013	-0.628322	0.537475	0.105128	-0.368563	0.144056	0.00602072	0.260239	-0.168243	-0.278146	-0.0967143	-0.198257	red	0.6629
Pttg1	red	0.497447	0.576584	0.126968	0.380926	0.329341	-0.14395	0.131395	-0.291052	-0.351299	-0.625162	0.28513	-0.0658227	-0.333662	-0.0467947	-0.12904	0.382489	0.115687	0.00423311	-0.0103415	0.332779	red	0.5766
Nr4a1	midnightblue	0.586295	0.396536	0.392559	0.380716	-0.0742883	-0.209883	0.0416941	-0.270052	-0.359008	-0.416538	0.214691	-0.100151	-0.381686	-0.14375	-0.0490191	0.188464	-0.0406341	-0.153182	-0.0510941	-0.210919	midnightblue	0.5863
Sco1	red	0.468601	0.484923	0.392491	0.380598	0.478362	0.0938839	-0.179078	-0.120385	-0.296639	-0.383456	0.478866	0.174361	-0.341408	0.171818	-0.0302582	0.161792	-0.241415	-0.295646	-0.233718	0.0847904	red	0.4849
Fcgr2b	yellow	-0.101938	-0.110116	0.265801	0.380589	-0.0509473	0.216981	0.391474	-0.266759	0.495304	0.139739	-0.255492	-0.38089	-0.363393	-0.408983	-0.513447	-0.395931	0.00961571	-0.455561	-0.0308912	-0.359411	yellow	0.3915
AB124611	magenta	0.198335	0.0852902	0.399143	0.380544	-0.00911519	0.243086	0.121066	-0.30737	-0.0113824	-0.0746389	0.0281307	-0.169908	-0.398818	-0.00536817	-0.245303	-0.0671029	-0.106509	-0.405814	-0.325675	-0.295866	magenta	0.3805
Itih1	turquoise	0.144339	-0.136952	0.33509	0.380411	0.337307	0.599237	0.204752	-0.177814	-0.190426	0.0368649	-0.04315	-0.204656	-0.455974	-0.239611	-0.523168	-0.265672	-0.350127	-0.522113	-0.607855	0.207619	turquoise	0.5992
Mcc	yellow	0.180596	0.0221047	0.0231331	0.380264	0.0862578	-0.142987	0.467551	0.0913319	-0.0247529	-0.11629	-0.271004	-0.394116	-0.318488	-0.435293	-0.195853	-0.0192321	0.339057	0.0874459	0.0919398	0.285134	yellow	0.4676
Plscr2	green	0.311475	0.26999	0.492935	0.379984	0.530253	0.315328	-0.0684977	0.00774689	-0.137237	-0.158119	0.300227	0.0391641	-0.395949	-0.0760698	-0.160432	-0.190052	-0.380011	-0.513292	-0.277941	0.0931228	green	0.5303
Cox7a2	yellow	-0.169362	-0.204756	0.10359	0.379981	0.0329097	0.0683709	0.665418	-0.0806445	0.62488	0.0757474	-0.495666	-0.597087	-0.361924	-0.297454	-0.28193	-0.346757	0.384587	-0.265448	0.157246	-0.0445712	yellow	0.6654
Slc6a6	yellow	0.194317	-0.0321075	0.231004	0.379497	0.0502193	0.0840568	0.575083	-0.224881	0.0931992	-0.0712792	-0.263187	-0.488234	-0.327627	-0.138748	-0.273887	0.159836	0.413622	-0.0598539	-0.171267	0.112094	yellow	0.5751
Mpzl3	magenta	0.198912	0.183527	0.168805	0.379491	0.340901	0.102263	0.200463	-0.169881	-0.13689	-0.317123	0.0522721	-0.134541	-0.359002	-0.121825	-0.316811	-0.0517186	-0.0409146	-0.193943	-0.168861	0.341221	magenta	0.3795
Fndc3b	yellow	0.0834893	-0.111478	0.0650459	0.379092	-0.151038	-0.0307584	0.567842	-0.238179	0.241303	-0.0374621	-0.373595	-0.472672	-0.270321	-0.271016	-0.34943	0.069465	0.415093	0.011347	0.0314761	-0.102872	yellow	0.5678
Asap1	yellow	-0.086178	-0.147102	-0.128061	0.379029	-0.32973	-0.332982	0.800325	0.0727973	0.467777	-0.000578538	-0.724197	-0.784971	-0.327673	-0.545515	-0.161938	0.0135695	0.774977	0.207403	0.368864	-0.0749122	yellow	0.8003
Il12rb1	turquoise	0.3317	0.0132497	0.458958	0.378942	0.267936	0.513294	0.126679	-0.207158	-0.295441	-0.0207123	0.125116	-0.159538	-0.44952	-0.0981811	-0.429895	-0.0664182	-0.336652	-0.45634	-0.665289	0.167798	turquoise	0.5133
Rlf	red	0.563889	0.631408	-0.0122533	0.378786	-0.00091249	-0.324029	0.050314	-0.335071	-0.465911	-0.708101	0.184999	-0.107891	-0.382577	-0.165941	-0.166149	0.615546	0.131184	0.114679	0.0539545	0.0522572	red	0.6314
Rab9	yellow	0.0372093	0.265185	-0.0124042	0.378635	-0.0018637	-0.102601	0.373229	-0.486172	0.224325	-0.368639	-0.11949	-0.303844	-0.334117	-0.361366	-0.439346	-0.0370003	0.170043	-0.181023	0.188716	-0.111062	yellow	0.3732
Fam169a	green	0.397014	0.205615	0.476196	0.378532	0.421949	0.416021	-0.157041	-0.0610818	-0.280733	-0.138159	0.313457	0.0875953	-0.431054	0.130255	-0.0963255	-0.158302	-0.449877	-0.540245	-0.436753	-0.017244	green	0.4219
Cadm4	yellow	-0.0507483	-0.24543	0.172622	0.378443	-0.0672847	-0.00904175	0.7014	0.284925	0.42392	0.178702	-0.591882	-0.718832	-0.376738	-0.561202	-0.129061	-0.253761	0.407771	-0.112148	0.093445	0.0382227	yellow	0.7014
Ext1	red	0.670753	0.699223	0.298243	0.377998	0.186461	-0.108834	-0.204312	-0.408796	-0.547597	-0.660762	0.515367	0.133172	-0.385247	0.0361057	-0.115393	0.384811	-0.216469	-0.189043	-0.141496	-0.0854369	red	0.6992
Pip5k1a	lightyellow	0.432479	0.271385	0.434441	0.377865	0.368727	0.316792	-0.0618318	-0.206611	-0.226968	-0.257766	0.320383	0.00895396	-0.409323	0.132307	-0.202372	0.0726079	-0.322478	-0.467459	-0.37899	-0.0362107	lightyellow	0.4344
Uso1	red	0.586146	0.63751	0.0942958	0.37769	0.123369	-0.283655	-0.0205139	-0.404656	-0.323633	-0.652207	0.3585	0.0354762	-0.298472	0.240768	0.0127955	0.553482	0.156299	0.0363772	0.0713151	-0.0678739	red	0.6375
Rpl5	red	0.340105	0.380069	0.299413	0.377681	0.116197	-0.00746947	0.113507	-0.223291	-0.165596	-0.33825	0.167006	-0.107239	-0.337805	0.000983747	-0.121702	0.142136	0.0229086	-0.150701	-0.0996372	-0.0380117	red	0.3801
Skap1	magenta	0.0824678	-0.0650279	0.264764	0.377491	0.228439	0.377004	0.31193	-0.188922	-0.02987	-0.0259897	-0.148076	-0.289528	-0.443733	-0.40534	-0.586807	-0.282748	-0.185901	-0.416789	-0.366296	0.246357	magenta	0.3775
Fer1l6	turquoise	-0.0664242	-0.311309	0.299839	0.377414	0.379534	0.639761	0.384446	0.0659584	0.226654	0.253641	-0.279544	-0.362515	-0.423816	-0.144399	-0.329467	-0.425201	-0.134051	-0.541629	-0.462527	0.171519	turquoise	0.6398
Dgke	yellow	0.142571	0.0712083	-0.105346	0.377137	-0.246739	-0.436864	0.633831	0.0582164	0.133494	-0.188522	-0.482137	-0.63399	-0.329551	-0.509264	-0.100384	0.246396	0.67666	0.289176	0.315393	0.0597979	yellow	0.6338
Pstpip2	turquoise	0.2213	0.080217	0.624302	0.376633	0.295172	0.614343	-0.126183	-0.38468	-0.076554	-0.0314408	0.299686	0.0469564	-0.436323	0.061393	-0.409651	-0.290967	-0.611778	-0.807728	-0.648937	-0.332179	turquoise	0.6143
Fam171a1	red	0.691084	0.802401	0.103241	0.376611	0.212914	-0.358626	-0.157081	-0.204578	-0.554345	-0.719743	0.494822	0.143595	-0.287513	0.140699	0.117515	0.625936	0.0679321	0.133895	0.0706814	0.0642752	red	0.8024
Atxn10	yellow	-0.160522	-0.2852	-0.00682308	0.376475	-0.141916	-0.131296	0.878107	0.214632	0.530703	0.14759	-0.759275	-0.822883	-0.337728	-0.560301	-0.123912	-0.204551	0.71175	0.0582534	0.255961	0.100824	yellow	0.8781
6330407A03Rik	midnightblue	0.601072	0.471088	0.306129	0.376346	0.113123	0.000552424	-0.184363	-0.279985	-0.508645	-0.477584	0.34155	0.0910789	-0.378278	0.324215	-0.0227726	0.517857	-0.137677	-0.11312	-0.331318	-0.0874783	midnightblue	0.6011
Gm7609	red	0.340863	0.408167	0.229915	0.376223	0.273036	0.172596	-0.035474	-0.326167	-0.154187	-0.375334	0.289165	0.0367368	-0.351364	0.179081	-0.145766	0.113218	-0.164938	-0.310317	-0.214484	-0.0222353	red	0.4082
Syncrip	yellow	0.376856	0.139599	0.0736739	0.376138	-0.209654	-0.334971	0.472853	-0.0734708	-0.054817	-0.252039	-0.343078	-0.528922	-0.401512	-0.458906	-0.215089	0.426828	0.496622	0.199901	0.188023	-0.0286055	yellow	0.4729
Hs3st3b1	green	0.398694	0.133869	0.418437	0.375919	0.270757	0.429759	-0.0870593	-0.202552	-0.364171	-0.11365	0.254978	0.00182615	-0.451316	-0.182536	-0.484001	-0.0261379	-0.529331	-0.482603	-0.58107	0.00674369	green	0.2708
Csl	cyan	0.201066	0.29729	-0.0967914	0.375807	-0.113924	-0.457134	0.495617	-0.176329	0.0688385	-0.376011	-0.232657	-0.407556	-0.25946	-0.403217	-0.12919	0.289331	0.612172	0.27965	0.40781	0.0400627	cyan	0.6122
Gba	yellow	-0.177962	-0.358397	0.284227	0.375437	-0.0410855	0.265778	0.627437	-0.242167	0.516649	0.1678	-0.477169	-0.546385	-0.340937	-0.352126	-0.541065	-0.370815	0.19427	-0.351197	-0.171016	-0.130814	yellow	0.6274
Alkbh2	yellow	-0.171323	-0.399334	0.0922265	0.375386	-0.0478805	0.114466	0.831344	0.19293	0.400072	0.256464	-0.700076	-0.789874	-0.386428	-0.624878	-0.296185	-0.339531	0.461653	-0.111158	-0.0348657	0.174784	yellow	0.8313
3110043O21Rik	midnightblue	0.791708	0.489076	0.351432	0.375274	0.10392	-0.0307054	0.0154983	-0.510186	-0.654699	-0.564642	0.369266	-0.0521945	-0.421316	0.00544496	-0.31262	0.572016	-0.105691	-0.122729	-0.320468	0.064263	midnightblue	0.7917
Arpc5	grey	0.0210842	0.0331829	0.349359	0.375046	0.0783955	0.25449	0.147806	-0.433769	0.230546	-0.089844	0.0294452	-0.10843	-0.335137	-0.162476	-0.471588	-0.36136	-0.217782	-0.524273	-0.239029	-0.287938	grey	-0.2879
Ptk2b	turquoise	0.220936	0.0225453	0.604251	0.37477	0.498	0.690035	0.0293186	-0.202088	-0.144793	0.0353074	0.26333	-0.036626	-0.444627	-0.0440197	-0.415722	-0.384167	-0.551565	-0.758044	-0.709666	0.0795352	turquoise	0.69
Slco2a1	turquoise	0.226123	-0.016131	0.656622	0.374607	0.492797	0.750432	-0.0983465	-0.0972878	-0.148127	0.0803965	0.246433	0.0214572	-0.474444	0.0567202	-0.282269	-0.458741	-0.652116	-0.852461	-0.709666	-0.0412508	turquoise	0.7504
Pomc	yellow	-0.0895283	-0.217901	0.288946	0.374497	0.169664	0.412676	0.340101	-0.0895995	0.246872	0.127283	-0.247144	-0.349852	-0.410238	-0.378603	-0.411987	-0.533019	-0.140543	-0.549259	-0.280409	-0.0644791	yellow	0.3401
Pmpcb	red	0.585529	0.655568	0.15197	0.374438	0.171282	-0.167319	-0.118771	-0.374444	-0.435137	-0.601984	0.412555	0.096696	-0.340952	-0.0175647	-0.124309	0.382615	-0.0868572	-0.100145	0.0137435	-0.0638926	red	0.6556
Sh2d6	turquoise	0.199165	-0.198571	0.52989	0.374366	0.231676	0.570391	0.188444	-0.132261	0.031508	0.123852	-0.0552596	-0.217908	-0.413744	0.0228982	-0.334736	-0.268923	-0.273788	-0.602679	-0.555106	-0.0687368	turquoise	0.5704
Dhx15	red	0.654267	0.719906	0.0878046	0.374246	0.0400674	-0.387052	-0.162649	-0.295906	-0.489553	-0.677209	0.41422	0.136869	-0.273371	0.0449553	-0.0343445	0.633462	0.0442891	0.163308	0.0642683	-0.0926185	red	0.7199
Ep400	red	0.65191	0.760886	0.148691	0.374243	0.21761	-0.223279	-0.249619	-0.26987	-0.591077	-0.689159	0.532841	0.194034	-0.318069	0.210217	0.0697008	0.57169	-0.0745486	0.00619165	-0.0911115	-0.0170374	red	0.7609
Tmem125	magenta	0.266049	0.363043	-0.0671102	0.374005	0.307378	-0.0831169	0.284353	-0.0555066	-0.172186	-0.419408	-0.0167108	-0.21706	-0.332724	-0.209073	-0.210058	0.239134	0.205371	0.090419	0.0524339	0.483452	magenta	0.374
Pmpca	red	0.457401	0.619542	0.0584128	0.373816	0.164359	-0.221217	-0.0439566	-0.268855	-0.317856	-0.656149	0.299602	0.0524796	-0.282807	0.0972353	0.00604097	0.320662	0.0417301	0.00958447	0.070335	0.0767553	red	0.6195
Ctnna1	cyan	0.295536	0.267367	-0.0491066	0.373656	-0.274781	-0.56645	0.507466	-0.102603	0.129143	-0.365565	-0.298403	-0.492099	-0.284923	-0.244015	0.0755682	0.402511	0.688551	0.285982	0.453841	-0.167453	cyan	0.6886
Ap3b1	red	0.474714	0.481582	0.152954	0.373641	0.262557	0.130934	0.000482228	-0.385943	-0.419709	-0.456413	0.329947	-0.0115727	-0.392203	0.088157	-0.262104	0.33748	-0.124788	-0.195669	-0.289542	0.137693	red	0.4816
Tyk2	red	0.457936	0.575147	0.352109	0.373525	0.338601	0.0652573	-0.167339	-0.384616	-0.324021	-0.556839	0.47961	0.158454	-0.356658	0.326315	-0.0327797	0.118721	-0.240174	-0.337449	-0.220258	0.0387381	red	0.5751
Gjc2	magenta	0.220875	0.00039852	0.291189	0.373216	0.182775	0.333816	0.352087	-0.227177	0.03668	-0.0528762	-0.0721319	-0.31037	-0.375719	-0.0724464	-0.27056	-0.111706	0.00368202	-0.365604	-0.28775	0.0780478	magenta	0.3732
Rragd	yellow	-0.149105	-0.422309	0.20243	0.373144	-0.186494	0.00944119	0.813966	0.14632	0.594703	0.259343	-0.71873	-0.798916	-0.346428	-0.337841	-0.072533	-0.267561	0.581351	-0.12919	0.0887323	-0.156674	yellow	0.814
Ccdc6	red	0.382733	0.693423	0.00983388	0.372765	0.126193	-0.307928	-0.108695	-0.376837	-0.262749	-0.68301	0.368488	0.154135	-0.254478	-0.0931302	-0.109954	0.216282	-0.0352159	-0.0358143	0.183819	-0.0649585	red	0.6934
Fgf6	green	0.219732	0.246643	0.0262856	0.372628	0.454222	0.0771568	0.195848	-0.0184327	-0.110284	-0.379117	0.0462199	-0.174903	-0.388497	-0.0205422	-0.0693868	-0.0517666	0.021696	-0.200007	-0.0809042	0.459447	green	0.4542
Atoh7	green	0.200961	0.114313	0.159757	0.372434	0.567067	0.252379	0.223192	0.0710158	-0.108522	-0.237807	-0.000318542	-0.178808	-0.395107	-0.0679159	-0.205193	-0.101052	-0.0697921	-0.25748	-0.227555	0.563037	green	0.5671
Hnrnpd	midnightblue	0.457664	0.365105	0.170855	0.372176	0.0760308	-0.180337	0.0748247	-0.00779047	-0.299546	-0.342462	0.0648556	-0.166273	-0.402079	-0.154226	0.0274047	0.292334	0.123422	-0.0375368	-0.0274103	-0.000820666	midnightblue	0.4577
Asb13	red	0.396191	0.630671	0.157666	0.371798	0.392075	-0.049355	-0.156119	-0.243872	-0.25916	-0.576162	0.484234	0.175665	-0.310832	0.0395969	-0.0253623	0.0118152	-0.26237	-0.270095	0.00638323	0.0731377	red	0.6307
Nsun2	magenta	0.308125	0.372428	-0.00881398	0.371691	-0.225635	-0.500348	0.344024	-0.150645	0.110626	-0.43023	-0.154703	-0.389022	-0.335884	-0.189092	0.0422289	0.296194	0.491341	0.111053	0.433692	-0.236746	magenta	0.3717
Utf1	turquoise	-0.0788429	-0.151541	0.312977	0.371666	0.289189	0.540428	0.193642	-0.194568	0.237402	0.0585842	-0.0764739	-0.184464	-0.402093	-0.0619177	-0.329199	-0.55357	-0.315874	-0.686347	-0.367247	-0.109188	turquoise	0.5404
Ly6c1	lightyellow	0.437335	0.289547	0.534181	0.371127	0.306343	0.336117	-0.119007	-0.277184	-0.393926	-0.22196	0.374936	0.0767087	-0.397566	0.0275543	-0.248373	-0.000276045	-0.395482	-0.45076	-0.497993	0.00575825	lightyellow	0.5342
Stk3	red	0.44721	0.619365	0.0336652	0.371095	-0.150452	-0.448393	-0.0087903	-0.392532	-0.188359	-0.632979	0.233291	-0.0528627	-0.333836	-0.137199	-0.0507224	0.313549	0.088384	0.0103777	0.26402	-0.275814	red	0.6194
Gpr4	yellow	0.146587	0.0234977	0.0383274	0.371044	0.0904379	-0.0272085	0.406558	0.143287	-0.020532	-0.0540309	-0.298691	-0.378056	-0.33753	-0.615976	-0.302349	-0.00751982	0.221878	0.0374723	0.0550785	0.220697	yellow	0.4066
Cdk5r2	midnightblue	0.404043	0.389593	0.299299	0.371034	0.425746	0.152502	-0.0148798	-0.103976	-0.363768	-0.371021	0.333166	0.0484786	-0.344892	0.235166	0.00965987	0.115934	-0.153996	-0.236316	-0.294665	0.282071	midnightblue	0.404
Dld	red	0.558211	0.693998	0.0970569	0.37101	0.017931	-0.297552	-0.0316855	-0.497182	-0.386472	-0.659188	0.322355	0.0315235	-0.349786	-0.0815867	-0.227325	0.48147	0.0708543	-0.00320929	0.099378	-0.0655983	red	0.694
Nufip1	red	0.519707	0.528816	0.281996	0.371001	0.125529	-0.0351436	-0.03003	-0.367679	-0.422723	-0.501798	0.341096	-0.0176877	-0.404993	0.14631	-0.0506745	0.222716	-0.081195	-0.199062	-0.212591	0.00504906	red	0.5288
Nudt15	turquoise	0.202369	0.025181	0.337546	0.370912	0.404656	0.455926	0.177026	-0.135375	-0.0490873	-0.0539152	0.0713869	-0.152683	-0.409652	0.0758304	-0.198743	-0.290563	-0.233954	-0.521831	-0.390481	0.158576	turquoise	0.4559
Trappc2l	yellow	-0.0146773	-0.108806	0.243071	0.370879	0.0416139	0.208132	0.471393	-0.370637	0.416185	-0.00529095	-0.26373	-0.406188	-0.331945	-0.277502	-0.498559	-0.113793	0.163496	-0.332943	-0.0760242	-0.234115	yellow	0.4714
Gm5891	lightyellow	0.3347	0.103356	0.473345	0.37086	0.503593	0.499246	-0.00341585	-0.0446354	-0.211254	-0.0182841	0.273651	0.00310946	-0.410071	0.117368	-0.180074	-0.150905	-0.392729	-0.542491	-0.533032	0.128595	lightyellow	0.4733
Ppp1r11	turquoise	0.28435	-0.0446664	0.643206	0.370734	0.348775	0.536096	0.0839249	-0.112172	0.0168463	0.14677	0.13521	-0.098922	-0.415384	-0.0873911	-0.346394	-0.278935	-0.364527	-0.634228	-0.464143	-0.0771458	turquoise	0.5361
Chchd6	yellow	-0.104148	-0.108814	0.0181931	0.370593	-0.0487334	-0.107371	0.549711	0.284818	0.385262	0.0758647	-0.472255	-0.54934	-0.320592	-0.220407	0.156172	-0.243128	0.467241	-0.00901929	0.198427	0.0217277	yellow	0.5497
Akap1	yellow	0.0333451	-0.168469	0.0789462	0.370175	-0.225469	-0.235947	0.857307	0.108244	0.339672	0.0295759	-0.650351	-0.855805	-0.381996	-0.571598	-0.11419	0.0112139	0.738565	0.105389	0.229314	0.0592836	yellow	0.8573
Jmjd6	midnightblue	0.57841	0.356632	0.420808	0.370143	0.278506	0.209907	-0.123912	-0.259135	-0.509564	-0.281314	0.378966	0.113765	-0.376593	-0.0940415	-0.36448	0.261915	-0.334358	-0.241644	-0.382631	0.0765001	midnightblue	0.5784
Gng5	yellow	0.0107195	0.0824561	0.098456	0.369967	0.125445	-0.0719821	0.401174	-0.00307912	0.394806	-0.158252	-0.231936	-0.417563	-0.37945	-0.270278	-0.0894765	-0.197583	0.201566	-0.264665	0.21475	-0.0893006	yellow	0.4012
Cox7a2l	yellow	0.0090899	-0.0889379	0.0777999	0.369629	-0.305938	-0.197021	0.647912	-0.332758	0.369357	-0.108882	-0.507409	-0.61991	-0.346405	-0.344024	-0.349857	0.0920929	0.550304	0.0142636	0.146769	-0.234141	yellow	0.6479
Plac8l1	turquoise	0.208153	-0.00739392	0.37509	0.36952	0.585281	0.475036	0.186249	0.141202	-0.115221	-0.002576	0.0265353	-0.200247	-0.438844	-0.00794457	-0.149394	-0.0869269	-0.158084	-0.434582	-0.454789	0.380254	turquoise	0.475
Naip2	magenta	0.256306	0.385044	0.096293	0.369376	0.102784	-0.0589517	0.24138	-0.525178	-0.11039	-0.523101	0.124458	-0.196949	-0.345676	0.0349753	-0.204629	0.15265	0.102792	-0.171244	-0.0606757	0.0316256	magenta	0.3694
Raph1	magenta	0.295308	0.300536	0.03099	0.369299	0.123583	-0.0837376	0.330964	-0.185276	-0.219682	-0.365389	-0.0520216	-0.317922	-0.391674	-0.199408	-0.158093	0.204521	0.240982	-0.0203885	-0.0246244	0.251617	magenta	0.3693
Txk	magenta	0.236852	-0.0366959	0.354038	0.36915	0.430147	0.311303	0.21057	0.0825557	-0.250679	-0.104051	-0.0194156	-0.232775	-0.458292	-0.166086	-0.296756	-0.191421	-0.179457	-0.33178	-0.447024	0.510245	magenta	0.3691
Olfr1413	turquoise	0.302561	0.0166554	0.390675	0.368874	0.324954	0.517013	0.168412	-0.177475	-0.203417	-0.0499259	0.0432084	-0.194025	-0.453632	-0.0532714	-0.323261	-0.103107	-0.252593	-0.498531	-0.520648	0.134575	turquoise	0.517
Crispld2	midnightblue	0.53878	0.36236	0.547724	0.368812	0.424973	0.375527	-0.199738	-0.232572	-0.408112	-0.274455	0.496211	0.115633	-0.465619	0.166684	-0.158741	-0.0802534	-0.523678	-0.592189	-0.501048	0.0581589	midnightblue	0.5388
Sass6	lightyellow	0.287646	0.259855	0.570427	0.368772	0.219654	0.434353	-0.0606334	-0.438316	-0.160916	-0.145765	0.336841	0.00186565	-0.421617	0.00925774	-0.332273	-0.165196	-0.456015	-0.654673	-0.493431	-0.264916	lightyellow	0.5704
Sema3f	yellow	0.0429561	-0.252955	0.0960743	0.368651	0.00807045	0.0400708	0.757559	0.0677167	0.235945	0.11907	-0.535569	-0.680698	-0.376958	-0.508942	-0.388434	-0.097641	0.452965	-0.00471116	-0.00925861	0.341272	yellow	0.7576
Sec31b	yellow	0.306098	0.230759	0.0536108	0.368202	0.155131	-0.0460907	0.352812	-0.158434	-0.129962	-0.314517	-0.0461305	-0.269665	-0.319429	-0.351873	-0.348932	0.18392	0.174053	0.0242822	-0.0309794	0.331419	yellow	0.3528
1700018B08Rik	yellow	0.147946	-0.0685562	0.352465	0.368199	0.308633	0.218161	0.401329	0.128148	0.0342491	-0.014022	-0.133508	-0.367663	-0.353344	-0.0100401	-0.0433117	-0.110315	0.133953	-0.211351	-0.268587	0.298242	yellow	0.4013
Cox5b	yellow	-0.183903	-0.338297	0.0689098	0.368125	-0.146477	-0.0987174	0.78061	0.25034	0.645686	0.214396	-0.738498	-0.781818	-0.342796	-0.362566	-0.0166471	-0.218974	0.639389	-0.0419556	0.245632	-0.105455	yellow	0.7806
Prr19	green	0.260474	0.0989851	0.353002	0.368059	0.336783	0.373645	0.137441	-0.173473	-0.127143	-0.105629	0.12704	-0.144991	-0.396783	-0.142194	-0.239297	-0.116485	-0.209367	-0.457031	-0.384842	0.0148825	green	0.3368
Zfp654	red	0.692688	0.718113	0.176151	0.367965	-0.0161181	-0.323895	-0.0340753	-0.428675	-0.550504	-0.6787	0.354121	-0.0352919	-0.378211	-0.0117608	-0.111716	0.687521	0.120297	0.0985804	-0.00124817	-0.0517277	red	0.7181
Wnt11	turquoise	0.221504	-0.131941	0.551624	0.367782	0.431805	0.690317	-0.0350655	0.00344337	-0.168412	0.142897	0.149379	0.00921146	-0.401246	0.160067	-0.181743	-0.404774	-0.53758	-0.659504	-0.677708	0.0577508	turquoise	0.6903
Rhof	yellow	-0.065827	-0.27097	0.0679739	0.367648	0.00536325	0.110019	0.676658	0.0210126	0.292531	0.146424	-0.564361	-0.615296	-0.375683	-0.615965	-0.487825	-0.154803	0.371972	-0.0589282	0.00353817	0.197445	yellow	0.6767
Arfgap3	midnightblue	0.57034	0.429554	0.194315	0.367502	0.112192	-0.237877	0.289237	-0.315367	-0.300337	-0.485261	0.149379	-0.225649	-0.317979	-0.101006	-0.151207	0.505431	0.299041	0.0890365	0.0282663	0.144183	midnightblue	0.5703
Gm13177	yellow	-0.0282385	-0.199598	0.322744	0.367328	0.147995	0.365565	0.423358	-0.0656148	0.299141	0.169262	-0.278414	-0.402262	-0.396078	-0.236097	-0.343513	-0.356393	0.050599	-0.399058	-0.183008	0.00244694	yellow	0.4234
Sycp3	yellow	0.0299784	0.0607544	-0.0333635	0.367313	0.199436	0.00857688	0.377729	-0.142119	0.101261	-0.187496	-0.213371	-0.289272	-0.313244	-0.266532	-0.406116	-0.00124156	0.206874	-0.0382736	-0.00427027	0.260766	yellow	0.3777
Glrp1	magenta	0.209553	0.24524	-0.0245133	0.367199	0.255128	-0.0591151	0.283028	-0.026962	-0.112851	-0.32438	-0.0741557	-0.243452	-0.329575	-0.139369	-0.087953	0.113615	0.19408	0.0085184	-0.0142172	0.331835	magenta	0.3672
Atp1a1	yellow	0.0936295	-0.110569	0.0492904	0.366918	-0.236086	-0.409893	0.761918	0.12398	0.386468	-0.0755415	-0.577169	-0.720295	-0.293193	-0.42279	-0.00701	0.104717	0.763147	0.20712	0.380465	-0.0467872	yellow	0.7619
Anp32b	yellow	-0.124515	-0.176208	-0.0534384	0.36683	-0.325422	-0.381252	0.709296	0.0727545	0.503351	-0.0173432	-0.677622	-0.681076	-0.291268	-0.571475	-0.178753	-0.0823947	0.664185	0.157022	0.411779	-0.167179	yellow	0.7093
Dennd2d	yellow	0.178846	-0.128681	0.194589	0.366715	-0.0200361	0.11267	0.527797	-0.283457	-0.0367212	-0.0635065	-0.283466	-0.485107	-0.423335	-0.399613	-0.577078	-0.00117042	0.182205	-0.14527	-0.249245	0.189569	yellow	0.5278
Mmrn2	green	0.302503	0.125019	0.0837687	0.366492	0.320543	0.191766	0.114246	-0.0624502	-0.350772	-0.292935	0.0158952	-0.123428	-0.374264	0.0374576	-0.212205	0.173369	-0.0763549	-0.117312	-0.371897	0.35469	green	0.3205
Cebpb	grey	0.471195	0.397544	0.389121	0.366469	0.309032	0.227926	-0.225856	-0.350915	-0.370694	-0.355137	0.465006	0.18922	-0.390065	0.0153868	-0.292109	-0.0643039	-0.522085	-0.501705	-0.319329	-0.0824811	grey	-0.0825
Lims1	red	0.337786	0.486546	0.18509	0.366328	0.198098	-0.0364783	0.0462835	-0.273384	-0.290213	-0.46559	0.239968	-0.048198	-0.363942	0.0197709	-0.0650024	0.0631014	-0.0469471	-0.19247	-0.131661	0.112573	red	0.4865
Dhx32	yellow	-0.286059	-0.392039	-0.131335	0.366259	-0.159305	-0.127499	0.823839	0.344616	0.594847	0.239474	-0.843748	-0.78192	-0.309049	-0.577693	-0.104287	-0.292148	0.662907	0.0994083	0.27729	0.0538423	yellow	0.8238
Tctn1	yellow	-0.0873201	-0.344374	0.309839	0.366202	0.000992092	0.295583	0.598497	0.0749176	0.378707	0.250142	-0.502087	-0.633592	-0.413196	-0.310375	-0.225736	-0.321882	0.234179	-0.348981	-0.191215	-0.0485269	yellow	0.5985
Mei1	turquoise	-0.033586	-0.272204	0.416079	0.366093	0.39534	0.687917	0.287368	-0.00622545	0.0881796	0.244252	-0.120705	-0.273156	-0.425923	-0.132327	-0.35488	-0.551181	-0.272752	-0.646117	-0.58152	0.160658	turquoise	0.6879
Nme2	yellow	0.0456029	0.0143925	0.0549697	0.366028	0.112312	-0.101594	0.55787	-0.140381	0.426933	-0.178516	-0.29274	-0.455879	-0.279999	-0.0507714	-0.103083	-0.03937	0.465034	-0.093407	0.235001	0.033039	yellow	0.5579
Sdr39u1	yellow	0.0432387	-0.228361	0.100905	0.365954	-0.0933622	-0.064527	0.661554	0.338241	0.113296	0.132573	-0.572509	-0.671277	-0.361983	-0.615671	-0.156349	-0.0799591	0.4408	0.100314	-0.0334865	0.232165	yellow	0.6616
Sgms2	green	0.438303	0.240716	0.543291	0.365851	0.512075	0.456029	-0.138103	-0.130243	-0.377524	-0.182931	0.40451	0.10695	-0.411129	0.0663357	-0.240499	-0.155234	-0.510384	-0.563184	-0.570518	0.167177	green	0.5121
Setd3	cyan	0.282028	0.307301	-0.0411787	0.365781	-0.0885945	-0.388813	0.393338	-0.135047	0.04091	-0.416595	-0.162044	-0.352973	-0.253644	0.120296	0.160653	0.434973	0.598585	0.241998	0.262268	-0.0253422	cyan	0.5986
Smtnl2	green	0.267184	0.100154	0.358813	0.365753	0.572747	0.43303	0.101278	0.198745	-0.256543	-0.0633704	0.141676	-0.0879545	-0.380833	0.00155984	-0.059485	-0.185315	-0.246539	-0.375787	-0.467782	0.436575	green	0.5727
Vmn2r89	magenta	0.175169	-0.0291781	0.1503	0.365545	0.297386	0.284299	0.221301	-0.0176234	-0.140724	-0.0705239	-0.102628	-0.21366	-0.418121	-0.55351	-0.548678	-0.163684	-0.209014	-0.279101	-0.284004	0.260684	magenta	0.3655
Pxdn	yellow	-0.164619	-0.348336	-0.0354481	0.365539	-0.0740399	0.00306899	0.710636	0.304731	0.40898	0.238255	-0.704862	-0.691467	-0.365963	-0.769692	-0.318433	-0.337783	0.401422	-0.0174428	0.135639	0.163803	yellow	0.7106
Gm12185	red	0.613671	0.832674	0.16873	0.365473	0.468961	-0.106367	-0.258836	-0.348958	-0.562615	-0.806262	0.611335	0.246456	-0.347231	0.108221	-0.0691465	0.383596	-0.234319	-0.169564	-0.0840288	0.220526	red	0.8327
Trim56	red	0.503398	0.463761	0.303206	0.365469	0.153889	0.146317	-0.151099	-0.341575	-0.491859	-0.432491	0.377517	0.0409213	-0.430376	0.140833	-0.156407	0.291005	-0.279612	-0.285662	-0.419317	-0.0646506	red	0.4638
Pqlc1	yellow	-0.0104267	-0.409865	0.324568	0.365448	-0.141428	0.136483	0.819748	0.0789221	0.349623	0.291567	-0.649567	-0.815572	-0.422271	-0.5249	-0.302119	-0.23814	0.448418	-0.178518	-0.0964365	0.0412715	yellow	0.8197
Vps37d	green	0.223651	0.0305666	0.19106	0.365212	0.528603	0.280277	0.344287	0.247974	-0.149893	-0.0935009	-0.0603723	-0.305726	-0.394117	-0.105872	-0.0797166	-0.087056	0.0386543	-0.173965	-0.273217	0.645386	green	0.5286
Iffo2	green	0.266054	0.0601237	0.509526	0.364857	0.417354	0.570281	-0.176058	-0.103511	-0.173789	-0.00931773	0.299668	0.105802	-0.425216	0.0191652	-0.26248	-0.397996	-0.6446	-0.714965	-0.560633	-0.087672	green	0.4174
Rsph9	yellow	-0.0945411	-0.287112	0.108737	0.364729	-0.154404	-0.0902482	0.641809	0.405382	0.445165	0.214438	-0.627124	-0.700151	-0.3548	-0.440624	0.112626	-0.283641	0.467396	-0.0506504	0.157068	-0.1153	yellow	0.6418
[truncated: 14,941 more rows]
