# Supplementary material for: Identification and therapeutic modulation of a pro-inflammatory subset of disease-associated-microglia in Alzheimer’s disease
Source: Mol Neurodegener. 2018 May 21;13:24. doi: 10.1186/s13024-018-0254-8 (PMC5963076; doi:10.1186/s13024-018-0254-8)
Supplement: Supplementary file 3 — Table S3. Identification of potential transcriptional regulators of mouse microglial modules. (XLSX 13 kb) [file 13024_2018_254_MOESM3_ESM.xlsx]

## Sheet: Sheet1
Table S3, related to Figure 1 and Figure 2. Transcriptional regulators of mouse microglial transcriptomic modules
Module	Object name	Actual_N	Module_N	N_TotalGenesRegulated	N_Genome	ExpectedN	Ratio	p-value	z-score
Blue	PAX5	8	217	148	21438	1.498	5.34	0.0001357	5.358
Blue	SALL4	7	217	142	21438	1.437	4.87	0.0006195	4.679
Blue	FOXO3A	9	217	227	21438	2.298	3.917	0.0005301	4.468
Blue	VDR	9	217	242	21438	2.45	3.674	0.0008366	4.23
Blue	C/EBPalpha	13	217	393	21438	3.978	3.268	0.0001967	4.589
Dual	c-Jun	10	34	832	21438	1.32	7.578	4.127e-07	7.714
Dual	FOXM1	5	34	142	21438	0.2252	22.2	2.832e-06	10.1
Dual	SP1	12	34	1619	21438	2.568	4.673	3.777e-06	6.127
Dual	STAT3	8	34	702	21438	1.113	7.186	1.084e-05	6.641
Dual	SP3	7	34	512	21438	0.812	8.621	1.308e-05	6.956
Dual	AP-2A	5	34	269	21438	0.4266	11.72	6.191e-05	7.052
Dual	c-Fos	5	34	355	21438	0.563	8.881	0.0002269	5.967
Dual	ETS1	5	34	387	21438	0.6138	8.146	0.0003378	5.654
Dual	HIF1A	6	34	698	21438	1.107	5.42	0.0007196	4.732
Dual	RelA (p65 NF-kB subunit)	6	34	917	21438	1.454	4.126	0.002901	3.856
Dual	Oct-3/4	6	34	1254	21438	1.989	3.017	0.013	2.934
Magenta	STAT1	11	51	353	21438	0.8398	13.1	5.462e-10	11.19
Magenta	RelA (p65 NF-kB subunit)	15	51	917	21438	2.182	6.876	1.974e-09	8.881
Magenta	IRF1	8	51	199	21438	0.4734	16.9	2.166e-08	11
Magenta	NF-kB1 (p50)	10	51	457	21438	1.087	9.198	1.027e-07	8.651
Magenta	STAT3	9	51	702	21438	1.67	5.389	3.65e-05	5.774
Magenta	IRF8	6	51	267	21438	0.6352	9.446	3.972e-05	6.782
Magenta	EGR1	7	51	456	21438	1.085	6.453	9.703e-05	5.747
Magenta	HIF1A	8	51	698	21438	1.661	4.818	0.000224	5.008
Magenta	p53	10	51	1237	21438	2.943	3.398	0.0005762	4.243
Magenta	C/EBPbeta	7	51	645	21438	1.534	4.562	0.0007919	4.485
Magenta	Androgen receptor	8	51	987	21438	2.348	3.407	0.002148	3.781
Magenta	c-Jun	7	51	832	21438	1.979	3.537	0.00338	3.644
Magenta	c-Myc	13	51	2451	21438	5.831	2.23	0.00401	3.158
Magenta	SP1	9	51	1619	21438	3.852	2.337	0.01323	2.732
MNBlue	CREB1	20	33	5075	21438	7.812	2.56	6.311e-06	4.995
MNBlue	c-Myc	11	33	2451	21438	3.773	2.916	0.0007492	3.957
MNBlue	SP1	10	33	1619	21438	2.492	4.013	0.0001083	4.95
MNBlue	RelA (p65 NF-kB subunit)	9	33	917	21438	1.412	6.376	7.031e-06	6.533
MNBlue	NF-kB1 (p50)	7	33	457	21438	0.7035	9.951	5.052e-06	7.594
MNBlue	Oct-3/4	7	33	1254	21438	1.93	3.626	0.002571	3.763
MNBlue	IRF4	4	33	424	21438	0.6527	6.129	0.003921	4.188
MNBlue	RelB (NF-kB subunit)	4	33	194	21438	0.2986	13.39	0.0002166	6.809
Yellow	LXR-beta	4	84	42	21438	0.1646	24.31	2.191e-05	9.482
Yellow	IRX3	2	84	16	21438	0.06269	31.9	0.001757	7.755
Yellow	ATF-1	5	84	64	21438	0.2508	19.94	5.206e-06	9.517
Yellow	SHP	3	84	52	21438	0.2038	14.72	0.001117	6.214
Yellow	LXR-alpha	5	84	106	21438	0.4153	12.04	6.084e-05	7.145
Yellow	C/EBP zeta	4	84	94	21438	0.3683	10.86	0.0005115	6.009
Yellow	USF1	6	84	216	21438	0.8463	7.089	0.0002063	5.641
Yellow	USF2	5	84	145	21438	0.5682	8.8	0.0002655	5.911
Yellow	BMAL1	4	84	117	21438	0.4584	8.725	0.001162	5.255
Yellow	SREBP1 (nuclear)	4	84	140	21438	0.5486	7.292	0.002244	4.684
Yellow	SALL4	4	84	142	21438	0.5564	7.189	0.002363	4.641
Yellow	RXRA	5	84	200	21438	0.7837	6.38	0.001143	4.795
Yellow	HNF3-alpha	5	84	222	21438	0.8699	5.748	0.00181	4.46
