# Supplementary material for: Identification and therapeutic modulation of a pro-inflammatory subset of disease-associated-microglia in Alzheimer’s disease
Source: Mol Neurodegener. 2018 May 21;13:24. doi: 10.1186/s13024-018-0254-8 (PMC5963076; doi:10.1186/s13024-018-0254-8)
Supplement: Supplementary file 4 — Table S4. Putative membrane-associated drug targets and regulators of Blue, Magenta, Yellow and Midnightblue microglial transcriptomic modules. (XLSX 12 kb) [file 13024_2018_254_MOESM4_ESM.xlsx]

## Sheet: Sheet1
Table S6. Putative drug targets and regulators of microglial transcriptomic modules
Module	Potassium Channels	Calcium Channels	Chloride Channels	TRP Channels	Purinergic receptors	Other Ion Transporters	ABC Transporters	SLCs	Others
BLUE	Kcnk6*,#,‡				P2ry12*,#,‡	Tpcn1	Abca9#	Slc25a45#	Itpr3#
Homeostatic	Kcnd1#				P2rx7*,#,‡		Abcc3#	Slc25a11#	Scamp2#
↓ AD ↓ LPS								Slc29a3#	Scamp5
N=352								Slc40a1	Tmem37#
								Slc46a1#	Tmem119*,#
									Sort1
MIDNIGHTBLUE			Clic5$
M1-like
φ AD ↑ LPS
N=59
MAGENTA	Kcna3 (Kv1.3)*,#,‡		Clic4$				Abcb1b*	Slc15a3#	Tap1*,#
Pro-inflammatory								Slc16a10#	Mcoln2*,#
↑ AD ↑LPS								Slc16a3#	Stx11*,#
N=194								Slc23a2	Stx6
								Slc25a25#
								Slc2a1
								Slc2a6
								Slc44a1
								Slc7a11
YELLOW	Kcnj2 (Kir2.1)*,‡	Cacna1a	Ttyh2	Trpc4	P2rx4*,#,‡	Atp1a1		Slc25a13	Fxyd5
Anti-Inflammatory	Kcnh2	Cacnb4				Atp1a3		Slc25a3	Fxyd6
↑ AD ↓ LPS						Atp1b3#		Slc25a4	Ank
N=370								Slc2a3	Laptm4b
									Ldlr
									Ndufa1
									Ramp1
									Stx3
									Tmed3#
									Tmem9
									Use1#
*Existing data supporting relevance in microglial biology and evidence in favor of relatively higher expression in microglia as compared to neurons, astrocytes and oligodendrocytes.
† Pathophysiological implications in neurodegenerative diseases.
‡ Specific blockers known.
$ Represents chloride channel proteins without known ion channel function. Italicized genes code for transmembrane proteins that represent the most favorable drug targets based on existing biology and specific blockers.
ABC: ATP-Binding Cassette transporter proteins. SLC: Solute Carrier Proteins. TRP: Transient Receptor Potential.
