# Supplementary material for: Identification and therapeutic modulation of a pro-inflammatory subset of disease-associated-microglia in Alzheimer’s disease
Source: Mol Neurodegener. 2018 May 21;13:24. doi: 10.1186/s13024-018-0254-8 (PMC5963076; doi:10.1186/s13024-018-0254-8)
Supplement: Supplementary file 5 — Table S5. Enrichment analysis of GWAS-identified human AD-risk genes in mouse microglial modules. (XLSX 22 kb) [file 13024_2018_254_MOESM5_ESM.xlsx]

## Sheet: Sheet1
Module	turquoise	blue	brown	yellow	green	red	black	pink	magenta	purple	greenyellow	tan	salmon	cyan	midnightblue	lightcyan	grey60	lightgreen	lightyellow
NES_module_all (1.96 @ p=0.05)	0.301004	2.92043	-1.31801	0.888606	0.628483	-1.48333	1.68364	-0.788178	0.201867	0.140682	0.484874	-0.0470753	-0.759579	-0.986086	0.255427	1.45969	-0.973189	-0.742729	1.17455
number of GWAS hits	88	129	102	80	42	49	36	39	40	40	19	35	24	31	21	23	14	12	3
Table S4, Related to Figure 3. Enrichment of AD-associated GWAS risk genes in mouse microglial transcriptomic modules
NES p Value	0.7707	0.0049	0.1764	0.3671	0.5165	0.1194	0.0763	0.4083	0.8332	0.8856	0.5917	0.9605	0.4114	0.2804	0.7808	0.1057	0.2415	0.3723	0.0815
	ACAN	KIAA1143	C11orf49	C16orf95	ADAMTS5	ACSM2A	ARMC7	ADAMTSL3	ACOXL	DMTF1	AP4M1	ABCE1	ADAMTS20	ADCY3	CCDC25	AKAP6	AMHR2	ANKRD11	OAS1
	ACE	C16orf62	ALKBH8	KIAA1671	APOM	ACTR10	ATP10D	ARHGAP1	ADAMTS14	APOBEC2	AUH	AKR1E2	AGBL2	ADK	CHD1	ANK3	DACH1	CSNK1G1	OAS2
	ACER2	ABCA1	ANKHD1	ANKH	BEST1	AKAP13	BTNL2	CD151	ALCAM	ARC	BAG5	ANAPC10	ANTXR1	ADSS	DTNB	ARMC3	EGFR	CUL1	PILRB
	ADAM30	ABCB9	ATG5	APOE	BFSP1	ANKIB1	CHL1	CDKAL1	ANKRD33B	BTBD16	CCNY	C1QBP	CDRT4	BCAR1	ETF1	CAMK4	GDF15	EP300
	ADAMTSL5	ABI3	ATXN1	APP	BSPRY	AP3B1	CNTN5	CPPED1	CDK6	BTN1A1	CLCC1	CCDC112	CSMD1	BMS1	FNBP4	CLU	MYT1L	ERICH1
	AGXT2	ACP2	BPHL	ARHGEF7	C4BPA	ARHGEF3	CPA6	DDR2	CXCL10	C1RL	COPS6	CISD1	CSTL1	ENTPD7	FPR2	CRMP1	NGEF	EXOC2
	C11orf84	ACRBP	CANX	AURKA	CARTPT	ATP8B1	CXCL11	DECR2	CXCL9	CASS4	GTF2H5	COPS2	DYSF	EZH2	GBP6	DNER	SCN2B	KDM2A
	ALPK3	ADAM10	CBX5	CACNA1S	CCDC116	AVL9	DMTF1	DIS3L2	DCT	CD33	GTF3C5	DDAH1	FSIP1	FBXL17	GBP5	DTX1	SEC16B	NFAT5
	ALX4	ADRA2A	CD46	CADM1	CIITA	BAZ1A	FBXL14	EDNRA	DLGAP2	CHST15	GTPBP8	EID2B	GRIK2	FKBP9	IL17RD	DYRK3	SMOC1	OR2L13
	APOA4	AMPH	CDR2L	CCDC38	COL25A1	CALCRL	FPR1	EIF4EBP3	ESRRG	DOCK4	HIST1H2BL	EPS15	IQCK	GAK	MAFK	EPHX2	SVOP	PSMC6
	APOA5	AP1B1	CEBPZ	CD300LB	DND1	CAV1	GBP6	FGF7	GAS7	DOK3	NDUFA2	FAM96A	KIF24	GALK2	MYBPC3	GRIA1	SYT1	STAC3
	ATP5H	AP2A2	CELSR1	CDK1	DPPA3	CD2AP	HBEGF	FKBP1A	GBP6	DOPEY2	NT5C	GNPNAT1	LRRC6	GPRC5B	P2RY14	HUNK	TBKBP1	VPS13D
	ATP8B4	ARHGDIB	CENPO	CKAP2	DSG2	CLVS1	IL34	FKBP8	GLIPR2	DPP10	POLR2E	GRIA4	LRRN2	ITGB3	PATL1	NEGR1	TMEM184A
	AZGP1	ASB7	CEP135	CNST	GP1BA	DLG2	IQGAP2	GPX4	HLA-DQB1	EFHD2	POLR2L	LACTB2	MARCH4	KIF13B	PLEKHF2	NRXN1	VSTM2L
	BANF2	ATP13A2	CLEC16A	COMMD1	GRID1	DNAJB6	KBTBD2	HIST1H1B	KCNK10	ELMO1	PPIB	MAPK1	MORN1	KIF1C	RASAL1	NTM
	C6orf10	BATF3	CNPY4	CORIN	GRIN3B	DTWD1	KCTD12	ISYNA1	MAPKAPK2	F13A1	RANGAP1	MED4	PCDH15	MARCH2	SBNO2	PCDH9
	C1QTNF4	C7orf43	CRTC3	COX7A2L	GUCY1B3	EML6	MAPRE2	MAPK8IP1	MITF	FHIT	RFC5	MPHOSPH10	PLCH1	MCEE	SDAD1	PPP1R16B
	CCDC83	BCKDK	CRY2	CRYBB3	HPD	FAM133B	MS4A4E	MME	MRPL27	FSCN1	SERAC1	MPP6	PRKD1	NAV1	SMOX	PTPRN2
	CEL	BCL9L	CSNK1A1	CSNK2B	IL19	FCF1	MS4A6A	MON2	MS4A3	HMBOX1	SLC35C1	MRPL16	SCG5	PIP5K1C	TET2	RGS9
	CHADL	BIN1	CTTNBP2	CUX1	IL2RA	IK	NMUR1	MRGPRF	MS4A4E	LRRC25		MRPL9	SOX6	RASGRP3	TREML4	SEPT3
	CHRNA2	CACNA1C	DTWD2	CUX2	KCNG3	IL15	NR1H3	NFATC4	MTMR11	MLPH		MTCH2	TEAD1	SAP18	WAC	SHANK2
	CHRNA9	CAMTA2	ELL	DDHD1	KRT4	MIER1	OAS1	NQO1	NRP2	MS4A6A		NDUFA9	TRPM3	SCARA3		SYNE1
	CHRNE	CAT	EML5	DDX41	LIPC	MORC3	PDE11A	NYNRIN	OAS1	NUP88		NUP160	VIT	SLC35D1		TCERG1L
	COG4	CAV2	FAM193B	DLEU7	LIPG	NFE2L3	PDE1A	PFN1	OAS3	OSBPL10		PHB	WDR31	SNX3
	COL23A1	CBX3	FBLN5	EML4	MARK2	NOTCH4	PSMA3	PPP1R14C	OSM	P2RY13		PITPNA		SPATA7
	COL24A1	CDC26	FERMT2	EPAS1	MEGF11	OR2AK2	RAP1GAP2	PTPRT	PDE4B	PLCL2		PSMG1		STAG3
	CRYBB2	CDH4	FGD4	KIAA1217	MS4A4E	PCSK5	RGS4	RAB11B	PFKFB3	PRKD2		STYX		SUGT1
	CST11	CMTM7	FOXN3	FAM114A1	NLRP4	PGGT1B	RNF114	RAB11FIP3	PSMB1	RASGRP4		SYPL1		TLN2
	CTLA4	CNN2	FTO	FGF1	PAX8	PHF20L1	SF3B3	REEP6	RGS16	SLC13A3		TMEM60		TPCN2
	CTRB2	CSTF1	GOLIM4	FN1	PGF	PLA2G4A	SH3YL1	RGMA	SLC23A2	SMPDL3B		TPM1		TSPAN5
	CXCL6	DDB2	GPR176	HLA-DQA1	PHACTR1	PLAGL1	TG	SHMT2	SLC31A1	SMUG1		TRIP4		ZNRF3
	CYP21A2	DEXI	HACL1	HLA-DRB5	PILRB	PPFIA1	TMEM132E	SLC35A4	SLC9A8	STBD1		TTC8
	DNAJC5B	DNAJB13	HNRNPA2B1	HAAO	PPFIA2	PSMA4	UBAP1	SLC37A1	SQSTM1	TAS2R41		ZC3H14
	ELF5	DOCK8	HNRNPL	HDAC9	PRLR	PTPN12	VAV3	SNX19	APBB3	TMEM132D		ZMAT3
	EPHA1	ECH1	ICA1	HIP1	SLC4A9	RABEP1	XKR8	SNX29	ST3GAL1	TRIT1		ZSCAN21
	ERG	ENGASE	INPP4B	INCA1	SMOC2	RAPGEF2	ZYX	SSBP4	TBC1D1	TSC22D4
	ERP27	FAM105A	KANK4	LRGUK	SNAI1	RPE		VGLL4	TREML2	TSHZ2
	FAM155A	FIG4	KIF15	LRRC32	STYK1	RRBP1		ZNF444	TRPM6	TUBB2A
	FOXL1	FOXK1	MAP3K2	MBP	SYNPR	RSBN1L		ZNF609	TRPS1	USP10
	GALP	GAL3ST4	MAP4K5	MGAT4B	SYTL2	SHOC2			UAP1	ZNF710
	GDF3	GLIS3	MBNL1	MGMT	TBATA	STK3
	GIF	GPR155	MEF2C	MINK1	ZFHX4	TLE4
	GLP2R	HARS2	MEGF10	OAS1		TMEM168
	C1orf87	HIST4H4	MFF	OPALIN		TRIM5
	GPHB5	IDH2	MGA	PBK		TRIP12
	HLA-DRB5	ING4	MMAA	PLD2		UBA6
	HOXD3	INPP5K	MTAP	PLD5		USP15
	KRT79	IPMK	MTSS1L	PLEKHA1		WDR36
	LTBP2	KBTBD4	N4BP2	PRKAG2		XYLT2
	LY6G5B	KCTD2	NAA40	PRKCH
	MCF2L	KIF21B	NCOA1	PTPN21
	MRPS10	KPNB1	NEDD9	QPCT
	MYOM2	L3MBTL2	NEK3	R3HDM2
	NDUFA4L2	LAPTM5	NR2E1	RAI14
	NLRP7	LDB2	OAZ2	RFTN1
	NODAL	LGALS4	OSBPL1A	RHOF
	NRG1	LPAR5	PAIP2B	RNF43
	NUDT15	LTC4S	PARP16	RORA
	NXPH4	MADD	PAX3	SCARA5
	OAZ3	MBLAC1	PHKB	SCTR
	OR2L13	MCFD2	PHOSPHO1	SDF2L1
	OR2T8	MCM7	PRICKLE2	SDK1
	OR2AK2	MED12L	PRKCB	SDK2
	OR10K2	MED24	PROX1	SF3B4
	PCSK4	MEPCE	PTPRM	SH3BGR
	PPP1R1C	MFAP3	PTPRS	SHROOM3
	PTK2B	MGAT5	RDH13	SLC45A3
	RAPSN	MICAL3	RECK	SNRPF
	RASGEF1C	MKL2	RGS5	STX3
	RPH3A	MUM1	RIC8B	TMCO6
	RPS6KL1	NOB1	SCRN3	TMED3
	RYR1	NRG2	SDC2	TMEM120B
	SCN4A	NSL1	SECISBP2L	TMEM163
	SDCBP2	P2RY12	SEMA5A	TMEM42
	SGCZ	PAPSS1	SERPINB5	VAC14
	SIGLEC15	PARD3B	SLC4A4	WDR55
	SLC2A13	PDS5A	SLC9A9	WWOX
	TBXA2R	PF4V1	SMYD3	YDJC
	TMEM121	PHACTR2	SNX1	ZFP64
	TMPRSS11B	PHF2	SV2A	ZMAT2
	TNXB	PHF21B	TBC1D7
	TSPO2	PICALM	TDRKH
	TTC23L	PIP4K2A	TEK
	WFDC10A	PLCG2	THRA
	WFDC2	PNPLA2	TICAM2
	WWP2	PRKCA	TMED7
	XKR9	PRKD3	TMEM106B
	ZNF366	PROX2	TMEM175
		PSMC3	TMEM55A
		PTEN	TRAM1
		PURA	TP53INP1
		RAB3IL1	TRPM7
		RAC1	USP33
		RAPGEF5	USP8
		RASSF5	VPS13B
		RFX4	WARS2
		RNF167	WDR47
		RPAIN	XPO4
		RPN1	YLPM1
		SDHB	ZCWPW1
		SH3PXD2A	ZNF438
		SIPA1L1	ZNF560
		SKI
		SLC1A3
		SLC25A11
		SLC39A13
		SLC43A2
		SNX5
		SORL1
		SP1
		SPAG7
		TAF6
		TANC2
		TATDN3
		TBP
		THADA
		THSD1
		TMEM37
		TRIM35
		TSPAN4
		WWC2
		XRCC5
		ZNF3
		ZFP3
		ZNF426
		ZNF32
		ZNF652
		ZKSCAN1
		ZMIZ1
