# Supplementary material for: Identification and therapeutic modulation of a pro-inflammatory subset of disease-associated-microglia in Alzheimer’s disease
Source: Mol Neurodegener. 2018 May 21;13:24. doi: 10.1186/s13024-018-0254-8 (PMC5963076; doi:10.1186/s13024-018-0254-8)
Supplement: Supplementary file 6 — Table S6. Top AD risk genes in Blue, Magenta and Yellow AD-associated microglial modules. (XLSX 22 kb) [file 13024_2018_254_MOESM6_ESM.xlsx]

## Sheet: Sheet1
Table S5, Related to Figure 3. Top AD risk genes in Blue, Magenta and Yellow AD-associated microglial modules
MODULE	Human GeneSymbol	Mouse Ortholog	MAGMA_neglog10p	Kme
Blue	MED24	Med24	3.00859	0.5727
Blue	AMPH	Amph	3.12779	0.6493
Blue	MEPCE	Mepce	3.20225	0.6849
Blue	DOCK8	Dock8	3.26488	0.6569
Blue	XRCC5	Xrcc5	3.28786	0.7078
Blue	BCKDK	Bckdk	3.29234	0.5511
Blue	SLC1A3	Slc1a3	3.31025	0.6267
Blue	PHF21B	Phf21b	3.31445	0.5527
Blue	IDH2	Idh2	3.316	0.9202
Blue	PNPLA2	Pnpla2	3.31822	0.3964
Blue	PARD3B	Pard3b	3.48166	0.4513
Blue	IPMK	Ipmk	3.49636	0.7125
Blue	ABCB9	Abcb9	3.5401	0.416
Blue	P2RY12	P2ry12	3.54946	0.8823
Blue	CBX3	Cbx3	3.56051	0.4779
Blue	MED12L	Med12l	3.60453	0.4973
Blue	ADRA2A	Adra2a	3.66999	0.6156
Blue	SP1	Sp1	3.70664	0.5183
Blue	RPAIN	Rpain	3.71988	0.6166
Blue	PIP4K2A	Pip4k2a	3.73516	0.91
Blue	PRKCA	Prkca	3.75639	0.7956
Blue	KCTD2	Kctd2	3.81203	0.5894
Blue	GLIS3	Glis3	3.83124	0.4942
Blue	TSPAN4	Tspan4	3.92402	0.6211
Blue	ABCA1	Abca1	4.02712	0.536
Blue	FAM105A	Fam105a	4.06198	0.8673
Blue	THSD1	Thsd1	4.19468	0.5754
Blue	PLCG2	Plcg2	4.32148	0.6367
Blue	CAV2	Cav2	4.32492	0.6779
Blue	CAMTA2	Camta2	4.35765	0.6771
Blue	SPAG7	Spag7	4.35765	0.3074
Blue	ZNF652	Zfp652	4.36956	0.8443
Blue	PRKD3	Prkd3	4.82912	0.5647
Blue	LTC4S	Ltc4s	4.85421	0.8801
Blue	C7orf43	BC037034	4.85699	0.4744
Blue	ZFP3	Zfp3	4.88857	0.5349
Blue	KIF21B	Kif21b	4.90399	0.7264
Blue	SLC25A11	Slc25a11	4.94036	0.7576
Blue	L3MBTL2	L3mbtl2	4.9875	0.4243
Blue	RNF167	Rnf167	5.01441	0.8159
Blue	FIG4	Fig4	5.03417	0.6069
Blue	RPN1	Rpn1	5.11626	0.5026
Blue	PROX2	Prox2	5.18413	0.401
Blue	AP2A2	Ap2a2	5.40901	0.7555
Blue	THADA	Thada	5.72072	0.4721
Blue	INPP5K	Inpp5k	5.76886	0.5674
Blue	ABI3	Abi3	5.87765	0.859
Blue	MBLAC1	Mblac1	6.14393	0.6724
Blue	C16orf62	9030624J02Rik	6.23594	0.605
Blue	ZKSCAN1	Zkscan1	6.42762	0.6584
Blue	CMTM7	Cmtm7	2.81068	0.8123
Blue	ADAM10	Adam10	6.46358	0.8329
Blue	ZNF3	Zfp113	6.51813	0.645
Blue	DEXI	Dexi	6.58273	0.6548
Blue	TAF6	Taf6	6.61298	0.6818
Blue	TMEM37	Tmem37	2.55374	0.843
Blue	MCM7	Mcm7	6.76412	0.4385
Blue	TRIM35	Trim35	6.80247	0.6169
Blue	CSTF1	Cstf1	7.40266	0.4423
Blue	TANC2	Tanc2	7.62368	0.532
Blue	MGAT5	Mgat5	2.71647	0.7551
Blue	SNX5	Snx5	2.26802	0.9
Blue	SLC43A2	Slc43a2	7.86723	0.835
Blue	MICAL3	Mical3	2.43121	0.8142
Blue	GAL3ST4	Gal3st4	7.87225	0.7957
Blue	FOXK1	Foxk1	2.60718	0.7284
Blue	MADD	Madd	9.51701	0.6675
Blue	LAPTM5	Laptm5	2.87648	0.6524
Blue	PHACTR2	Phactr2	2.99788	0.622
Blue	SIPA1L1	Sipa1l1	2.69553	0.6826
Blue	SLC39A13	Slc39a13	9.52278	0.6137
Blue	PSMC3	Psmc3	9.81043	0.4652
Blue	WWC2	Wwc2	2.93659	0.6176
Blue	ACP2	Acp2	10.0928	0.7198
Blue	ARHGDIB	Arhgdib	2.78225	0.6423
Blue	RAB3IL1	Rab3il1	1.8678	0.9541
Blue	DDB2	Ddb2	10.278	0.6185
Blue	KBTBD4	Kbtbd4	10.5091	0.3922
Blue	LPAR5	Lpar5	2.86659	0.5788
Blue	ECH1	Ech1	2.51314	0.656
Blue	ZNF32	Zfp637	2.82131	0.5811
Blue	ING4	Ing4	2.40727	0.6789
Blue	AP1B1	Ap1b1	1.83893	0.8802
Blue	RFX4	Rfx4	2.89279	0.5576
Blue	PAPSS1	Papss1	2.73525	0.5818
Blue	SH3PXD2A	Sh3pxd2a	2.68033	0.5874
Blue	SORL1	Sorl1	16.9976	0.3543
Blue	KIAA1143	1110059G10Rik	2.70152	0.5766
Blue	ZMIZ1	Zmiz1	2.05198	0.7542
Blue	ATP13A2	Atp13a2	2.63979	0.5627
Blue	TBP	Tbp	2.48986	0.5948
Blue	PICALM	Picalm	22.0345	0.5921
Blue	CAT	Cat	2.06061	0.7045
Blue	LGALS4	Lgals4	2.51314	0.5763
Blue	BCL9L	Bcl9l	2.45606	0.5875
Blue	ACRBP	Acrbp	2.86659	0.489
Blue	SDHB	Sdhb	2.63979	0.5279
Blue	RAPGEF5	Rapgef5	1.61708	0.8312
Blue	CNN2	Cnn2	31.6915	0.6847
Blue	RAC1	Rac1	1.75671	0.7499
Blue	BIN1	Bin1	38.3315	0.8947
Blue	ENGASE	Engase	1.67996	0.7752
Blue	NRG2	Nrg2	2.40811	0.5263
Blue	KPNB1	Kpnb1	1.84094	0.6664
Blue	PF4V1	Pf4	2.09745	0.584
Blue	MKL2	Mkl2	2.54849	0.4725
Blue	RASSF5	Rassf5	1.45235	0.8276
Blue	PTEN	Pten	2.63106	0.442
Blue	NSL1	Nsl1	1.76698	0.6555
Blue	ZNF426	Zfp426	1.9859	0.5829
Blue	TATDN3	Tatdn3	1.76495	0.6441
Blue	PHF2	Phf2	2.3533	0.4814
Blue	HARS2	Hars2	1.50879	0.734
Blue	MFAP3	Mfap3	1.35932	0.8093
Blue	GPR155	Gpr155	2.11368	0.5176
Blue	PDS5A	Pds5a	1.83863	0.5942
Blue	NOB1	Nob1	2.92191	0.3588
Blue	BATF3	Batf3	2.71137	0.3834
Blue	PURA	Pura	2.99225	0.3292
Blue	MUM1	Mum1	1.49174	0.6476
Blue	MCFD2	Mcfd2	2.47952	0.3807
Blue	HIST4H4	Hist4h4	2.43145	0.3715
Blue	SKI	Ski	1.58536	0.5199
Blue	ASB7	Asb7	1.64094	0.4746
Blue	CDH4	Cdh4	2.42806	0.2989
Blue	CACNA1C	Cacna1c	2.03285	0.323
Blue	LDB2	Ldb2	1.553	0.3838
Blue	CDC26	Cdc26	1.37039	0.3894
Blue	DNAJB13	Dnajb13	1.34698	0.3822
Yellow	TMCO6	Tmco6	1.33003	0.3008
Yellow	WDR55	Wdr55	1.43224	0.4047
Yellow	PRKAG2	Prkag2	1.46155	0.5565
Yellow	TMED3	Tmed3	1.66938	0.9018
Yellow	ZMAT2	Zmat2	1.68516	0.4439
Yellow	SHROOM3	Shroom3	1.70224	0.5177
Yellow	DLEU7	Dleu7	1.78383	0.5473
Yellow	C16orf95	1700018B08Rik	2.0045	0.4013
Yellow	PLD5	Pld5	2.02646	0.5053
Yellow	WWOX	Wwox	2.03837	0.3235
Yellow	KIAA1217	Etl4	2.09334	0.8704
Yellow	CRYBB3	Crybb3	2.11182	0.5322
Yellow	FAM114A1	Fam114a1	2.14931	0.6972
Yellow	CCDC38	Ccdc38	2.24458	0.4977
Yellow	SNRPF	Snrpf	2.24458	0.4778
Yellow	TMEM120B	Tmem120b	2.35428	0.7577
Yellow	RHOF	Rhof	2.35428	0.6767
Yellow	CUX2	Cux2	2.3579	0.4225
Yellow	FN1	Fn1	2.3887	0.4463
Yellow	R3HDM2	R3hdm2	2.40285	0.7345
Yellow	SDK2	Sdk2	2.43747	0.528
Yellow	PRKCH	Prkch	2.46776	0.4628
Yellow	CNST	Cnst	2.49182	0.5127
Yellow	OPALIN	Opalin	2.52355	0.3333
Yellow	TMEM42	Tmem42	2.53499	0.6717
Yellow	SCTR	Sctr	2.55374	0.3106
Yellow	FGF1	Fgf1	2.56225	0.8996
Yellow	KIAA1671	2900026A02Rik	2.58741	0.5724
Yellow	SDK1	Sdk1	2.59734	0.5828
Yellow	ZFP64	Zfp64	2.63756	0.4368
Yellow	LRRC32	Lrrc32	2.6457	0.3821
Yellow	COMMD1	Commd1	2.67592	0.43
Yellow	TMEM163	Tmem163	2.71647	0.5543
Yellow	STX3	Stx3	2.74429	0.8405
Yellow	HDAC9	Hdac9	2.74504	0.7852
Yellow	RFTN1	Rftn1	2.74812	0.8376
Yellow	CKAP2	Ckap2	2.76382	0.3478
Yellow	SLC45A3	Slc45a3	2.77428	0.6718
Yellow	EPAS1	Epas1	2.94462	0.4051
Yellow	PTPN21	Ptpn21	3.06331	0.5046
Yellow	HIP1	Hip1	3.12927	0.5853
Yellow	CADM1	Cadm1	3.16203	0.9469
Yellow	CSNK2B	Csnk2b	3.17477	0.4581
Yellow	YDJC	Ydjc	3.19971	0.8408
Yellow	MGMT	Mgmt	3.2024	0.6879
Yellow	SDF2L1	Sdf2l1	3.22255	0.8186
Yellow	LRGUK	Lrguk	3.25619	0.6341
Yellow	DDHD1	Ddhd1	3.27035	0.8423
Yellow	DDX41	Ddx41	3.29748	0.4745
Yellow	SF3B4	Sf3b4	3.32148	0.2956
Yellow	RAI14	Rai14	3.36947	0.9193
Yellow	CD300LB	Cd300lb	3.50906	0.6483
Yellow	MBP	Mbp	3.55788	0.8021
Yellow	OAS1	Oas1a	3.56522	0.7818
Yellow	SH3BGR	Sh3bgr	3.92227	0.52
Yellow	COX7A2L	Cox7a2l	3.94017	0.6479
Yellow	HAAO	Haao	3.97265	0.7841
Yellow	CORIN	Corin	4	0.746
Yellow	CDK1	Cdk1	4.21353	0.703
Yellow	ARHGEF7	Arhgef7	4.21938	0.4992
Yellow	SCARA5	Scara5	4.2204	0.5171
Yellow	PBK	Pbk	4.28815	0.4322
Yellow	CACNA1S	Cacna1s	4.28819	0.5189
Yellow	PLEKHA1	Plekha1	4.32175	0.8907
Yellow	INCA1	Inca1	4.35765	0.3528
Yellow	APP	App	4.37263	0.6084
Yellow	EML4	Eml4	4.44364	0.3801
Yellow	CUX1	Cux1	4.63389	0.6698
Yellow	PLD2	Pld2	4.6617	0.3201
Yellow	MGAT4B	Mgat4b	4.815	0.4116
Yellow	RORA	Rora	4.82868	0.684
Yellow	QPCT	Qpct	5.17108	0.8496
Yellow	MINK1	Mink1	5.42195	0.4817
Yellow	ANKH	Ank	5.94386	0.9579
Yellow	AURKA	Aurka	7.04533	0.626
Yellow	RNF43	Rnf43	7.9846	0.6151
Yellow	VAC14	Vac14	8.24533	0.3158
Yellow	HLA-DRB5	H2-Eb1	11.8094	0.3994
Yellow	HLA-DQA1	H2-Aa	13.0963	0.5254
Yellow	APOE	Apoe	40	0.9001
Magenta	SLC31A1	Slc31a1	1.37039	0.6838
Magenta	GAS7	Gas7	1.53759	0.8872
Magenta	MITF	Mitf	1.54546	0.4694
Magenta	CXCL10	Cxcl10	1.68025	0.8713
Magenta	GLIPR2	Glipr2	1.86201	0.607
Magenta	MRPL27	Mrpl27	1.93219	0.6641
Magenta	TBC1D1	Tbc1d1	1.94348	0.8687
Magenta	CXCL9	Cxcl9	1.95078	0.7527
Magenta	ACOXL	Acoxl	1.95199	0.4084
Magenta	ST3GAL1	St3gal1	2.14185	0.7771
Magenta	NRP2	Nrp2	2.21997	0.8272
Magenta	ALCAM	Alcam	2.36322	0.8357
Magenta	PSMB1	Psmb1	2.48986	0.3242
Magenta	OSM	Osm	2.71309	0.7397
Magenta	DLGAP2	Dlgap2	2.8771	0.4583
Magenta	SLC23A2	Slc23a2	2.95206	0.825
Magenta	PDE4B	Pde4b	2.95354	0.8742
Magenta	RGS16	Rgs16	3.00998	0.8944
Magenta	APBB3	Sra1	3.06507	0.8011
Magenta	CDK6	Cdk6	3.11453	0.591
Magenta	DCT	Dct	3.22285	0.3453
Magenta	MTMR11	Mtmr11	3.32148	0.7665
Magenta	PFKFB3	Pfkfb3	3.40927	0.6947
Magenta	OAS1	Oas1a	3.56522	0.7818
Magenta	OAS3	Oas3	3.5899	0.6364
Magenta	MAPKAPK2	Mapkapk2	3.60627	0.8358
Magenta	GBP6	Gbp10	3.62197	0.5784
Magenta	TRPM6	Trpm6	3.63472	0.5728
Magenta	ESRRG	Esrrg	3.70268	0.4352
Magenta	UAP1	Uap1	3.7594	0.8156
Magenta	ANKRD33B	Ankrd33b	3.83502	0.9022
Magenta	ADAMTS14	Adamts14	3.84799	0.6506
Magenta	SLC9A8	Slc9a8	4.09415	0.4406
Magenta	KCNK10	Kcnk10	4.32666	0.4211
Magenta	TRPS1	Trps1	5.1707	0.7583
Magenta	SQSTM1	Sqstm1	6.81585	0.7004
Magenta	TREML2	Treml2	8.13724	0.7518
Magenta	MS4A3	Ms4a3	9.50947	0.3278
Magenta	HLA-DQB1	H2-Ab1	13.5074	0.5997
Magenta	MS4A4E	Ms4a4a	14.797	0.6381
